# Supplementary material for: Developmental genetics of color pattern establishment in cats
Source: Nat Commun. 2021 Sep 7;12:5127. doi: 10.1038/s41467-021-25348-2 (PMC8423757; doi:10.1038/s41467-021-25348-2)
Supplement: Supplementary file 4 — Supplementary Dataset 1 [file 41467_2021_25348_MOESM4_ESM.xlsx]

## Sheet: DE genes Stage 15a
GeneID	GeneName	MeanDkk4Pos	MeanDkk4Neg	Log2 fold change	p-value	q-value
gene7587	DKK4	22.2903	0.0431807	8.97812	1.53e-31	3.32928e-27
gene8524	CXCL10	24.4137	0.537689	5.48906	6.57e-11	7.14816e-07
gene24394	NANOS1	2.27586	0.106473	4.40197	4.07e-10	2.95211e-06
gene8523	CXCL11	2.25408	0.0384486	5.84362	2.08e-09	1.13152e-05
gene16966	PTCH2	0.500906	0.0224776	4.45676	5.51e-09	2.39795e-05
gene13997	ACBD7	2.9401	0.24962	3.54521	6.93e-09	2.51328e-05
gene9828	LTB	4.62794	0.276238	4.05192	8.69e-08	0.000270135
gene6553	FOXI3	1.63339	0.157935	3.35989	1.51e-07	0.000396516
gene27561	LOC101091978	0.185118	0.00650669	4.77253	1.64e-07	0.000396516
gene7364	FGF20	0.381124	0.0165625	4.49952	5.05e-07	0.00109888
gene7592	PLAT	1.39383	0.1325	3.38502	4.37e-06	0.00864465
gene18331	KIF5C	0.108893	0.00236607	5.32507	1.91e-05	0.0346347
gene18507	SP5	0.272232	0.0100558	4.71809	2.67e-05	0.0446917
gene25280	APCDD1	8.40651	1.24455	2.74229	8.31e-05	0.129161
gene26308	SH3GL2	0.392014	0.0431807	3.18757	0.00010528	0.144421
gene12249	SEMA6D	0.479128	0.0632923	2.92454	0.000106192	0.144421
gene8526	LOC109499447	0.239564	0.0272098	3.15654	0.00050673	0.648614
gene7006	KCNF1	0.217785	0.018337	3.57989	0.00107216	1
gene18846	NRP2	0.370235	0.035491	3.38612	0.00124273	1
gene7014	ODC1	19.8511	4.04302	2.28152	0.00159359	1
gene5997	EDAR	0.609799	0.103515	2.56103	0.00193809	1
gene27093	NTNG2	0.14156	0.0106473	3.747	0.00245236	1
gene17455	LOC101082677	0.0653356	0.00118303	5.40996	0.00297614	1
gene33362	SLC26A7	0.0871141	0.00414062	4.3575	0.0038075	1
gene20663	CHST2	1.37205	0.281562	2.27841	0.00518626	1
gene16318	TMEM51	0.250453	0.0348995	2.86564	0.00528683	1
gene26293	FREM1	0.250453	0.018337	3.77253	0.00528683	1
gene6575	IL36G	0.196007	0.0177455	3.4813	0.00623187	1
gene7586	VDAC3	8.75497	2.10639	2.04194	0.00653027	1
gene8742	RASL11B	0.337567	0.0561941	2.60261	0.00942855	1
gene28129	WFIKKN2	0.174228	0.0100558	4.10511	0.00942855	1
gene10068	LOC109499652	0.44646	0.0887275	2.34148	0.00942874	1
gene17599	VCAM1	1.19782	0.247254	2.27118	0.00942874	1
gene21358	CD3E	0.326678	0.0544196	2.60261	0.00942874	1
gene27371	LOC101094304	0.370235	0.0662499	2.49668	0.0121357	1
gene5413	CD40	0.174228	0.0212946	3.06558	0.0128253	1
gene5850	BMP2	0.337567	0.0408147	3.05829	0.0128253	1
gene18264	CXCR4	1.89473	0.431216	2.12703	0.0131233	1
gene7009	ATP6V1C2	0.315789	0.0337165	3.23648	0.015627	1
gene30347	SMPD3	0.196007	0.0207031	3.26557	0.0166966	1
gene17649	HENMT1	0.283121	0.051462	2.48303	0.0175467	1
gene21283	NCAM1	0.566242	0.0845869	2.74557	0.0181205	1
gene7588	POLB	2.01451	0.512845	1.96518	0.0183729	1
gene32410	REN	0.511795	0.107065	2.26474	0.0183729	1
gene27046	LOC109494007	0.174228	0.0218861	3.02711	0.023728	1
gene12412	GPR176	0.239564	0.0408147	2.58185	0.027252	1
gene27102	AK8	0.283121	0.0496874	2.53307	0.027252	1
gene2162	HCN1	0.206896	0.0360825	2.5553	0.0275453	1
gene8521	ART3	0.0762249	0.00532365	3.86564	0.0279845	1
gene14502	GSG1	0.522685	0.117712	2.15842	0.0279845	1
gene21689	HEPHL1	1.02359	0.247254	2.04662	0.0279845	1
gene27950	CE1H17orf50	0.0544463	0.00177455	4.77253	0.0279845	1
gene33539	SYBU	0.119782	0.0147879	3.07209	0.028505	1
gene7360	ZDHHC2	0.272232	0.0502789	2.46175	0.0287948	1
gene27712	RAP1GAP2	0.108893	0.0124219	3.18757	0.0288968	1
gene31834	KIF26B	0.14156	0.0141964	3.35107	0.0288968	1
gene6646	NEURL3	0.337567	0.052645	2.69572	0.0290268	1
gene18001	HORMAD1	0.304899	0.0603347	2.35905	0.0319012	1
gene33579	TNFRSF11B	0.686024	0.157935	2.12148	0.0356523	1
gene3820	NUP210	0.370235	0.0828124	2.1773	0.0385611	1
gene24659	FZD10	2.58076	0.706271	1.85959	0.0403041	1
gene32779	LOC105259618	0.15245	0.0242522	2.70214	0.0439946	1
gene8219	CFI	0.413792	0.0934597	2.16009	0.0476634	1
gene28453	ETV4	0.272232	0.0431807	2.67856	0.054343	1
gene35405	LOC105260248	0.283121	0.0585602	2.2986	0.0543557	1
gene28219	SP6	0.163339	0.0248437	2.76131	0.0552817	1
gene34828	CHRDL1	0.283121	0.0627008	2.20099	0.0552817	1
gene32777	LOC102902050	0.0762249	0.00650669	3.60261	0.0569991	1
gene14624	BCAT1	1.12159	0.309363	1.85459	0.0608964	1
gene31402	TNFRSF17	0.29401	0.0585602	2.35107	0.0608964	1
gene10351	LOC111560472	0.283121	0.0567856	2.34255	0.0616053	1
gene10352	KHDRBS2	2.4392	0.681428	1.83018	0.0616053	1
gene15213	NDUFA4L2	0.664245	0.0976003	2.76673	0.0616053	1
gene16405	LOC101091384	0.0653356	0.00473214	3.825	0.0616053	1
gene22950	SCGB1A1	0.108893	0.0070982	3.94656	0.062812	1
gene27362	CXCL16	1.44827	0.395133	1.8678	0.0631621	1
gene1789	MAN2A1	0.849363	0.234241	1.85836	0.0706788	1
gene2149	FST	0.0871141	1.85145	-4.25491	0.0712564	1
gene12815	LOC109501175	0.108893	0.0153794	2.89212	0.0712564	1
gene32732	SPTA1	0.0544463	0.00295758	4.18757	0.0712564	1
gene15369	KCNMB4	0.500906	0.0964173	2.38461	0.113757	1
gene1633	EDIL3	0.0435571	0.83049	-3.94685	0.117493	1
gene8232	LEF1	3.09255	0.92809	1.72584	0.117493	1
gene13911	IL15RA	0.130671	0.0224776	2.60261	0.117493	1
gene20973	HIGD1A	3.57168	1.11442	1.66917	0.117493	1
gene30715	LOC101088802	0.0326678	0.674329	-3.96851	0.117493	1
gene8527	SDAD1	2.38475	0.751818	1.65605	0.141589	1
gene33232	CRISPLD1	1.07804	0.32356	1.7334	0.142293	1
gene10989	SGK1	0.196007	0.0396316	2.34804	0.145531	1
gene22614	LRP4	2.41742	0.746494	1.68583	0.14584	1
gene19457	SH3BGR	0.130671	0.0242522	2.49569	0.14619	1
gene33992	GPM6B	2.04718	0.632923	1.68507	0.14619	1
gene19437	TMPRSS2	0.163339	0.0254352	2.72814	0.154582	1
gene7940	SH3D19	0.435571	0.123627	1.83088	0.17005	1
gene15375	TSPAN8	0.108893	0.017154	2.74011	0.17005	1
gene12847	AKAP6	0.0762249	0.00946427	3.10011	0.172041	1
gene32075	PLA2G4A	0.206896	0.0496874	2.10011	0.184441	1
gene3710	SSUH2	0.0326678	0.000591517	5.18757	0.207808	1
gene11940	UACA	0.729581	0.21827	1.74365	0.209024	1
gene6190	NRXN1	1.24138	0.309955	1.99689	0.217687	1
gene16111	GABRD	0.0544463	0.00473214	3.60261	0.229334	1
gene9603	CD83	0.686024	0.196384	1.80819	0.230833	1
gene10935	EPB41L2	0.794916	0.24962	1.67251	0.230833	1
gene18228	LYPD1	1.06715	0.337756	1.65706	0.288208	1
gene1117	FSTL4	0.0544463	0.00532365	3.45061	0.316453	1
gene13353	BATF	0.0544463	0.00532365	3.45061	0.316453	1
gene25918	LOC102901274	0.0980034	0.0177455	2.5553	0.31909	1
gene15694	ASCL4	0.370235	0.103515	1.85742	0.325149	1
gene33313	LOC109496076	0.0435571	0.00295758	3.92454	0.332326	1
gene33544	KCNV1	0.196007	0.034308	2.55286	0.336126	1
gene16660	TINAGL1	0.0653356	0.79145	-3.39201	0.370197	1
gene7488	NEFL	0.0217785	0.450736	-3.80301	0.384719	1
gene21346	FXYD2	0.794916	0.250803	1.66571	0.384719	1
gene7120	ALKAL2	0.0544463	0.738213	-3.51402	0.389065	1
gene21752	PRSS23	3.52812	1.23568	1.50258	0.389065	1
gene13715	LBHD2	0.0544463	0.00591517	3.3131	0.397225	1
gene15486	DUSP6	1.68784	0.558392	1.5888	0.397225	1
gene20132	APOD	0.0653356	0.00887275	2.99493	0.397225	1
gene17520	BCAR3	0.435571	0.134866	1.70592	0.398642	1
gene20153	LOC109491707	0.381124	0.120078	1.68507	0.398642	1
gene2692	LOC102901794	0.392014	0.121852	1.70354	0.399495	1
gene4651	GPR37	0.250453	0.0591517	2.11432	0.399495	1
gene622	ITGBL1	0.0108893	0.342488	-3.99234	0.401274	1
gene4411	NPY	2.24319	0.68616	1.69991	0.401274	1
gene7589	IKBKB	0.326678	0.0981918	1.75806	0.401274	1
gene25936	GADD45G	0.925588	0.246663	1.90648	0.401274	1
gene32362	LGR6	0.794916	0.254352	1.64548	0.401274	1
gene34819	KCNE5	0.196007	0.0425892	2.24567	0.401274	1
gene30970	UPK3BL2	0.283121	2.34773	-3.01246	0.412234	1
gene28173	NGFR	0.163339	0.0348995	2.28068	0.420365	1
gene3631	LOC111559439	0.0871141	0.015971	2.55014	0.422038	1
gene3410	SEMA3B	0.816695	0.280971	1.54068	0.425766	1
gene19849	ABI3BP	0	0.233649	-4.44179	0.425766	1
gene837	TRIM17	0.0217785	0.34722	-3.42714	0.441855	1
gene888	FELCATV1R2	0.272232	0.00177455	6.88801	0.452206	1
gene574	CLDN10	0.402903	0.127176	1.68061	0.453218	1
gene534	SLITRK1	0	0.31587	-4.87582	0.45802	1
gene10945	ENPP1	0.794916	0.278013	1.51744	0.470214	1
gene23328	SIGIRR	0.392014	0.124219	1.67593	0.470214	1
gene25145	KIAA1671	0.370235	0.117712	1.673	0.470214	1
gene7538	FGF17	0.108893	0.0106473	3.39908	0.474021	1
gene2401	SEMA5A	1.13248	0.404006	1.48396	0.523419	1
gene8040	MGARP	0.326678	2.80616	-3.07042	0.523419	1
gene35351	LOC105259725	0.0871141	0.0147879	2.65706	0.523419	1
gene10953	MOXD1	0.522685	0.139598	1.91354	0.527646	1
gene895	SCGB3A1	0.0217785	0	5.77253	0.528069	1
gene5065	SHH	0.0217785	0	5.77253	0.528069	1
gene10261	CB2H6orf141	0.533574	0.181596	1.56464	0.528069	1
gene11597	ISG20	0.0653356	0.00887275	2.99493	0.528069	1
gene13299	ACOT4	0	0.182187	-4.08389	0.528069	1
gene13743	PPP1R13B	0.653356	0.228326	1.52212	0.528069	1
gene15303	WIF1	0.0544463	0.00295758	4.18757	0.528069	1
gene20883	LOC109491539	0.0217785	0	5.77253	0.528069	1
gene33141	LOC109496022	0.0217785	0	5.77253	0.528069	1
gene14503	EMP1	0.359346	0.11712	1.63841	0.532642	1
gene18509	ERICH2	0.511795	0.177455	1.53891	0.553628	1
gene9127	SPON2	0.0980034	0.9553	-3.14871	0.563301	1
gene13232	LOC102899756	0.0326678	0.00177455	4.18757	0.575003	1
gene33948	STS	0.15245	0.015971	3.28711	0.575003	1
gene8528	NAAA	0.0762249	0.0141964	2.54372	0.578226	1
gene31401	LOC109495283	0.0653356	0.0106473	2.747	0.578226	1
gene6891	FKBP1B	1.38294	0.519352	1.40785	0.59033	1
gene7317	SORBS2	0.522685	0.173906	1.59771	0.631417	1
gene19404	LOC105260869	1.11071	0.415245	1.41669	0.631417	1
gene35404	LOC111559263	0.0653356	0.00650669	3.40996	0.631417	1
gene13119	RTN1	0.0326678	0.474397	-3.46168	0.653011	1
gene8199	TIFA	0.185118	0.0556026	1.78764	0.65997	1
gene10534	NT5E	1.00181	0.35491	1.49551	0.662773	1
gene2435	ADAMTS16	0.0653356	0.0112388	2.673	0.671434	1
gene21528	NRGN	0.0435571	0.00473214	3.33957	0.691419	1
gene32934	S100A2	0.119782	0.0301674	2.07209	0.705575	1
gene34824	AMMECR1	0.239564	0.0751227	1.71113	0.705575	1
gene14526	MGP	0.163339	0.0242522	2.79525	0.718856	1
gene16229	SPSB1	0	0.144922	-3.75494	0.73207	1
gene5879	JAG1	0.59891	0.211172	1.51111	0.732922	1
gene6847	LOC109498338	0.119782	0.0218861	2.52461	0.744334	1
gene21715	FAT3	0.479128	0.149062	1.69643	0.744334	1
gene24373	SHTN1	1.14337	0.441863	1.3686	0.744334	1
gene30128	TOX3	0.653356	0.233649	1.48895	0.744334	1
gene33311	CA3	1.44827	9.57311	-2.72871	0.744334	1
gene10418	RIMS1	1.13248	0.424709	1.41197	0.747035	1
gene14664	PTHLH	1.67695	0.570222	1.54931	0.752646	1
gene32759	LOC101100784	0.59891	0.220044	1.45189	0.783598	1
gene9614	PHACTR1	0.174228	0.053828	1.75147	0.799141	1
gene3863	MGLL	0.413792	0.151428	1.46735	0.810087	1
gene13746	TDRD9	0.0326678	0.00236607	3.86564	0.810087	1
gene32178	PROX1	0.0871141	0.015971	2.55014	0.810087	1
gene25105	ZNRF3	3.02722	1.20019	1.32443	0.824089	1
gene7873	GRIA2	0	0.186328	-4.11621	0.860506	1
gene12786	STXBP6	0.74047	0.285703	1.37723	0.860506	1
gene5859	PLCB4	0.0653356	0.0112388	2.673	0.861174	1
gene12164	RAB27A	0.0544463	0.00768972	2.96518	0.889143	1
gene14929	GALNT6	0.283121	0.0964173	1.58491	0.889143	1
gene16816	RHBDL2	0.15245	0.0455468	1.80906	0.889143	1
gene2219	DAB2	0.0544463	0.463158	-2.84218	0.896507	1
gene7841	FSTL5	0	0.194018	-4.17437	0.896507	1
gene15502	DCN	24.1851	9.28149	1.36747	0.909523	1
gene19880	ALCAM	3.94191	1.59591	1.29319	0.909523	1
gene5335	BCAS4	0.217785	0.0721651	1.63737	0.92686	1
gene10578	RRAGD	0.217785	0.0727566	1.62569	0.92686	1
gene14061	PIP4K2A	0.816695	0.305223	1.42148	0.92686	1
gene14065	ARMC3	0.0544463	0.0070982	3.07209	0.92686	1
gene9014	DRD5	0.0435571	0.00473214	3.33957	0.926909	1
gene18099	LOC101093953	0.784027	0.306406	1.35781	0.931692	1
gene24594	LOC111559109	0.15245	0.0473214	1.75461	0.942749	1
gene4	IMP4	3.28856	1.37054	1.25208	0.945383	1
gene5233	EDN3	2.95099	1.2132	1.27222	0.945383	1
gene5267	RBM38	0.185118	0.0609262	1.65706	0.966114	1
gene19085	CCL20	0.0435571	0.000591517	5.5095	0.966114	1
gene28171	NXPH3	0.228675	0.0757142	1.63578	0.966114	1
gene30041	CCNE1	0.272232	0.0970088	1.52169	0.966114	1
gene7489	NEFM	0.0435571	0.513437	-3.25371	0.973211	1
gene10766	SLC16A10	0.15245	0.0479129	1.73691	0.973211	1
gene11670	PGPEP1L	0.0544463	0.00946427	2.68507	0.973211	1
gene29528	CABP5	0.0435571	0.00591517	3.05007	0.973211	1
gene33180	SLCO5A1	0.0544463	0.00946427	2.68507	0.973211	1
gene2450	LOC109492369	0.0326678	0.00295758	3.60261	0.976256	1
gene3237	HAPLN4	0.0217785	0.000591517	4.77253	0.976256	1
gene4262	PON1	0.0217785	0.000591517	4.77253	0.976256	1
gene5326	NFATC2	0.44646	0.166808	1.43523	0.976256	1
gene7229	LOC102902320	0.0217785	0.000591517	4.77253	0.976256	1
gene10252	PTCHD4	0.0980034	0.0189285	2.46511	0.976256	1
gene10754	WASF1	0.620688	0.243705	1.35555	0.976256	1
gene15417	CSRP2	1.98185	0.760691	1.37347	0.976256	1
gene15764	LGALS2	0.0217785	0.000591517	4.77253	0.976256	1
gene16406	LOC109502129	0.0217785	0.000591517	4.77253	0.976256	1
gene17107	PODN	0.794916	0.317053	1.32825	0.976256	1
gene18318	LOC111561851	0.0217785	0.000591517	4.77253	0.976256	1
gene18787	STRADB	0.261342	0.0934597	1.51854	0.976256	1
gene18968	VIL1	0.0326678	0.00295758	3.60261	0.976256	1
gene22539	LRRC4C	0.479128	0.178638	1.43625	0.976256	1
gene24367	LOC101083714	0.0217785	0.000591517	4.77253	0.976256	1
gene25567	LOC101101172	0.0217785	0	5.77253	0.976256	1
gene27557	LOC109494200	0.0326678	0.00295758	3.60261	0.976256	1
gene28011	LOC109494295	0.0217785	0.000591517	4.77253	0.976256	1
gene28289	IKZF3	0.0217785	0.000591517	4.77253	0.976256	1
gene30463	LOC101097117	0.0217785	0.000591517	4.77253	0.976256	1
gene16838	MFSD2A	0.108893	0.0248437	2.22074	0.992998	1
gene16728	GJB3	0.522685	0.189285	1.47585	0.994906	1
gene20414	ACTRT3	0.0435571	0.00177455	4.5095	0.994906	1
gene33312	CA2	0.283121	0.0970088	1.57614	0.994906	1
gene13023	PTGDR	0.947366	0.381528	1.31161	0.998952	1
gene20772	LOC101087599	0.359346	0.134866	1.43583	0.998952	1
gene23656	BICC1	0.130671	0.0402232	1.77949	0.998952	1
gene24362	GFRA1	0	0.177455	-4.04605	0.998952	1
gene27653	LOC101088792	0.0217785	0.000591517	4.77253	0.998952	1
gene29966	FXYD7	0.511795	0.202299	1.35047	0.998952	1
gene0	LOC102899061	0.544463	0.251986	1.1219	1	1
gene3	CCDC115	1.66606	2.343	-0.497655	1	1
gene5	PTPN18	0.500906	0.368515	0.456758	1	1
gene6	LOC109497565	0.0217785	0.015971	0.965179	1	1
gene12	RNF17	0.0108893	0.0100558	1.01765	1	1
gene13	CENPJ	0.849363	0.635881	0.41989	1	1
gene14	PARP4	0.0653356	0.0768972	-0.0384967	1	1
gene15	MPHOSPH8	1.76406	1.66808	0.0743085	1	1
gene16	PSPC1	1.85118	1.464	0.331628	1	1
gene17	ZMYM5	0.664245	0.765423	-0.196969	1	1
gene18	LOC111559482	0.0217785	0.0201116	0.643251	1	1
gene19	ZMYM2	0.686024	0.687934	0.00269599	1	1
gene20	LOC111558556	0.0108893	0.0195201	0.100108	1	1
gene21	GJA3	0	0.00887275	0.187571	1	1
gene22	GJB2	4.63883	12.0433	-1.38786	1	1
gene23	GJB6	1.50272	3.08772	-1.0436	1	1
gene25	CRYL1	1.06715	1.05527	0.0152196	1	1
gene26	LOC109493944	0	0.0070982	0.487132	1	1
gene27	IFT88	0.250453	0.389218	-0.591601	1	1
gene29	LOC109493922	0.0108893	0.000591517	4.18757	1	1
gene30	IL17D	0.0871141	0.0952342	0.0176463	1	1
gene31	LOC111558748	0.0108893	0.0124219	0.72814	1	1
gene33	EEF1AKMT1	0.718691	0.658358	0.132127	1	1
gene34	XPO4	0.217785	0.221819	0.0252999	1	1
gene35	LATS2	0.217785	0.460792	-1.02744	1	1
gene36	LOC109494173	0	0.015971	-0.619784	1	1
gene37	SAP18	8.96186	8.04286	0.142965	1	1
gene38	LOC111559175	0	0.00177455	2.18757	1	1
gene40	MRPL57	1.91651	1.73078	0.13997	1	1
gene41	ZDHHC20	0.304899	0.298716	0.0625588	1	1
gene42	LOC109494403	0	0.0035491	1.38022	1	1
gene43	MICU2	0.631577	0.721651	-0.183633	1	1
gene44	LOC109494431	0.0217785	0.0372656	-0.227466	1	1
gene45	FGF9	0.0653356	0.0520535	0.519193	1	1
gene52	SGCG	0.0108893	0.015971	0.380216	1	1
gene53	SACS	0.326678	0.142556	1.2229	1	1
gene54	TNFRSF19	5.00906	2.28503	1.12031	1	1
gene55	MIPEP	1.06715	0.774887	0.460476	1	1
gene56	LOC102900817	0.0326678	0.0236607	0.830019	1	1
gene57	LOC111559532	0	0.000591517	3.18757	1	1
gene59	SPATA13	0.14156	0.109431	0.455767	1	1
gene61	LOC109494916	0	0.00236607	1.86564	1	1
gene62	LOC109494931	0	0.00118303	2.60261	1	1
gene64	LOC111559449	0	0.000591517	3.18757	1	1
gene65	LOC109497857	0	0.00177455	2.18757	1	1
gene66	AMER2	0.0108893	0.0100558	1.01765	1	1
gene69	MTMR6	0.174228	0.233649	-0.354322	1	1
gene70	NUP58	0.326678	0.347812	-0.0603562	1	1
gene72	LOC101085594	0	0.00473214	1.01765	1	1
gene73	LOC109495412	0	0.00295758	1.60261	1	1
gene75	SHISA2	0.0326678	0.0283928	0.572861	1	1
gene76	LOC101096779	0	0.00118303	2.60261	1	1
gene77	RNF6	0.119782	0.114754	0.165204	1	1
gene78	CDK8	0.337567	0.251395	0.452862	1	1
gene79	LOC109495641	0	0.00473214	1.01765	1	1
gene81	WASF3	0.185118	0.106473	0.85765	1	1
gene84	GPR12	0	0.0236607	-1.16998	1	1
gene86	USP12	0.228675	0.203482	0.21655	1	1
gene87	LOC109496069	0.0108893	0.00118303	3.60261	1	1
gene89	LOC102901461	0.0326678	0.0283928	0.572861	1	1
gene90	RPL21	49.263	54.3746	-0.156896	1	1
gene92	LOC111557034	0	0.00118303	2.60261	1	1
gene93	RASL11A	0.196007	0.251986	-0.302593	1	1
gene95	GTF3A	0.653356	0.685568	-0.0616004	1	1
gene96	MTIF3	0.58802	0.605122	-0.031069	1	1
gene98	LOC109496316	0	0.00532365	0.865643	1	1
gene99	LNX2	0.250453	0.217678	0.245057	1	1
gene101	POLR1D	3.82213	4.02705	-0.0862243	1	1
gene102	LOC111559488	1.74228	1.97212	-0.184983	1	1
gene107	CDX2	0	0.00118303	2.60261	1	1
gene109	FLT3	0	0.00295758	1.60261	1	1
gene110	LOC109496442	0	0.00177455	2.18757	1	1
gene111	LOC102901710	0.185118	0.178638	0.114322	1	1
gene112	PAN3	0.326678	0.418794	-0.327874	1	1
gene113	FLT1	0	0.00650669	0.602609	1	1
gene114	LOC102901737	0.0108893	0.00177455	3.18757	1	1
gene116	POMP	6.74045	5.02789	0.410279	1	1
gene117	SLC46A3	0.0217785	0.00295758	3.18757	1	1
gene118	MTUS2	0.0108893	0.00177455	3.18757	1	1
gene121	SLC7A1	0.490017	0.224776	1.13749	1	1
gene122	LOC109496642	0	0.00591517	0.72814	1	1
gene127	LOC109496768	0.0108893	0.00473214	2.01765	1	1
gene128	LOC109496710	0	0.00414062	1.18757	1	1
gene129	UBL3	0.163339	0.253169	-0.557263	1	1
gene132	KATNAL1	0.0544463	0.034308	0.889891	1	1
gene133	LOC102900601	0.0108893	0	5.18757	1	1
gene134	LOC102902205	0.0217785	0.00650669	2.18757	1	1
gene135	LOC111559516	0	0.00236607	1.86564	1	1
gene136	LOC109497259	0.0435571	0.0301674	0.80906	1	1
gene137	HMGB1	52.2685	33.4355	0.630064	1	1
gene138	LOC109497262	0	0.00118303	2.60261	1	1
gene139	LOC109497264	0.0108893	0.015971	0.380216	1	1
gene140	USPL1	0.119782	0.175681	-0.446635	1	1
gene143	ALOX5AP	0	0.00177455	2.18757	1	1
gene148	MEDAG	0.0108893	0.0248437	-0.238693	1	1
gene151	TEX26	0	0.000591517	3.18757	1	1
gene157	HSPH1	1.24138	0.58087	1.09201	1	1
gene160	LOC111559537	0.0217785	0.0798548	-1.31493	1	1
gene161	B3GLCT	0.555353	0.572588	-0.0323418	1	1
gene162	LOC109497302	0.0435571	0.0319419	0.72814	1	1
gene163	LOC109497301	0	0.00236607	1.86564	1	1
gene167	FRY	0.44646	0.470848	-0.0585472	1	1
gene168	LOC102901028	0	0.00828124	0.280681	1	1
gene169	LOC109497331	0	0.00118303	2.60261	1	1
gene170	LOC109497337	0.0108893	0.0100558	1.01765	1	1
gene171	ZAR1L	0.0108893	0.00768972	1.38022	1	1
gene172	BRCA2	0.718691	0.330658	1.12438	1	1
gene173	N4BP2L1	0.0653356	0.0455468	0.709524	1	1
gene174	N4BP2L2	0.239564	0.251395	-0.0235763	1	1
gene175	PDS5B	0.849363	0.781985	0.121755	1	1
gene178	KL	0	0.0035491	1.38022	1	1
gene180	LOC109497405	0	0.000591517	3.18757	1	1
gene181	STARD13	0.119782	0.0875445	0.553365	1	1
gene182	LOC109497406	0	0.000591517	3.18757	1	1
gene185	RFC3	1.8294	1.05172	0.7916	1	1
gene193	NBEA	0.130671	0.0899106	0.630623	1	1
gene194	LOC101083390	0	0.0130134	-0.335991	1	1
gene195	LOC102899512	0	0.00177455	2.18757	1	1
gene196	MAB21L1	0.0326678	0.00887275	2.18757	1	1
gene198	DCLK1	0.0217785	0.0136049	1.18757	1	1
gene199	SOHLH2	0	0.00177455	2.18757	1	1
gene200	LOC111559572	0	0.000591517	3.18757	1	1
gene201	CCDC169	0.0108893	0.0070982	1.48713	1	1
gene202	SPART	2.87477	2.91795	-0.0311221	1	1
gene203	CCNA1	0.0435571	0.114754	-1.09783	1	1
gene204	SERTM1	0	0.00118303	2.60261	1	1
gene206	RFXAP	0.424681	0.716919	-0.734864	1	1
gene207	SMAD9	0	0.0520535	-2.28816	1	1
gene208	ALG5	0.413792	0.652443	-0.635551	1	1
gene209	EXOSC8	0.490017	0.478537	0.0493552	1	1
gene210	SUPT20H	0.707802	0.800914	-0.172112	1	1
gene211	LOC111559720	0	0.0153794	-0.567316	1	1
gene212	POSTN	2.82032	6.24405	-1.15597	1	1
gene213	LOC109497540	0	0.00295758	1.60261	1	1
gene214	TRPC4	0	0.0130134	-0.335991	1	1
gene219	UFM1	1.5245	1.30844	0.215335	1	1
gene220	FREM2	0.903809	1.43384	-0.66388	1	1
gene221	STOML3	0	0.00177455	2.18757	1	1
gene223	PROSER1	0.108893	0.179821	-0.605662	1	1
gene224	NHLRC3	0.250453	0.317645	-0.298929	1	1
gene225	LOC109492559	0	0.000591517	3.18757	1	1
gene227	LHFPL6	0.0217785	0.0313504	0.0176463	1	1
gene228	COG6	0.283121	0.343671	-0.242417	1	1
gene229	LOC109497583	0	0.000591517	3.18757	1	1
gene236	FOXO1	0.0544463	0.0899106	-0.484854	1	1
gene238	MRPS31	1.16515	1.14577	0.022106	1	1
gene240	SLC25A15	0.206896	0.0987833	1.11718	1	1
gene242	LOC101096867	0.0653356	0.0242522	1.60261	1	1
gene243	THSD1	0.0217785	0.0260267	0.280681	1	1
gene245	VPS36	0.805806	0.883135	-0.128574	1	1
gene247	NEK3	0.0980034	0.070982	0.590636	1	1
gene248	NEK5	0.0217785	0.0100558	1.60261	1	1
gene249	LOC109497673	0.0108893	0.000591517	4.18757	1	1
gene250	ALG11	0.228675	0.251986	-0.0910893	1	1
gene251	ATP7B	0.0544463	0.0319419	0.991174	1	1
gene252	CCDC70	0	0.000591517	3.18757	1	1
gene253	DHRS12	0.0217785	0.00828124	1.86564	1	1
gene254	WDFY2	0.0871141	0.0632923	0.602609	1	1
gene255	LOC102900676	0	0.00650669	0.602609	1	1
gene257	INTS6	0.304899	0.360825	-0.209476	1	1
gene258	SERPINE3	0	0.00177455	2.18757	1	1
gene259	LOC109497734	0	0.00118303	2.60261	1	1
gene261	FAM124A	0	0.00177455	2.18757	1	1
gene267	RNASEH2B	1.04537	0.63943	0.707999	1	1
gene275	LOC109497907	0.0326678	0.0325334	0.380216	1	1
gene276	KCNRG	0.0108893	0.00768972	1.38022	1	1
gene277	TRIM13	0.794916	0.65126	0.291116	1	1
gene278	SPRYD7	0.15245	0.317053	-0.974316	1	1
gene281	KPNA3	0.969145	0.693849	0.482208	1	1
gene282	EBPL	0.958255	0.968313	-0.0144149	1	1
gene283	RCBTB1	0.402903	0.147288	1.46971	1	1
gene284	ARL11	0.0108893	0.00414062	2.18757	1	1
gene285	LOC101100105	0.359346	0.340714	0.102607	1	1
gene286	LOC109497880	0.0108893	0.00591517	1.72814	1	1
gene287	CAB39L	0.435571	0.555434	-0.331394	1	1
gene288	LOC109497890	0.0326678	0.0301674	0.487132	1	1
gene289	CDADC1	0.163339	0.305814	-0.829237	1	1
gene290	LOC102901569	0	0.00532365	0.865643	1	1
gene292	FNDC3A	0.479128	0.714553	-0.560174	1	1
gene293	LOC105260363	0	0.000591517	3.18757	1	1
gene298	RCBTB2	0.185118	0.455468	-1.23309	1	1
gene299	RB1	0.0544463	0.11298	-0.812429	1	1
gene300	LPAR6	0.326678	0.637655	-0.933712	1	1
gene302	ITM2B	8.07983	9.86887	-0.301474	1	1
gene305	MED4	0.925588	0.614586	0.591468	1	1
gene306	NUDT15	0.479128	0.32356	0.581392	1	1
gene307	SUCLA2	0.435571	0.56549	-0.357252	1	1
gene309	LOC101080856	0.0217785	0.00177455	3.77253	1	1
gene310	HTR2A	0.0108893	0.0070982	1.48713	1	1
gene312	ESD	1.49183	2.40392	-0.692944	1	1
gene313	LRCH1	0.196007	0.164442	0.311378	1	1
gene314	LOC111559803	0	0.0118303	-0.204746	1	1
gene315	RUBCNL	0.0326678	0.0739396	-0.789709	1	1
gene316	LRRC63	0	0.00828124	0.280681	1	1
gene317	LCP1	0.0653356	0.0934597	-0.317957	1	1
gene319	CPB2	0.0217785	0.0437723	-0.456285	1	1
gene320	ZC3H13	2.06896	1.5829	0.378599	1	1
gene323	SIAH3	0	0.000591517	3.18757	1	1
gene329	COG3	0.14156	0.163259	-0.118816	1	1
gene330	SLC25A30	0.0544463	0.0449553	0.505747	1	1
gene332	LOC109498076	0	0.0100558	0.0176463	1	1
gene334	TPT1	85.6005	94.3274	-0.154655	1	1
gene335	LOC111557013	0	0.00118303	2.60261	1	1
gene338	LOC111559737	0	0.00295758	1.60261	1	1
gene339	GTF2F2	1.47005	1.02451	0.515978	1	1
gene340	KCTD4	0	0.00177455	2.18757	1	1
gene341	GPALPP1	0.272232	0.247254	0.177205	1	1
gene342	NUFIP1	0.577131	0.473214	0.2968	1	1
gene343	LOC101085341	0.0108893	0.0230692	-0.134357	1	1
gene346	LOC109498105	0	0.00177455	2.18757	1	1
gene347	TSC22D1	1.64428	1.68582	-0.0417535	1	1
gene349	SERP2	0.15245	0.088136	0.865643	1	1
gene351	LOC109498125	0	0.000591517	3.18757	1	1
gene354	LACC1	0.239564	0.243113	0.0246328	1	1
gene355	LOC109498138	0	0.00414062	1.18757	1	1
gene356	CCDC122	0	0.00768972	0.380216	1	1
gene357	ENOX1	0.0544463	0.0224776	1.48713	1	1
gene360	DNAJC15	1.58983	1.3108	0.272851	1	1
gene361	EPSTI1	0.163339	0.0668414	1.35468	1	1
gene363	FAM216B	0	0.00236607	1.86564	1	1
gene366	TNFSF11	0	0.0035491	1.38022	1	1
gene367	AKAP11	0.206896	0.211172	0.0256836	1	1
gene368	LOC111559850	0	0.00118303	2.60261	1	1
gene369	DGKH	0.174228	0.118303	0.623982	1	1
gene370	VWA8	0.0871141	0.106473	-0.14235	1	1
gene372	RGCC	0.0435571	0.0283928	0.89479	1	1
gene373	NAA16	0.544463	0.676695	-0.301135	1	1
gene374	MTRF1	0.14156	0.110614	0.440337	1	1
gene375	LOC101088295	0.522685	0.584419	-0.147546	1	1
gene376	LOC101090830	0.217785	0.196975	0.196184	1	1
gene377	WBP4	0.729581	0.90857	-0.310867	1	1
gene378	ELF1	0.707802	0.713961	-0.00643929	1	1
gene380	LOC102901996	0.0435571	0.0390401	0.44341	1	1
gene381	LOC109498230	0	0.0035491	1.38022	1	1
gene382	SUGT1	1.49183	1.45099	0.0351763	1	1
gene383	CNMD	0.0108893	0.0384486	-0.856823	1	1
gene384	LOC101091586	0.0435571	0.033125	0.676609	1	1
gene387	OLFM4	0.0435571	0.0260267	1.01765	1	1
gene389	LOC111556289	0	0.00118303	2.60261	1	1
gene391	LOC111559868	0.0108893	0.00532365	1.86564	1	1
gene393	LOC102901923	0	0.00118303	2.60261	1	1
gene397	LOC109492563	0	0.00118303	2.60261	1	1
gene408	PCDH17	0.196007	0.119486	0.770163	1	1
gene412	LOC111559877	0	0.00473214	1.01765	1	1
gene413	LOC111559879	0	0.000591517	3.18757	1	1
gene419	TDRD3	0.533574	0.509888	0.0782108	1	1
gene425	PCDH20	0.196007	0.448961	-1.13436	1	1
gene427	LOC109492573	0	0.00118303	2.60261	1	1
gene428	LOC101098027	0	0.000591517	3.18757	1	1
gene436	LOC101099265	0.0108893	0.017154	0.280681	1	1
gene447	PCDH9	0.0108893	0.153794	-2.84033	1	1
gene451	LOC101080351	0	0.0224776	-1.09783	1	1
gene460	KLHL1	0	0.000591517	3.18757	1	1
gene464	DACH1	0.0980034	0.0662499	0.68932	1	1
gene467	MZT1	0.969145	0.702722	0.463891	1	1
gene469	DIS3	0.664245	0.531182	0.32959	1	1
gene470	PIBF1	0.272232	0.302857	-0.114804	1	1
gene471	KLF5	0.348456	0.945836	-1.41189	1	1
gene473	LOC109498494	0	0.00414062	1.18757	1	1
gene474	KLF12	0.0544463	0.126585	-0.975659	1	1
gene475	LOC109498474	0	0.00118303	2.60261	1	1
gene476	LOC109498477	0	0.00118303	2.60261	1	1
gene478	TBC1D4	0.206896	0.235424	-0.130746	1	1
gene479	UCHL3	1.04537	0.822209	0.345577	1	1
gene480	COMMD6	1.6225	1.46046	0.146095	1	1
gene481	LMO7	0.228675	0.322968	-0.448394	1	1
gene489	KCTD12	0.0871141	0.114163	-0.242417	1	1
gene490	ACOD1	0	0.0070982	0.487132	1	1
gene491	CLN5	0.261342	0.24962	0.106914	1	1
gene492	FBXL3	0.185118	0.259676	-0.423863	1	1
gene493	LOC109498698	0.0108893	0.0218861	-0.0603562	1	1
gene494	MYCBP2	1.13248	1.43088	-0.338974	1	1
gene495	SCEL	0.0108893	0.0366741	-0.789709	1	1
gene497	SLAIN1	0	0.0035491	1.38022	1	1
gene498	EDNRB	0.0326678	0.017154	1.28068	1	1
gene500	LOC109498710	0	0.000591517	3.18757	1	1
gene501	POU4F1	0.217785	0.0786718	1.5138	1	1
gene502	RNF219	1.2196	0.855334	0.508901	1	1
gene503	LOC109498732	0.0108893	0.0195201	0.100108	1	1
gene504	LOC109498727	0.0108893	0.00473214	2.01765	1	1
gene507	RBM26	1.94918	1.85677	0.0628756	1	1
gene508	NDFIP2	1.6225	1.50127	0.106345	1	1
gene509	LOC109498753	0	0.00118303	2.60261	1	1
gene510	LOC109498754	0	0.000591517	3.18757	1	1
gene511	LOC101088206	0	0.00118303	2.60261	1	1
gene516	LOC109498776	0	0.00295758	1.60261	1	1
gene517	SPRY2	0.59891	0.755959	-0.325874	1	1
gene518	LOC111560110	0	0.00236607	1.86564	1	1
gene527	LOC109498787	0	0.000591517	3.18757	1	1
gene532	LOC111560115	0	0.0100558	0.0176463	1	1
gene533	LOC109498782	0	0.000591517	3.18757	1	1
gene541	SLITRK6	0.0108893	0.154977	-2.85135	1	1
gene545	LOC109498813	0	0.0035491	1.38022	1	1
gene546	SLITRK5	0.0108893	0.0668414	-1.64532	1	1
gene558	GPC5	0	0.0319419	-1.59379	1	1
gene561	GPC6	0.304899	0.395725	-0.342465	1	1
gene562	LOC109498840	0	0.00177455	2.18757	1	1
gene563	DCT	0	0.00118303	2.60261	1	1
gene565	TGDS	0.130671	0.201116	-0.525617	1	1
gene566	GPR180	0.283121	0.359051	-0.305469	1	1
gene568	SOX21	0.0108893	0.0118303	0.795254	1	1
gene569	LOC111556548	0	0.0130134	-0.335991	1	1
gene572	ABCC4	0.0653356	0.0816293	-0.124015	1	1
gene575	DZIP1	0.936477	0.682019	0.458087	1	1
gene576	DNAJC3	1.36116	1.50955	-0.153127	1	1
gene578	LOC109498873	0.0108893	0.00591517	1.72814	1	1
gene579	UGGT2	0.15245	0.131317	0.293562	1	1
gene580	HS6ST3	0.0653356	0.0414062	0.845179	1	1
gene581	LOC109498887	0	0.00177455	2.18757	1	1
gene584	MBNL2	1.11071	0.94761	0.227513	1	1
gene585	LOC111560143	0.0762249	0.103515	-0.27186	1	1
gene586	RAP2A	0.980034	0.876628	0.161063	1	1
gene587	IPO5	2.36297	1.91415	0.295314	1	1
gene588	FARP1	0.947366	0.820434	0.208211	1	1
gene589	LOC111560147	0	0.00236607	1.86564	1	1
gene590	LOC109498918	0	0.00295758	1.60261	1	1
gene591	STK24	1.14337	0.718102	0.668751	1	1
gene592	LOC109498914	0	0.000591517	3.18757	1	1
gene594	SLC15A1	0	0.00532365	0.865643	1	1
gene595	DOCK9	0.174228	0.219453	-0.264125	1	1
gene598	UBAC2	0.348456	0.356093	-0.00404874	1	1
gene599	GPR18	0	0.00532365	0.865643	1	1
gene600	LOC101101025	0.0326678	0.0449553	-0.0792152	1	1
gene601	LOC111560159	0.0108893	0.0035491	2.38022	1	1
gene602	TM9SF2	0.936477	0.964173	-0.0410262	1	1
gene603	CLYBL	0.261342	0.255535	0.0732043	1	1
gene607	ZIC5	0	0.00236607	1.86564	1	1
gene608	LOC111560162	0	0.0035491	1.38022	1	1
gene609	ZIC2	0	0.000591517	3.18757	1	1
gene612	PCCA	0.239564	0.311138	-0.330526	1	1
gene615	GGACT	0.838473	0.529999	0.664009	1	1
gene616	LOC102901352	0	0.00414062	1.18757	1	1
gene617	TMTC4	0.272232	0.370881	-0.40661	1	1
gene621	NALCN	0.0435571	0.0603347	-0.177001	1	1
gene623	FGF14	0.0108893	0.0425892	-1.00225	1	1
gene624	TPP2	0.272232	0.307589	-0.137129	1	1
gene626	METTL21C	0.0108893	0.0035491	2.38022	1	1
gene627	CCDC168	0.0435571	0.0887275	-0.728905	1	1
gene628	TEX30	0.751359	0.903838	-0.261518	1	1
gene629	LOC109499075	0	0.00118303	2.60261	1	1
gene630	LOC101082620	0	0.000591517	3.18757	1	1
gene632	KDELC1	0.337567	0.285703	0.268708	1	1
gene633	LOC101085685	0.370235	0.282745	0.412973	1	1
gene634	LOC101085945	0	0.0035491	1.38022	1	1
gene635	SLC10A2	0	0.000591517	3.18757	1	1
gene648	EFNB2	0.74047	1.06591	-0.520088	1	1
gene650	ARGLU1	3.96369	3.65143	0.107334	1	1
gene653	FAM155A	0.0217785	0.0242522	0.380216	1	1
gene654	LOC102899329	0	0.00236607	1.86564	1	1
gene656	LIG4	0.0326678	0.068616	-0.682793	1	1
gene657	ABHD13	0.250453	0.211763	0.284694	1	1
gene658	TNFSF13B	0	0.0118303	-0.204746	1	1
gene659	MYO16	0	0.00828124	0.280681	1	1
gene660	LOC109499157	0	0.000591517	3.18757	1	1
gene665	IRS2	0.457349	0.279196	0.72814	1	1
gene668	COL4A1	1.81851	1.31672	0.459003	1	1
gene669	COL4A2	0.577131	0.734073	-0.335991	1	1
gene671	RAB20	0.0326678	0.0283928	0.572861	1	1
gene673	NAXD	0.402903	0.469073	-0.197496	1	1
gene674	CARS2	0.642467	0.595066	0.118614	1	1
gene675	ING1	1.06715	0.909753	0.22915	1	1
gene676	ANKRD10	0.261342	0.328883	-0.290106	1	1
gene677	LOC109499207	0.0326678	0.0384486	0.143177	1	1
gene678	LOC109499197	0.0108893	0.110022	-2.35932	1	1
gene679	ARHGEF7	0.283121	0.272689	0.0907098	1	1
gene687	SPACA7	0	0.000591517	3.18757	1	1
gene688	TUBGCP3	0.435571	0.321785	0.455011	1	1
gene690	LOC109499271	0.0108893	0.00946427	1.10011	1	1
gene692	LOC102900112	0.0108893	0.0035491	2.38022	1	1
gene693	ATP11A	0.0653356	0.174498	-1.21453	1	1
gene694	LOC111560214	0	0.0035491	1.38022	1	1
gene695	MCF2L	0.0762249	0.0443638	0.939644	1	1
gene697	F7	0	0.000591517	3.18757	1	1
gene698	F10	0	0.0337165	-1.67041	1	1
gene699	PCID2	0.805806	0.932231	-0.206577	1	1
gene700	CUL4A	0.326678	0.331841	0.00734132	1	1
gene702	LAMP1	3.40834	4.38196	-0.372871	1	1
gene703	GRTP1	0.337567	0.693258	-1.00842	1	1
gene704	LOC111560226	0	0.00473214	1.01765	1	1
gene706	ADPRHL1	0	0.00236607	1.86564	1	1
gene707	DCUN1D2	0.0544463	0.0591517	0.114322	1	1
gene708	TMCO3	0.315789	0.625825	-0.954025	1	1
gene709	LOC102900920	0	0.00295758	1.60261	1	1
gene710	TFDP1	1.26315	1.06591	0.241752	1	1
gene711	ATP4B	0	0.000591517	3.18757	1	1
gene713	TMEM255B	0	0.00177455	2.18757	1	1
gene714	GAS6	0.0326678	0.0928682	-1.11621	1	1
gene716	RASA3	0.0871141	0.123036	-0.349863	1	1
gene720	CDC16	0.620688	0.462566	0.432684	1	1
gene721	LOC111560393	0.0108893	0.0313504	-0.567316	1	1
gene722	UPF3A	0.751359	0.888458	-0.236775	1	1
gene723	CHAMP1	0.228675	0.218861	0.111728	1	1
gene724	LOC109499405	0	0.000591517	3.18757	1	1
gene740	LOC101101537	0	0.000591517	3.18757	1	1
gene741	LOC101095073	0	0.00295758	1.60261	1	1
gene745	LOC101081111	0	0.000591517	3.18757	1	1
gene749	LYPD8	0	0.000591517	3.18757	1	1
gene750	LOC101084595	0	0.00532365	0.865643	1	1
gene751	SH3BP5L	0.108893	0.173314	-0.552669	1	1
gene752	ZNF672	0.0435571	0.0485044	0.13446	1	1
gene753	ZNF692	0.130671	0.140781	-0.0128558	1	1
gene759	PGBD2	0.196007	0.157935	0.36941	1	1
gene775	LOC111556948	0	0.0141964	-0.456285	1	1
gene789	LOC101083316	0.0108893	0.00295758	2.60261	1	1
gene793	LOC109500775	0	0.000591517	3.18757	1	1
gene812	LOC101094819	0	0.000591517	3.18757	1	1
gene814	GCSAML	0	0.000591517	3.18757	1	1
gene822	LOC101096784	0	0.00118303	2.60261	1	1
gene826	ZNF496	0.468238	0.426484	0.151148	1	1
gene829	BTNL10	0.0217785	0.00532365	2.45061	1	1
gene831	LOC102901766	0.119782	0.0863615	0.572861	1	1
gene832	RNF187	1.65517	2.36666	-0.521546	1	1
gene834	LOC101098354	0.0217785	0.0260267	0.280681	1	1
gene835	LOC101098601	0.0980034	0.0899106	0.252112	1	1
gene838	LOC102899256	0.0653356	0.0319419	1.21357	1	1
gene839	TRIM11	0.185118	0.249029	-0.363603	1	1
gene840	OBSCN	0	0.0141964	-0.456285	1	1
gene841	IBA57	0.0653356	0.121852	-0.698561	1	1
gene843	GUK1	3.04899	3.03093	-0.00133864	1	1
gene844	MRPL55	2.74409	2.71092	0.00817358	1	1
gene845	CA1H1orf35	3.71324	3.08239	0.257802	1	1
gene846	ARF1	7.06713	7.60868	-0.119184	1	1
gene847	WNT3A	0.0762249	0.139598	-0.701172	1	1
gene848	WNT9A	0.0653356	0.0431807	0.785473	1	1
gene849	PRSS38	0.0108893	0.00650669	1.60261	1	1
gene850	LOC101100277	0.0108893	0.00473214	2.01765	1	1
gene851	SNAP47	0.0326678	0.0638838	-0.580613	1	1
gene852	JMJD4	0.14156	0.149062	0.0119327	1	1
gene856	LOC109497082	0	0.000591517	3.18757	1	1
gene860	LOC111560439	0.0217785	0.035491	-0.158204	1	1
gene861	MGAT1	0.577131	0.519943	0.161099	1	1
gene862	LOC109499602	0	0.00118303	2.60261	1	1
gene863	ZFP62	0.326678	0.325334	0.0358591	1	1
gene865	BTNL9	0	0.000591517	3.18757	1	1
gene873	LOC109499615	0.0326678	0.0035491	3.38022	1	1
gene875	TRIM7	0.0435571	0.0810378	-0.599025	1	1
gene882	TRIM41	0.119782	0.133091	-0.0476451	1	1
gene883	RACK1	43.4482	50.5292	-0.232248	1	1
gene886	TRIM52	0	0.0136049	-0.397391	1	1
gene887	LOC101094232	0.108893	0.0668414	0.814113	1	1
gene890	LOC111556195	0	0.00946427	0.100108	1	1
gene891	LOC102901511	0.0108893	0.00414062	2.18757	1	1
gene894	FLT4	0	0.0035491	1.38022	1	1
gene896	CNOT6	0.696913	0.644753	0.118504	1	1
gene897	LOC102901570	0.0326678	0.0721651	-0.754943	1	1
gene899	GFPT2	0	0.00295758	1.60261	1	1
gene900	LOC109499650	0.0108893	0.00177455	3.18757	1	1
gene901	MAPK9	0.0980034	0.124219	-0.2116	1	1
gene904	RNF130	0.479128	0.545379	-0.170762	1	1
gene905	TBC1D9B	0.206896	0.24548	-0.19094	1	1
gene906	MRNIP	0.0871141	0.153794	-0.67041	1	1
gene907	SQSTM1	0.784027	0.958257	-0.285272	1	1
gene908	MGAT4B	0.283121	0.34308	-0.239936	1	1
gene909	LTC4S	0	0.0112388	-0.134357	1	1
gene910	MAML1	0.174228	0.129542	0.493674	1	1
gene911	CANX	3.38656	2.67602	0.329271	1	1
gene912	CBY3	0.0871141	0.0822209	0.228213	1	1
gene913	HNRNPH1	4.74772	4.61561	0.0290627	1	1
gene914	RUFY1	0.15245	0.280379	-0.797322	1	1
gene915	ADAMTS2	0.0326678	0.0621093	-0.540349	1	1
gene916	ZNF879	0.0326678	0.0928682	-1.11621	1	1
gene919	ZNF454	0.217785	0.256127	-0.181662	1	1
gene920	ZFP2	0.185118	0.176864	0.128678	1	1
gene921	ZNF354B	0.108893	0.0946427	0.316086	1	1
gene925	LOC109499730	0	0.00118303	2.60261	1	1
gene929	LOC101087636	0.228675	0.266183	-0.169981	1	1
gene930	CLK4	0.381124	0.561941	-0.535805	1	1
gene931	COL23A1	0	0.00414062	1.18757	1	1
gene932	PHYKPL	0.0871141	0.215904	-1.1582	1	1
gene933	HNRNPAB	4.24681	2.72334	0.629611	1	1
gene934	LOC109499744	0.0217785	0.0106473	1.52461	1	1
gene935	LOC102899803	0.119782	0.0916851	0.487132	1	1
gene936	NHP2	4.78039	3.6047	0.395521	1	1
gene937	RMND5B	0.566242	0.461975	0.304467	1	1
gene938	N4BP3	0.0762249	0.0757142	0.176344	1	1
gene939	LOC109499762	0.0217785	0.0272098	0.217945	1	1
gene940	B4GALT7	0.729581	0.689117	0.0876821	1	1
gene941	TMED9	3.93102	3.47753	0.165817	1	1
gene943	LOC101099424	0.228675	0.165033	0.51772	1	1
gene944	YTHDC2	0.174228	0.173906	0.070463	1	1
gene947	LOC105260504	0	0.00295758	1.60261	1	1
gene949	KCNN2	0.0326678	0.00946427	2.10011	1	1
gene950	TRIM36	0.0326678	0.0289843	0.543715	1	1
gene952	PGGT1B	0.315789	0.359642	-0.155836	1	1
gene953	CCDC112	0.283121	0.178047	0.704054	1	1
gene957	FEM1C	0.315789	0.344263	-0.0928901	1	1
gene959	LOC101090324	0	0.00236607	1.86564	1	1
gene960	TMED7	1.7205	1.7917	-0.0646478	1	1
gene962	CDO1	0.0980034	0.295758	-1.45917	1	1
gene963	ATG12	0.805806	1.04994	-0.378026	1	1
gene964	AP3S1	1.90562	1.4924	0.345507	1	1
gene965	LOC109499833	0	0.00118303	2.60261	1	1
gene970	COMMD10	0.794916	0.70982	0.167004	1	1
gene971	SEMA6A	0.511795	0.401049	0.365266	1	1
gene972	LOC109499869	0	0.000591517	3.18757	1	1
gene974	LOC109499875	0.0653356	0.0207031	1.825	1	1
gene978	LOC109499886	0	0.000591517	3.18757	1	1
gene980	LOC111556245	0	0.00591517	0.72814	1	1
gene982	DTWD2	0.15245	0.151428	0.0888374	1	1
gene983	DMXL1	0.0762249	0.130134	-0.600331	1	1
gene984	TNFAIP8	0.283121	0.491551	-0.757981	1	1
gene987	HSD17B4	0.871141	1.14281	-0.389205	1	1
gene994	PRR16	0.0108893	0.00177455	3.18757	1	1
gene1004	LOC101092731	0.108893	0.0768972	0.61358	1	1
gene1005	LOC109499965	0	0.00236607	1.86564	1	1
gene1006	SRFBP1	0.609799	0.532957	0.203478	1	1
gene1007	LOX	0	0.00177455	2.18757	1	1
gene1008	LOC109499977	0	0.000591517	3.18757	1	1
gene1009	LOC105260510	0	0.0130134	-0.335991	1	1
gene1012	SNCAIP	0.0108893	0.00946427	1.10011	1	1
gene1016	SNX2	1.09982	1.27354	-0.212806	1	1
gene1018	SNX24	0.424681	0.614586	-0.512868	1	1
gene1019	LOC111560572	0	0.051462	-2.27186	1	1
gene1020	PPIC	1.89473	2.32584	-0.302632	1	1
gene1022	PRDM6	0	0.00532365	0.865643	1	1
gene1023	CEP120	0.304899	0.263817	0.241421	1	1
gene1024	LOC109500048	0.0108893	0.000591517	4.18757	1	1
gene1025	LOC109500051	0.0544463	0.0402232	0.664009	1	1
gene1027	LOC111560597	0.0108893	0.0147879	0.487132	1	1
gene1028	CSNK1G3	0.947366	0.672555	0.494718	1	1
gene1032	ZNF608	0.0980034	0.124219	-0.2116	1	1
gene1033	LOC102899621	0.0108893	0.00591517	1.72814	1	1
gene1034	LOC102899640	0.14156	0.133683	0.168378	1	1
gene1035	LOC111560609	0.0108893	0.00650669	1.60261	1	1
gene1038	LOC111557509	0	0.00118303	2.60261	1	1
gene1039	LOC101085776	0	0.000591517	3.18757	1	1
gene1041	LOC101089573	0	0.0035491	1.38022	1	1
gene1042	GRAMD2B	0.14156	0.164442	-0.129195	1	1
gene1044	ALDH7A1	2.06896	2.48496	-0.27186	1	1
gene1045	PHAX	1.11071	0.941695	0.236541	1	1
gene1046	TEX43	0.0108893	0.0130134	0.664009	1	1
gene1049	2020-03-03	0.0108893	0.115937	-2.43448	1	1
gene1050	LOC111560672	0	0.00473214	1.01765	1	1
gene1051	LOC102900144	0	0.00650669	0.602609	1	1
gene1052	LOC111560738	0	0.0070982	0.487132	1	1
gene1053	CA1H5orf63	0.947366	0.823392	0.203023	1	1
gene1054	LOC102900781	0	0.00532365	0.865643	1	1
gene1055	MEGF10	0.119782	0.0443638	1.52461	1	1
gene1056	PRRC1	0.239564	0.167399	0.561386	1	1
gene1057	LOC109500238	0	0.000591517	3.18757	1	1
gene1058	LOC111560755	0	0.00473214	1.01765	1	1
gene1063	SLC12A2	0.15245	0.219453	-0.444697	1	1
gene1064	FBN2	2.76587	2.19689	0.322778	1	1
gene1068	SLC27A6	1.39383	1.49831	-0.108402	1	1
gene1069	ISOC1	1.20871	1.1576	0.0597612	1	1
gene1071	ADAMTS19	0.413792	0.169765	1.30305	1	1
gene1073	KIAA1024L	0	0.000591517	3.18757	1	1
gene1076	CHSY3	0.0435571	0.0875445	-0.709669	1	1
gene1080	HINT1	14.3303	9.818	0.531802	1	1
gene1081	LYRM7	0.163339	0.14019	0.292754	1	1
gene1082	CDC42SE2	0.838473	0.763648	0.137583	1	1
gene1085	LOC101083649	0	0.000591517	3.18757	1	1
gene1086	RAPGEF6	0.664245	0.646528	0.0463706	1	1
gene1087	FNIP1	0.119782	0.194018	-0.58941	1	1
gene1089	ACSL6	0.0108893	0.00591517	1.72814	1	1
gene1095	P4HA2	0.413792	0.689709	-0.715615	1	1
gene1097	PDLIM4	0.849363	1.03693	-0.285081	1	1
gene1098	LOC101095395	0	0.00295758	1.60261	1	1
gene1099	LOC101084417	0.108893	0.182187	-0.62446	1	1
gene1100	IRF1	0.108893	0.08577	0.457178	1	1
gene1101	IL5	0	0.000591517	3.18757	1	1
gene1102	RAD50	2.26497	1.6663	0.434475	1	1
gene1103	LOC111560791	0.0108893	0.015971	0.380216	1	1
gene1106	KIF3A	0.228675	0.321194	-0.44046	1	1
gene1107	2020-09-08	0.29401	0.370881	-0.299694	1	1
gene1109	SHROOM1	0	0.0189285	-0.856823	1	1
gene1110	GDF9	0.0108893	0.00532365	1.86564	1	1
gene1111	LOC101096871	6.93646	5.83117	0.237758	1	1
gene1112	LEAP2	0.0108893	0.0124219	0.72814	1	1
gene1113	AFF4	0.500906	0.576138	-0.187098	1	1
gene1114	ZCCHC10	0.348456	0.31587	0.16857	1	1
gene1115	HSPA4	1.88384	1.42319	0.397494	1	1
gene1116	LOC102901960	0	0.000591517	3.18757	1	1
gene1118	LOC109500548	0	0.00177455	2.18757	1	1
gene1120	CA1H5orf15	0.871141	1.13808	-0.383221	1	1
gene1121	VDAC1	3.27767	3.49646	-0.103454	1	1
gene1124	TCF7	0.0108893	0.00177455	3.18757	1	1
gene1125	SKP1	7.01269	6.33278	0.13446	1	1
gene1126	PPP2CA	2.3303	2.23712	0.0504491	1	1
gene1127	CDKL3	0	0.0070982	0.487132	1	1
gene1128	UBE2B	2.18874	2.66833	-0.293769	1	1
gene1129	CDKN2AIPNL	2.68965	3.05696	-0.193902	1	1
gene1130	LOC111560820	0	0.00473214	1.01765	1	1
gene1131	JADE2	0.0435571	0.0810378	-0.599025	1	1
gene1132	LOC102899549	0	0.00236607	1.86564	1	1
gene1133	LOC111556716	0	0.000591517	3.18757	1	1
gene1134	SAR1B	0.457349	0.437723	0.0805064	1	1
gene1135	SEC24A	0.130671	0.131317	0.0871112	1	1
gene1136	CAMLG	0.533574	0.574363	-0.093385	1	1
gene1137	DDX46	2.59165	2.24362	0.198934	1	1
gene1139	CA1H5orf24	1.37205	1.8337	-0.422262	1	1
gene1140	LOC109500626	0	0.000591517	3.18757	1	1
gene1141	TXNDC15	0.784027	0.845278	-0.104404	1	1
gene1142	LOC105260556	0	0.0118303	-0.204746	1	1
gene1143	PCBD2	0.609799	0.50693	0.275628	1	1
gene1145	CATSPER3	0	0.00946427	0.100108	1	1
gene1146	PITX1	0	0.00650669	0.602609	1	1
gene1150	LOC101080257	5.74953	4.41035	0.370316	1	1
gene1151	LOC109500645	0.0108893	0.0218861	-0.0603562	1	1
gene1152	TIFAB	0	0.000591517	3.18757	1	1
gene1154	LOC109500658	0	0.000591517	3.18757	1	1
gene1155	CXCL14	298.736	380.158	-0.362451	1	1
gene1157	SLC25A48	0.0980034	0.0940512	0.187571	1	1
gene1158	IL9	0	0.000591517	3.18757	1	1
gene1160	LECT2	0	0.000591517	3.18757	1	1
gene1162	TGFBI	0.0108893	0.017154	0.280681	1	1
gene1164	LOC109500669	0	0.00118303	2.60261	1	1
gene1165	SMAD5	0.707802	0.86184	-0.27781	1	1
gene1172	SPOCK1	0.0217785	0.00887275	1.77253	1	1
gene1175	LOC109500677	0.0108893	0	5.18757	1	1
gene1178	KLHL3	0.0108893	0.0189285	0.143177	1	1
gene1179	HNRNPA0	5.73864	5.51708	0.0446134	1	1
gene1180	MYOT	0	0.00946427	0.100108	1	1
gene1181	PKD2L2	0	0.0112388	-0.134357	1	1
gene1182	FAM13B	0.272232	0.34722	-0.311661	1	1
gene1188	BRD8	0.544463	0.461383	0.250818	1	1
gene1189	LOC111560859	0.522685	0.385078	0.453553	1	1
gene1191	CDC23	0.163339	0.189877	-0.143346	1	1
gene1192	GFRA3	0.0108893	0.0124219	0.72814	1	1
gene1194	LOC101087194	0.0326678	0.0260267	0.695718	1	1
gene1195	FAM53C	0.174228	0.228326	-0.321156	1	1
gene1196	KDM3B	0.217785	0.371473	-0.717027	1	1
gene1197	REEP2	0	0.00295758	1.60261	1	1
gene1198	EGR1	0.980034	1.66157	-0.760988	1	1
gene1199	ETF1	1.09982	0.960032	0.194661	1	1
gene1200	LOC111560872	0	0.000591517	3.18757	1	1
gene1201	HSPA9	2.51542	2.1336	0.228569	1	1
gene1205	CTNNA1	1.44827	1.38711	0.0576732	1	1
gene1206	LRRTM2	0.0108893	0.00650669	1.60261	1	1
gene1207	SIL1	0.14156	0.130134	0.207024	1	1
gene1209	LOC111560875	0.0108893	0.0100558	1.01765	1	1
gene1210	LOC102902316	1.57894	1.95674	-0.314784	1	1
gene1211	LOC109500774	0	0.000591517	3.18757	1	1
gene1213	MATR3	6.15243	5.67383	0.104463	1	1
gene1214	PAIP2	2.22141	2.31697	-0.0688503	1	1
gene1215	SLC23A1	0.0544463	0.0662499	-0.0476451	1	1
gene1216	LOC101090836	0.0217785	0.0721651	-1.16998	1	1
gene1218	PROB1	0	0.00295758	1.60261	1	1
gene1219	SPATA24	0.0871141	0.204665	-1.0813	1	1
gene1220	DNAJC18	0.196007	0.175089	0.22118	1	1
gene1221	ECSCR	0.0108893	0.0153794	0.432684	1	1
gene1222	TMEM173	0	0.00768972	0.380216	1	1
gene1223	UBE2D2	2.19963	2.17205	0.0101641	1	1
gene1224	CXXC5	0.479128	0.965947	-0.994768	1	1
gene1225	PSD2	0	0.00236607	1.86564	1	1
gene1226	NRG2	0	0.018337	-0.812429	1	1
gene1227	LOC109500856	0	0.00118303	2.60261	1	1
gene1228	PURA	0.44646	0.486818	-0.106612	1	1
gene1229	IGIP	0.0217785	0.0118303	1.38022	1	1
gene1230	CYSTM1	0.217785	0.185736	0.280681	1	1
gene1231	LOC109500859	0.0108893	0	5.18757	1	1
gene1232	PFDN1	2.60253	2.45125	0.0773055	1	1
gene1234	HBEGF	0	0.00828124	0.280681	1	1
gene1235	SLC4A9	0	0.00118303	2.60261	1	1
gene1236	LOC102899826	0	0.00118303	2.60261	1	1
gene1237	LOC101093912	0.827584	0.644753	0.362922	1	1
gene1240	EIF4EBP3	0.206896	0.226551	-0.0754631	1	1
gene1241	SRA1	2.10163	1.7645	0.244452	1	1
gene1242	APBB3	0.14156	0.194609	-0.371396	1	1
gene1243	LOC101095877	0	0.00591517	0.72814	1	1
gene1244	SLC35A4	0.0544463	0.0887275	-0.465871	1	1
gene1246	CD14	0	0.000591517	3.18757	1	1
gene1247	TMCO6	0.119782	0.214721	-0.735261	1	1
gene1248	NDUFA2	6.49	5.40232	0.252127	1	1
gene1249	IK	2.10163	1.94313	0.105367	1	1
gene1250	WDR55	0.490017	0.327109	0.597391	1	1
gene1251	DND1	0.0217785	0.034308	-0.110109	1	1
gene1252	HARS	0.860252	0.73703	0.225254	1	1
gene1253	LOC101098429	0.0871141	0.148471	-0.619784	1	1
gene1254	ZMAT2	3.15789	2.40629	0.381988	1	1
gene1255	LOC111560912	0	0.00118303	2.60261	1	1
gene1256	LOC101098920	0.0435571	0.0283928	0.89479	1	1
gene1260	LOC101099174	0.0435571	0.0319419	0.72814	1	1
gene1264	LOC101093742	0.0217785	0.0112388	1.45061	1	1
gene1265	PCDHB3	0.0326678	0.0579687	-0.441785	1	1
gene1266	LOC101093988	0	0.00177455	2.18757	1	1
gene1267	LOC111556247	0.0326678	0.0319419	0.406212	1	1
gene1268	LOC101094981	0.0108893	0.0485044	-1.18747	1	1
gene1269	LOC109502212	0	0.00768972	0.380216	1	1
gene1270	PCDHB8	0	0.0313504	-1.56732	1	1
gene1271	PCDHB16	0.0326678	0.088136	-1.04125	1	1
gene1272	PCDHB10	0.0108893	0.0680245	-1.67041	1	1
gene1273	PCDHB12	0.0217785	0.0283928	0.157824	1	1
gene1274	LOC109500934	0.0326678	0.0490959	-0.204746	1	1
gene1275	LOC101095465	0.0326678	0.0165625	1.32959	1	1
gene1276	LOC101096200	0	0.0112388	-0.134357	1	1
gene1277	LOC111560924	0.0108893	0.0177455	0.233375	1	1
gene1279	TAF7	1.17604	1.2552	-0.096133	1	1
gene1280	LOC101100942	0.696913	0.703314	-0.00680671	1	1
gene1281	LOC101098682	0.0108893	0.0177455	0.233375	1	1
gene1282	LOC105260592	0.0108893	0.00118303	3.60261	1	1
gene1283	DIAPH1	0.522685	0.25731	1.0341	1	1
gene1285	LOC111557066	0	0.000591517	3.18757	1	1
gene1286	HDAC3	1.43738	1.33919	0.0975584	1	1
gene1288	FCHSD1	0.0980034	0.10529	0.0256836	1	1
gene1287	RELL2	0.0653356	0.0692075	0.112283	1	1
gene1289	LOC109501079	0	0.000591517	3.18757	1	1
gene1290	ARAP3	0.0544463	0.111205	-0.789709	1	1
gene1291	LOC111560987	0	0.00236607	1.86564	1	1
gene1293	PCDH1	0.0326678	0.114163	-1.41234	1	1
gene1294	KIAA0141	0.424681	0.528816	-0.296244	1	1
gene1295	PCDH12	0.0217785	0.0112388	1.45061	1	1
gene1296	RNF14	0.119782	0.173314	-0.427139	1	1
gene1297	LOC109501104	0.0326678	0.052645	-0.304282	1	1
gene1298	GNPDA1	0.163339	0.159118	0.110756	1	1
gene1300	NDFIP1	1.19782	1.73137	-0.533713	1	1
gene1303	SPRY4	0.0217785	0.00650669	2.18757	1	1
gene1305	FGF1	0	0.000591517	3.18757	1	1
gene1306	LOC111561271	0	0.00118303	2.60261	1	1
gene1309	ARHGAP26	0.0980034	0.0739396	0.53222	1	1
gene1313	NR3C1	0.392014	0.741171	-0.895297	1	1
gene1317	YIPF5	0.773138	0.6903	0.167672	1	1
gene1318	KCTD16	0	0.0136049	-0.397391	1	1
gene1321	PRELID2	0.239564	0.212355	0.21928	1	1
gene1324	SH3RF2	0	0.0153794	-0.567316	1	1
gene1325	PLAC8L1	0.0217785	0.00177455	3.77253	1	1
gene1326	LARS	1.19782	0.864798	0.467273	1	1
gene1329	RBM27	0.794916	0.67078	0.248548	1	1
gene1330	POU4F3	0	0.0118303	-0.204746	1	1
gene1331	LOC111560866	0	0.00414062	1.18757	1	1
gene1333	TCERG1	1.50272	0.954117	0.650088	1	1
gene1334	GPR151	0	0.00177455	2.18757	1	1
gene1335	PPP2R2B	0.0653356	0.0372656	0.994926	1	1
gene1339	DPYSL3	0	0.0189285	-0.856823	1	1
gene1341	JAKMIP2	0	0.00236607	1.86564	1	1
gene1342	LOC109501341	0	0.00118303	2.60261	1	1
gene1343	SPINK1	0	0.000591517	3.18757	1	1
gene1347	LOC101094900	0	0.00118303	2.60261	1	1
gene1348	SPINK5	0	0.00177455	2.18757	1	1
gene1355	GZMA	0	0.00473214	1.01765	1	1
gene1356	CDC20B	0	0.00532365	0.865643	1	1
gene1358	GPX8	1.70961	2.48733	-0.546881	1	1
gene1362	DHX29	1.49183	1.2901	0.20466	1	1
gene1364	MTREX	0.947366	0.728157	0.380216	1	1
gene1365	LOC102899877	0.0108893	0.0112388	0.865643	1	1
gene1366	PLPP1	0.457349	0.243705	0.923838	1	1
gene1367	LOC102899108	0	0.00177455	2.18757	1	1
gene1368	SLC38A9	0.15245	0.232466	-0.52759	1	1
gene1371	IL6ST	0.522685	0.616952	-0.225625	1	1
gene1372	LOC101096133	0	0.00295758	1.60261	1	1
gene1373	LOC111557658	0	0.00177455	2.18757	1	1
gene1374	ANKRD55	0	0.0035491	1.38022	1	1
gene1376	LOC109501434	0	0.000591517	3.18757	1	1
gene1379	MAP3K1	0.239564	0.300491	-0.280389	1	1
gene1380	LOC109501450	0.0871141	0.239564	-1.30784	1	1
gene1382	SETD9	0.500906	0.385669	0.391221	1	1
gene1383	MIER3	0.0762249	0.14019	-0.707246	1	1
gene1384	LOC101091084	0	0.000591517	3.18757	1	1
gene1388	GPBP1	1.84029	1.81537	0.0129393	1	1
gene1389	LOC109492844	0.0108893	0.0100558	1.01765	1	1
gene1391	ACTBL2	0	0.00118303	2.60261	1	1
gene1393	LOC109501462	0	0.000591517	3.18757	1	1
gene1396	PLK2	1.04537	0.618135	0.756817	1	1
gene1397	GAPT	0	0.0070982	0.487132	1	1
gene1398	RAB3C	0	0.0124219	-0.27186	1	1
gene1401	PDE4D	0.196007	0.208214	-0.0280255	1	1
gene1404	LOC102900743	0	0.00177455	2.18757	1	1
gene1407	LOC109501486	0.0326678	0.0692075	-0.695072	1	1
gene1412	ELOVL7	0.185118	0.162667	0.248972	1	1
gene1413	ERCC8	0.468238	0.411104	0.204059	1	1
gene1414	NDUFAF2	0.0980034	0.104699	0.033766	1	1
gene1415	LOC102900994	0	0.000591517	3.18757	1	1
gene1417	SMIM15	1.8294	1.57994	0.204746	1	1
gene1418	LOC111561339	0	0.00887275	0.187571	1	1
gene1420	LOC102901238	0.0217785	0.0130134	1.24897	1	1
gene1421	LOC111561342	0.0108893	0.0118303	0.795254	1	1
gene1422	ZSWIM6	0.119782	0.188694	-0.549394	1	1
gene1429	LOC109501528	0	0.000591517	3.18757	1	1
gene1430	KIF2A	2.95099	1.9035	0.622637	1	1
gene1431	DIMT1	0.871141	0.572588	0.607068	1	1
gene1433	IPO11	0.174228	0.126585	0.526841	1	1
gene1437	HTR1A	0	0.0278013	-1.39739	1	1
gene1438	RNF180	0.239564	0.363783	-0.555653	1	1
gene1439	RGS7BP	0	0.000591517	3.18757	1	1
gene1440	SHISAL2B	0	0.000591517	3.18757	1	1
gene1441	SREK1IP1	1.16515	1.14399	0.024341	1	1
gene1442	CWC27	1.2196	0.854742	0.509898	1	1
gene1444	ADAMTS6	0.0108893	0.0260267	-0.304282	1	1
gene1445	CENPK	0.642467	0.431807	0.580734	1	1
gene1446	PPWD1	0.261342	0.267957	0.00487904	1	1
gene1447	TRIM23	0.0980034	0.199933	-0.895642	1	1
gene1449	TRAPPC13	0.174228	0.233649	-0.354322	1	1
gene1450	SGTB	0.119782	0.115937	0.150482	1	1
gene1451	NLN	0.533574	0.507522	0.0849132	1	1
gene1452	ERBIN	0.631577	0.797956	-0.328529	1	1
gene1453	SREK1	1.63339	1.6178	0.00812356	1	1
gene1455	MAST4	0.15245	0.201116	-0.319166	1	1
gene1457	CD180	0	0.00236607	1.86564	1	1
gene1460	PIK3R1	0.424681	0.909753	-1.07828	1	1
gene1463	LOC111561373	0	0.000591517	3.18757	1	1
gene1465	SLC30A5	0.326678	0.288069	0.21103	1	1
gene1467	CENPH	1.99274	1.81004	0.131346	1	1
gene1468	MRPS36	1.40472	1.43088	-0.0308522	1	1
gene1469	CDK7	0.250453	0.419977	-0.701172	1	1
gene1470	CCDC125	0.0980034	0.169174	-0.655407	1	1
gene1471	LOC111561378	0	0.00118303	2.60261	1	1
gene1473	AK6	1.07804	0.745311	0.531075	1	1
gene1474	TAF9	1.97096	1.75976	0.156207	1	1
gene1475	RAD17	0.196007	0.299308	-0.550343	1	1
gene1476	MARVELD2	0.250453	0.207622	0.313102	1	1
gene1477	OCLN	0	0.0301674	-1.51287	1	1
gene1478	LOC101094730	0.283121	0.290435	-5.57e-05	1	1
gene1479	NAIP	0	0.00177455	2.18757	1	1
gene1480	SMN	1.09982	0.996115	0.141464	1	1
gene1481	LOC102899837	2.82032	2.58611	0.115532	1	1
gene1482	BDP1	0.751359	0.734664	0.0372438	1	1
gene1483	MCCC2	0.0871141	0.146105	-0.5967	1	1
gene1487	LOC109501685	0	0.000591517	3.18757	1	1
gene1490	MAP1B	0.0435571	0.116529	-1.11986	1	1
gene1492	LOC111561391	0.0108893	0.000591517	4.18757	1	1
gene1493	MRPS27	0.250453	0.26914	-0.0603562	1	1
gene1494	PTCD2	0.228675	0.337165	-0.510344	1	1
gene1499	LOC109501734	0	0.000591517	3.18757	1	1
gene1502	TNPO1	1.23049	1.30903	-0.0919782	1	1
gene1503	FCHO2	0.0980034	0.169174	-0.655407	1	1
gene1504	LOC111561405	0	0.0136049	-0.397391	1	1
gene1505	TMEM171	0	0.0106473	-0.0603562	1	1
gene1506	LOC111561407	0	0.000591517	3.18757	1	1
gene1507	LOC111561275	0	0.000591517	3.18757	1	1
gene1509	LOC109501746	0	0.000591517	3.18757	1	1
gene1510	LOC102900561	0	0.00118303	2.60261	1	1
gene1514	FOXD1	0	0.00236607	1.86564	1	1
gene1517	BTF3	20.3956	22.1121	-0.130618	1	1
gene1518	ANKRA2	0.0871141	0.172723	-0.837261	1	1
gene1519	UTP15	0.261342	0.26914	-0.00146249	1	1
gene1520	ARHGEF28	0.119782	0.141373	-0.134357	1	1
gene1522	LOC109501786	0	0.00828124	0.280681	1	1
gene1526	ENC1	0.0871141	0.131317	-0.443404	1	1
gene1527	HEXB	0.29401	0.438314	-0.540349	1	1
gene1528	LOC111561423	0.0108893	0.0070982	1.48713	1	1
gene1529	GFM2	0.0108893	0.0461383	-1.11621	1	1
gene1531	NSA2	0.860252	1.10318	-0.356234	1	1
gene1532	FAM169A	0.217785	0.333616	-0.562218	1	1
gene1535	LOC101098683	0	0.000591517	3.18757	1	1
gene1536	LOC111561424	0	0.00473214	1.01765	1	1
gene1537	GCNT4	0	0.00887275	0.187571	1	1
gene1538	LOC102901186	0.0108893	0.0508705	-1.25537	1	1
gene1539	ANKRD31	0	0.0224776	-1.09783	1	1
gene1541	HMGCR	0.206896	0.218861	-0.0257759	1	1
gene1542	COL4A3BP	0.174228	0.400457	-1.13011	1	1
gene1543	LOC111557051	0	0.000591517	3.18757	1	1
gene1544	POLK	0.217785	0.254352	-0.171655	1	1
gene1545	ANKDD1B	0	0.0070982	0.487132	1	1
gene1548	LOC102902527	0.0108893	0.0070982	1.48713	1	1
gene1550	LOC111561429	0	0.00591517	0.72814	1	1
gene1553	SV2C	0.0108893	0.00118303	3.60261	1	1
gene1557	IQGAP2	0.0980034	0.0443638	1.26157	1	1
gene1558	F2RL2	0	0.0112388	-0.134357	1	1
gene1560	F2R	0.838473	0.953525	-0.182557	1	1
gene1561	F2RL1	0.0108893	0.0201116	0.0582883	1	1
gene1562	S100Z	0.0326678	0.00295758	3.60261	1	1
gene1563	CRHBP	0.0217785	0.00768972	1.96518	1	1
gene1565	AGGF1	0.696913	0.666048	0.0716673	1	1
gene1566	ZBED3	0.522685	0.451919	0.222965	1	1
gene1569	PDE8B	0.0217785	0.0218861	0.524606	1	1
gene1570	WDR41	0.239564	0.192835	0.357986	1	1
gene1572	TBCA	4.43193	4.13766	0.0876821	1	1
gene1573	LOC111561470	0	0.00118303	2.60261	1	1
gene1574	AP3B1	0.59891	0.586785	0.0392763	1	1
gene1575	LOC102899171	0.0108893	0.0177455	0.233375	1	1
gene1577	LOC109501919	0	0.00118303	2.60261	1	1
gene1579	LOC109501924	0	0.00473214	1.01765	1	1
gene1578	SCAMP1	0.381124	0.693849	-0.83972	1	1
gene1580	LHFPL2	0.0980034	0.0490959	1.11718	1	1
gene1583	ARSB	0.0217785	0.0136049	1.18757	1	1
gene1585	DMGDH	0	0.0035491	1.38022	1	1
gene1586	BHMT2	0	0.00177455	2.18757	1	1
gene1587	BHMT	0	0.0035491	1.38022	1	1
gene1589	LOC109501964	0.0544463	0.0289843	1.12868	1	1
gene1590	JMY	0.348456	0.447778	-0.334089	1	1
gene1591	LOC111561510	0	0.00177455	2.18757	1	1
gene1592	HOMER1	0.468238	0.306997	0.624635	1	1
gene1593	LOC111557751	0.108893	0.250212	-1.08092	1	1
gene1594	PAPD4	0.337567	0.34308	0.00517698	1	1
gene1595	CMYA5	0	0.0189285	-0.856823	1	1
gene1598	MTX3	0.14156	0.140781	0.0940594	1	1
gene1599	THBS4	0.0217785	0.0106473	1.52461	1	1
gene1600	LOC109502022	0	0.000591517	3.18757	1	1
gene1603	SERINC5	0.261342	0.144922	0.888913	1	1
gene1604	LOC109502029	0	0.00118303	2.60261	1	1
gene1605	SPZ1	0.0217785	0.00177455	3.77253	1	1
gene1606	ZFYVE16	0.326678	0.535323	-0.6816	1	1
gene1607	FAM151B	0.381124	0.30818	0.32959	1	1
gene1608	ANKRD34B	0.0108893	0.00532365	1.86564	1	1
gene1609	DHFR	1.80762	0.83818	1.10163	1	1
gene1610	MSH3	0.206896	0.24193	-0.169981	1	1
gene1611	RASGRF2	0	0.00532365	0.865643	1	1
gene1612	CKMT2	0.0108893	0.0035491	2.38022	1	1
gene1613	LOC102900440	0.206896	0.137232	0.645313	1	1
gene1614	ZCCHC9	0.533574	0.463158	0.216718	1	1
gene1615	ACOT12	0	0.00295758	1.60261	1	1
gene1616	SSBP2	1.07804	2.43587	-1.17665	1	1
gene1617	LOC101091675	0.0217785	0.101149	-1.65373	1	1
gene1618	LOC111561669	0	0.00887275	0.187571	1	1
gene1619	ATG10	0.130671	0.194609	-0.478311	1	1
gene1620	LOC102901125	0.0435571	0.0272098	0.954911	1	1
gene1621	LOC109502094	0	0.00295758	1.60261	1	1
gene1622	RPS23	78.1849	80.6498	-0.0593619	1	1
gene1623	ATP6AP1L	0	0.0112388	-0.134357	1	1
gene1627	TMEM167A	4.66061	4.41213	0.0674453	1	1
gene1628	LOC111557042	0	0.000591517	3.18757	1	1
gene1629	XRCC4	0.348456	0.33125	0.100108	1	1
gene1630	VCAN	5.08529	6.11214	-0.277175	1	1
gene1631	HAPLN1	0	0.0461383	-2.11621	1	1
gene1632	LOC109502153	0	0.000591517	3.18757	1	1
gene1635	LOC109502156	0	0.00295758	1.60261	1	1
gene1638	LOC109502801	0	0.000591517	3.18757	1	1
gene1641	LOC102899183	20.4718	17.5278	0.209938	1	1
gene1646	RASA1	0.272232	0.27683	0.0145669	1	1
gene1647	CCNH	0.348456	0.336573	0.0771473	1	1
gene1649	TMEM161B	0.0435571	0.069799	-0.385318	1	1
gene1650	LOC102901986	0.0871141	0.0745311	0.368812	1	1
gene1658	MEF2C	0.119782	0.111205	0.210291	1	1
gene1660	LOC109502222	0	0.00828124	0.280681	1	1
gene1661	LOC102902054	0.0653356	0.0615178	0.280681	1	1
gene1662	LOC111561691	0	0.0254352	-1.27186	1	1
gene1663	LOC102902627	0	0.00236607	1.86564	1	1
gene1665	CETN3	0.696913	0.808012	-0.206858	1	1
gene1666	LOC101099934	0	0.000591517	3.18757	1	1
gene1667	MBLAC2	0.0653356	0.102924	-0.456285	1	1
gene1668	POLR3G	0.14156	0.0621093	1.26701	1	1
gene1669	LYSMD3	0.196007	0.186328	0.131718	1	1
gene1670	ADGRV1	0.0653356	0.0295758	1.3225	1	1
gene1673	LOC102899515	0	0.00473214	1.01765	1	1
gene1674	ARRDC3	0.239564	0.258493	-0.0636538	1	1
gene1682	LOC102899982	0	0.0496874	-2.22182	1	1
gene1683	LOC109491379	0	0.0070982	0.487132	1	1
gene1684	NR2F1	0	0.0360825	-1.76662	1	1
gene1686	FAM172A	0.500906	0.787901	-0.638301	1	1
gene1687	POU5F2	0.0544463	0.0260267	1.28068	1	1
gene1689	KIAA0825	0.0435571	0.0295758	0.837074	1	1
gene1691	LOC102900221	0.0762249	0.0786718	0.121482	1	1
gene1692	SLF1	0.196007	0.118895	0.777287	1	1
gene1693	LOC109502344	0	0.000591517	3.18757	1	1
gene1694	MCTP1	0.0762249	0.0337165	1.32959	1	1
gene1697	FAM81B	0	0.00236607	1.86564	1	1
gene1698	TTC37	0.838473	0.766606	0.132011	1	1
gene1700	ARSK	0.0762249	0.275647	-1.67971	1	1
gene1701	GPR150	0	0.00118303	2.60261	1	1
gene1702	RFESD	0.239564	0.238381	0.0529218	1	1
gene1704	SPATA9	0	0.00414062	1.18757	1	1
gene1706	LOC109502381	0.0108893	0.0070982	1.48713	1	1
gene1707	RHOBTB3	0.871141	1.37587	-0.656834	1	1
gene1709	GLRX	0.686024	0.956483	-0.472425	1	1
gene1710	ELL2	0.0762249	0.0680245	0.32959	1	1
gene1711	LOC111561726	0	0.00295758	1.60261	1	1
gene1712	LOC111561727	0	0.00177455	2.18757	1	1
gene1713	LOC111561728	0	0.000591517	3.18757	1	1
gene1718	PCSK1	0	0.0070982	0.487132	1	1
gene1722	CAST	2.85299	5.0202	-0.824719	1	1
gene1724	LOC111561738	0.0108893	0.00295758	2.60261	1	1
gene1725	ERAP1	0.15245	0.0615178	1.38022	1	1
gene1726	LNPEP	0.261342	0.340714	-0.341	1	1
gene1730	LIX1	0.0871141	0.0254352	1.89806	1	1
gene1731	RIOK2	0.479128	0.220636	1.13253	1	1
gene1732	LOC109502456	0	0.000591517	3.18757	1	1
gene1736	RGMB	1.14337	1.29424	-0.180564	1	1
gene1738	CHD1	1.58983	1.21143	0.386539	1	1
gene1739	LOC109502465	0	0.000591517	3.18757	1	1
gene1746	FAM174A	0.936477	0.923358	0.0213361	1	1
gene1748	LOC101090484	0	0.00118303	2.60261	1	1
gene1749	ST8SIA4	0.0217785	0.0496874	-0.636857	1	1
gene1750	LOC109502934	0	0.00887275	0.187571	1	1
gene1752	SLCO4C1	0	0.00118303	2.60261	1	1
gene1753	SLCO6A1	0	0.00118303	2.60261	1	1
gene1754	PAM	0.283121	0.213538	0.442613	1	1
gene1755	GIN1	0.304899	0.435356	-0.479968	1	1
gene1757	PPIP5K2	0.969145	0.931048	0.0582883	1	1
gene1758	CA1H5orf30	0.228675	0.285111	-0.268876	1	1
gene1760	LOC109502582	0	0.000591517	3.18757	1	1
gene1761	NUDT12	0.0871141	0.086953	0.148043	1	1
gene1763	LOC101092236	0	0.00236607	1.86564	1	1
gene1768	LOC101092489	0	0.0035491	1.38022	1	1
gene1771	LOC101085346	0.0108893	0.0112388	0.865643	1	1
gene1778	EFNA5	0.718691	1.1014	-0.609751	1	1
gene1779	LOC109502601	0.0871141	0.053828	0.833934	1	1
gene1780	LOC101093493	0	0.000591517	3.18757	1	1
gene1782	FBXL17	0.217785	0.190468	0.244498	1	1
gene1785	LOC109502602	0.0108893	0.0272098	-0.367018	1	1
gene1786	FER	0.163339	0.236015	-0.456285	1	1
gene1788	PJA2	0.675134	0.71751	-0.0807014	1	1
gene1791	TMEM232	0	0.0218861	-1.06036	1	1
gene1790	LOC111561780	0.0108893	0	5.18757	1	1
gene1792	SLC25A46	0.326678	0.468481	-0.489409	1	1
gene1793	TSLP	0.206896	0.279196	-0.376197	1	1
gene1794	WDR36	0.185118	0.195201	-0.0131911	1	1
gene1796	CAMK4	0.500906	0.92809	-0.874389	1	1
gene1797	STARD4	0.196007	0.226551	-0.149464	1	1
gene1800	LOC111561785	0	0.00118303	2.60261	1	1
gene1801	NREP	4.09436	4.07673	-0.00492425	1	1
gene1803	LOC109502629	0	0.00946427	0.100108	1	1
gene1806	EPB41L4A	0.653356	0.609854	0.107081	1	1
gene1804	LOC109502678	0.642467	1.14222	-0.821417	1	1
gene1808	LOC111557869	0.0762249	0.177455	-1.04605	1	1
gene1809	LOC109502682	0	0.0118303	-0.204746	1	1
gene1810	APC	0.457349	0.515211	-0.154348	1	1
gene1812	SRP19	3.04899	3.29593	-0.122241	1	1
gene1813	REEP5	0.402903	0.948202	-1.21196	1	1
gene1815	DCP2	0.707802	0.547153	0.377097	1	1
gene1816	MCC	0.130671	0.0615178	1.17377	1	1
gene1820	FAM193B	0.239564	0.265591	-0.102648	1	1
gene1821	LOC109502720	0	0.000591517	3.18757	1	1
gene1822	DDX41	0.163339	0.259676	-0.593788	1	1
gene1824	DOK3	0	0.000591517	3.18757	1	1
gene1825	PDLIM7	0.58802	1.00203	-0.758139	1	1
gene1826	DBN1	2.71143	2.5589	0.0742042	1	1
gene1827	PRR7	0.130671	0.122444	0.187571	1	1
gene1829	F12	0	0.0070982	0.487132	1	1
gene1830	PFN3	0	0.00236607	1.86564	1	1
gene1831	SLC34A1	0.0217785	0.0254352	0.313102	1	1
gene1832	RGS14	0	0.00177455	2.18757	1	1
gene1834	LMAN2	2.0254	1.62431	0.310825	1	1
gene1836	PRELID1	3.08166	2.25309	0.441743	1	1
gene1837	RAB24	0.664245	0.772521	-0.210276	1	1
gene1838	NSD1	1.09982	1.08898	0.0129393	1	1
gene1839	LOC102900662	0	0.000591517	3.18757	1	1
gene1840	FGFR4	0.0326678	0.0922766	-1.10705	1	1
gene1841	ZNF346	0.0762249	0.120669	-0.491909	1	1
gene1842	UIMC1	0.304899	0.449553	-0.5262	1	1
gene1843	LOC109502784	0	0.00177455	2.18757	1	1
gene1844	HK3	0	0.00414062	1.18757	1	1
gene1845	UNC5A	0.0653356	0.0431807	0.785473	1	1
gene1846	TSPAN17	0.337567	0.375613	-0.125312	1	1
gene1847	EIF4E1B	0	0.000591517	3.18757	1	1
gene1849	SNCB	0	0.000591517	3.18757	1	1
gene1850	GPRIN1	0	0.000591517	3.18757	1	1
gene1852	RNF44	0.468238	0.490368	-0.0499646	1	1
gene1854	LOC111561854	0	0.000591517	3.18757	1	1
gene1855	FAF2	1.05626	1.13216	-0.100848	1	1
gene1856	CLTB	1.84029	1.74793	0.0675317	1	1
gene1857	HIGD2A	6.67512	6.99173	-0.0793983	1	1
gene1858	NOP16	1.03448	0.625233	0.72541	1	1
gene1859	ARL10	0.108893	0.10529	0.163187	1	1
gene1861	KIAA1191	0.272232	0.275647	0.0207323	1	1
gene1862	SIMC1	0.196007	0.209989	-0.0402346	1	1
gene1864	LOC101083653	0	0.00118303	2.60261	1	1
gene1865	THOC3	0.827584	1.02983	-0.312171	1	1
gene1866	CPLX2	0	0.000591517	3.18757	1	1
gene1867	HRH2	0	0.017154	-0.719319	1	1
gene1869	SFXN1	0.44646	0.307589	0.554749	1	1
gene1870	DRD1	0.0326678	0.0118303	1.79525	1	1
gene1871	LOC101085348	0.0217785	0.0153794	1.01765	1	1
gene1873	MSX2	0.0871141	0.157344	-0.7032	1	1
gene1877	CA1H5orf47	0	0.00591517	0.72814	1	1
gene1879	CPEB4	0.555353	0.495691	0.175484	1	1
gene1881	LOC109502893	0	0.00118303	2.60261	1	1
gene1882	LOC102899270	0.0435571	0.0390401	0.44341	1	1
gene1883	BOD1	1.20871	0.984284	0.29362	1	1
gene1885	STC2	0.0653356	0.0195201	1.90746	1	1
gene1886	LOC102899379	0	0.00946427	0.100108	1	1
gene1887	NKX2-5	0	0.000591517	3.18757	1	1
gene1888	BNIP1	0.370235	0.340122	0.146929	1	1
gene1889	CREBRF	0.185118	0.259084	-0.420581	1	1
gene1890	ATP6V0E1	2.40653	2.25545	0.0848981	1	1
gene1891	RPL26L1	0.784027	0.645937	0.283318	1	1
gene1892	ERGIC1	0.696913	0.683794	0.033766	1	1
gene1893	LOC111561893	0	0.0035491	1.38022	1	1
gene1897	LOC109502942	0.0217785	0.00591517	2.3131	1	1
gene1898	DUSP1	3.12522	3.50178	-0.174129	1	1
gene1900	NEURL1B	0	0.00414062	1.18757	1	1
gene1902	LOC111561895	0	0.000591517	3.18757	1	1
gene1905	SH3PXD2B	0.0217785	0.0419977	-0.397391	1	1
gene1906	UBTD2	1.27404	1.69765	-0.417123	1	1
gene1908	EFCAB9	0	0.00177455	2.18757	1	1
gene1909	STK10	0.0108893	0.0218861	-0.0603562	1	1
gene1911	FBXW11	1.05626	1.09667	-0.0549223	1	1
gene1912	SMIM23	0	0.00118303	2.60261	1	1
gene1914	FGF18	0	0.0402232	-1.92095	1	1
gene1915	NPM1	40.6932	35.662	0.175991	1	1
gene1916	LOC111561900	0	0.00118303	2.60261	1	1
gene1917	TLX3	0	0.00177455	2.18757	1	1
gene1918	RANBP17	0.0653356	0.114754	-0.612404	1	1
gene1919	GABRP	0	0.101149	-3.23869	1	1
gene1923	KCNIP1	0.0108893	0.0834039	-1.96218	1	1
gene1924	KCNMB1	0	0.00118303	2.60261	1	1
gene1925	LCP2	0	0.00236607	1.86564	1	1
gene1927	LOC109503036	0	0.0070982	0.487132	1	1
gene1928	CA1H5orf58	0	0.0266183	-1.33599	1	1
gene1930	FOXI1	0.0108893	0.000591517	4.18757	1	1
gene1931	DOCK2	0	0.00414062	1.18757	1	1
gene1932	FAM196B	0	0.00177455	2.18757	1	1
gene1940	SLIT3	0.0217785	0.0136049	1.18757	1	1
gene1944	LOC111561917	0	0.00295758	1.60261	1	1
gene1945	LOC109503071	0.0108893	0.0295758	-0.484854	1	1
gene1946	PANK3	0.15245	0.15971	0.0123129	1	1
gene1947	LOC101085349	0.0108893	0	5.18757	1	1
gene1948	RARS	1.89473	1.69292	0.15547	1	1
gene1949	WWC1	0.206896	0.459017	-1.09227	1	1
gene1951	TENM2	0.228675	0.299899	-0.341682	1	1
gene1953	LOC109503222	0	0.00118303	2.60261	1	1
gene1955	LOC109503251	0	0.000591517	3.18757	1	1
gene1965	LOC109503252	0	0.00118303	2.60261	1	1
gene1966	MAT2B	0.413792	0.424709	-0.0168744	1	1
gene1967	LOC109503266	0	0.000591517	3.18757	1	1
gene1969	NUDCD2	1.05626	0.892599	0.241948	1	1
gene1970	CCNG1	3.05988	3.39294	-0.158958	1	1
gene1972	LOC109503271	0	0.00118303	2.60261	1	1
gene1976	GABRA1	0	0.00236607	1.86564	1	1
gene1979	GABRB2	0	0.0070982	0.487132	1	1
gene1980	LOC109503305	0	0.000591517	3.18757	1	1
gene1981	ATP10B	0	0.000591517	3.18757	1	1
gene1984	SLU7	0.609799	0.864798	-0.494253	1	1
gene1985	ZBED8	0.0980034	0.069799	0.614682	1	1
gene1986	C1QTNF2	0.0217785	0.125993	-1.96893	1	1
gene1987	LOC109497370	0	0.00946427	0.100108	1	1
gene1988	CCNJL	0	0.0100558	0.0176463	1	1
gene1991	PWWP2A	0.457349	0.461975	0.00281129	1	1
gene1992	LOC102902406	0	0.00414062	1.18757	1	1
gene1993	TTC1	0.914698	0.732298	0.322002	1	1
gene1994	ADRA1B	0	0.000591517	3.18757	1	1
gene1997	LOC109492996	0	0.000591517	3.18757	1	1
gene2000	LOC109503415	0	0.00118303	2.60261	1	1
gene2001	IL12B	0	0.00177455	2.18757	1	1
gene2002	UBLCP1	0.980034	0.89674	0.128361	1	1
gene2003	LOC102902102	0.0980034	0.0739396	0.53222	1	1
gene2004	RNF145	0.315789	0.363191	-0.169981	1	1
gene2007	EBF1	0.0108893	0.00177455	3.18757	1	1
gene2010	LOC101091757	0	0.000591517	3.18757	1	1
gene2014	CLINT1	0.675134	0.793224	-0.225318	1	1
gene2016	LSM11	0.130671	0.0739396	0.910731	1	1
gene2017	THG1L	0.206896	0.239564	-0.155836	1	1
gene2020	ADAM19	0.119782	0.120669	0.0930537	1	1
gene2021	NIPAL4	0	0.0106473	-0.0603562	1	1
gene2022	CYFIP2	0.0544463	0.0230692	1.45061	1	1
gene2023	FNDC9	0	0.000591517	3.18757	1	1
gene2028	MED7	0.544463	0.590334	-0.104344	1	1
gene2029	HAVCR2	0	0.00473214	1.01765	1	1
gene2030	HAVCR1	0	0.000591517	3.18757	1	1
gene2031	TIMD4	0	0.00236607	1.86564	1	1
gene2032	SGCD	0.0217785	0.00473214	2.60261	1	1
gene2036	MRPL22	1.87295	1.87984	-0.0121577	1	1
gene2037	GEMIN5	0.359346	0.287477	0.347256	1	1
gene2038	CNOT8	0.500906	0.318236	0.668019	1	1
gene2040	FAXDC2	0	0.0236607	-1.16998	1	1
gene2041	LARP1	1.00181	1.00085	0.00136389	1	1
gene2042	LOC102901291	0.0108893	0.0597432	-1.48485	1	1
gene2046	HAND1	0	0.00295758	1.60261	1	1
gene2047	SAP30L	0.348456	0.314687	0.173974	1	1
gene2049	GALNT10	0.0980034	0.221227	-1.04125	1	1
gene2050	LOC109503531	0	0.017154	-0.719319	1	1
gene2052	MFAP3	0.174228	0.195201	-0.0956532	1	1
gene2053	FAM114A2	0.511795	0.45606	0.180077	1	1
gene2054	GRIA1	0	0.034308	-1.69507	1	1
gene2055	LOC102901740	0	0.000591517	3.18757	1	1
gene2058	NMUR2	0.0217785	0.00768972	1.96518	1	1
gene2060	GLRA1	0.0326678	0.0283928	0.572861	1	1
gene2061	G3BP1	5.92376	4.78715	0.295047	1	1
gene2062	LOC102901885	0	0.00532365	0.865643	1	1
gene2064	ATOX1	4.87839	4.7274	0.0336216	1	1
gene2065	LOC109503560	0	0.00473214	1.01765	1	1
gene2066	SPARC	3.16878	4.71676	-0.583873	1	1
gene2067	SLC36A1	0.0108893	0.0266183	-0.335991	1	1
gene2068	FAT2	0.228675	0.431807	-0.866725	1	1
gene2069	SLC36A2	0	0.035491	-1.74317	1	1
gene2071	SLC36A3	0	0.00118303	2.60261	1	1
gene2073	GM2A	0.326678	0.372064	-0.15744	1	1
gene2074	CCDC69	0	0.00118303	2.60261	1	1
gene2076	ANXA6	0.479128	0.601573	-0.312097	1	1
gene2077	LOC102902479	0.0108893	0.00295758	2.60261	1	1
gene2078	TNIP1	0.816695	0.585602	0.482758	1	1
gene2079	GPX3	0	0.122444	-3.51287	1	1
gene2080	LOC101085183	0.0108893	0.0615178	-1.52667	1	1
gene2081	ZNF300	0.239564	0.22241	0.152713	1	1
gene2082	LOC109491449	0.0217785	0.00177455	3.77253	1	1
gene2085	SMIM3	0.88203	0.622276	0.504834	1	1
gene2086	LOC101085692	0	0.000591517	3.18757	1	1
gene2087	DCTN4	0.413792	0.484452	-0.206507	1	1
gene2089	RBM22	1.06715	0.948202	0.16947	1	1
gene2090	MYOZ3	0	0.0118303	-0.204746	1	1
gene2091	SYNPO	0.0653356	0.188102	-1.32249	1	1
gene2092	LOC109491472	0	0.000591517	3.18757	1	1
gene2093	NDST1	0.119782	0.208214	-0.690991	1	1
gene2094	LOC111558042	0	0.00473214	1.01765	1	1
gene2095	RPS14	111.539	118.379	-0.100508	1	1
gene2096	CD74	0.0108893	0.0224776	-0.0978309	1	1
gene2097	TCOF1	0.392014	0.28866	0.463334	1	1
gene2099	ARSI	0.0544463	0.0325334	0.965179	1	1
gene2100	CAMK2A	0	0.00118303	2.60261	1	1
gene2102	CDX1	0.0326678	0.00828124	2.28068	1	1
gene2103	PDGFRB	0	0.00768972	0.380216	1	1
gene2104	CSF1R	0.0108893	0.00414062	2.18757	1	1
gene2106	HMGXB3	0.185118	0.203482	-0.0729562	1	1
gene2107	TIGD6	0.0326678	0.0272098	0.632982	1	1
gene2108	SLC26A2	0.0980034	0.0774887	0.465105	1	1
gene2109	PDE6A	0.0108893	0.00591517	1.72814	1	1
gene2110	PPARGC1B	0.0108893	0.0266183	-0.335991	1	1
gene2112	ARHGEF37	0.0108893	0.0106473	0.939644	1	1
gene2113	CSNK1A1	3.38656	3.50947	-0.0618157	1	1
gene2114	LOC109493011	0	0.000591517	3.18757	1	1
gene2115	LOC105260921	0	0.00177455	2.18757	1	1
gene2116	IL17B	0	0.00768972	0.380216	1	1
gene2117	PCYOX1L	0.206896	0.225368	-0.0679294	1	1
gene2118	GRPEL2	0.337567	0.35077	-0.0267478	1	1
gene2119	LOC109491570	0	0.000591517	3.18757	1	1
gene2120	AFAP1L1	0	0.00177455	2.18757	1	1
gene2121	ABLIM3	0.0653356	0.120078	-0.677499	1	1
gene2122	LOC109491585	0	0.00236607	1.86564	1	1
gene2125	SH3TC2	0.0544463	0.0863615	-0.427139	1	1
gene2127	ADRB2	0.0217785	0.0703905	-1.13436	1	1
gene2130	HTR4	0	0.000591517	3.18757	1	1
gene2131	FBXO38	0.239564	0.19106	0.371283	1	1
gene2132	SPINK9	0	0.00118303	2.60261	1	1
gene2133	LOC101087814	0	0.00414062	1.18757	1	1
gene2134	SPINK7	0	0.000591517	3.18757	1	1
gene2138	ESM1	0	0.00177455	2.18757	1	1
gene2139	LOC101089242	0.228675	0.236015	0.00314676	1	1
gene2140	SNX18	0.14156	0.181596	-0.27186	1	1
gene2141	LOC109491653	0	0.0035491	1.38022	1	1
gene2142	HSPB3	0	0.00414062	1.18757	1	1
gene2143	LOC105260990	0	0.000591517	3.18757	1	1
gene2144	ARL15	0.15245	0.205256	-0.348482	1	1
gene2145	LOC109491654	0.0108893	0.0195201	0.100108	1	1
gene2146	LOC109493019	0	0.000591517	3.18757	1	1
gene2147	NDUFS4	4.83483	4.87233	-0.0228456	1	1
gene2150	MOCS2	1.39383	1.35931	0.0320078	1	1
gene2151	ITGA2	0.707802	1.2339	-0.795249	1	1
gene2153	ITGA1	0.0108893	0.00236607	2.86564	1	1
gene2154	PELO	0.435571	0.406964	0.116763	1	1
gene2157	ISL1	0	0.0130134	-0.335991	1	1
gene2159	PARP8	0.174228	0.118895	0.616823	1	1
gene2161	EMB	0	0.0112388	-0.134357	1	1
gene2165	LOC105260991	0	0.0165625	-0.67041	1	1
gene2166	MRPS30	1.13248	0.871896	0.375318	1	1
gene2167	LOC111562346	0.0108893	0.0337165	-0.67041	1	1
gene2168	FGF10	0	0.000591517	3.18757	1	1
gene2169	NNT	0.903809	0.726974	0.315446	1	1
gene2170	LOC101090993	0	0.00118303	2.60261	1	1
gene2172	PAIP1	3.01633	2.68194	0.159626	1	1
gene2174	TMEM267	0.0217785	0.0325334	-0.0348211	1	1
gene2175	CCL28	0.14156	0.186919	-0.313413	1	1
gene2176	HMGCS1	0.522685	0.673146	-0.351271	1	1
gene2177	NIM1K	0	0.00532365	0.865643	1	1
gene2180	ZNF131	0.522685	0.476763	0.145856	1	1
gene2181	LOC109491789	0	0.00236607	1.86564	1	1
gene2184	SELENOP	1.2196	4.61738	-1.9228	1	1
gene2185	CCDC152	0	0.00768972	0.380216	1	1
gene2186	GHR	0.239564	0.379754	-0.617542	1	1
gene2187	LOC109497446	0.0108893	0.0106473	0.939644	1	1
gene2188	LOC111556344	0	0.00177455	2.18757	1	1
gene2191	FBXO4	0.239564	0.21827	0.179752	1	1
gene2193	LOC101093750	0	0.00118303	2.60261	1	1
gene2194	CA1H5orf51	0.206896	0.249029	-0.2116	1	1
gene2195	OXCT1	0.228675	0.314096	-0.408279	1	1
gene2199	PLCXD3	0	0.00473214	1.01765	1	1
gene2203	C6	0.0217785	0.00295758	3.18757	1	1
gene2206	C7	0.0217785	0.0147879	1.07209	1	1
gene2207	CARD6	0.272232	0.113571	1.29555	1	1
gene2208	RPL37	98.5152	108.132	-0.148999	1	1
gene2210	PRKAA1	0.206896	0.253169	-0.235334	1	1
gene2211	TTC33	0.163339	0.229509	-0.416055	1	1
gene2212	PTGER4	0.0980034	0.205848	-0.937584	1	1
gene2213	LOC109491890	0.0217785	0.0260267	0.280681	1	1
gene2214	LOC102899686	0.402903	0.449553	-0.136254	1	1
gene2215	LOC101095231	0	0.000591517	3.18757	1	1
gene2216	LOC109491896	0	0.00177455	2.18757	1	1
gene2217	LOC101095472	0	0.000591517	3.18757	1	1
gene2218	LOC101095718	0	0.000591517	3.18757	1	1
gene2221	C9	0	0.00118303	2.60261	1	1
gene2222	FYB1	0.0108893	0.00532365	1.86564	1	1
gene2224	RICTOR	0.206896	0.252578	-0.231968	1	1
gene2225	OSMR	0.0108893	0.0153794	0.432684	1	1
gene2226	LOC111556514	0	0.00177455	2.18757	1	1
gene2228	LIFR	0.15245	0.118895	0.43625	1	1
gene2230	EGFLAM	0	0.00828124	0.280681	1	1
gene2231	LOC109491937	0	0.00177455	2.18757	1	1
gene2232	GDNF	0	0.00532365	0.865643	1	1
gene2234	WDR70	0.500906	0.417019	0.278636	1	1
gene2235	NUP155	0.337567	0.231283	0.572861	1	1
gene2238	LOC109491952	0	0.00118303	2.60261	1	1
gene2239	CA1H5orf42	0.402903	0.419977	-0.0382069	1	1
gene2240	NIPBL	1.58983	1.34215	0.238767	1	1
gene2245	SLC1A3	0.261342	0.244888	0.13446	1	1
gene2249	NADK2	0.29401	0.333024	-0.144625	1	1
gene2250	SKP2	0.490017	0.444821	0.154627	1	1
gene2251	LMBRD2	0.0326678	0.0952342	-1.15228	1	1
gene2253	LOC109491980	0.0108893	0.0360825	-0.766625	1	1
gene2254	LOC101099779	0.0544463	0.0621093	0.0446134	1	1
gene2255	LOC101081204	0	0.0212946	-1.02188	1	1
gene2256	LOC101087045	0	0.00887275	0.187571	1	1
gene2259	IL7R	0	0.0035491	1.38022	1	1
gene2260	SPEF2	0.0217785	0.0650669	-1.02188	1	1
gene2261	LOC111556553	0	0.00236607	1.86564	1	1
gene2266	PRLR	0	0.0035491	1.38022	1	1
gene2268	DNAJC21	0.59891	0.524676	0.20051	1	1
gene2269	BRIX1	1.20871	0.965356	0.321617	1	1
gene2270	RAD1	0.348456	0.321785	0.141853	1	1
gene2271	TTC23L	0.0217785	0.0070982	2.07209	1	1
gene2272	LOC109492012	0	0.00118303	2.60261	1	1
gene2274	RAI14	1.15426	0.776662	0.569289	1	1
gene2277	C1QTNF3	0.0108893	0.0248437	-0.238693	1	1
gene2278	AMACR	0.89292	0.801505	0.157469	1	1
gene2280	SLC45A2	0	0.00414062	1.18757	1	1
gene2282	ADAMTS12	0.0326678	0.00828124	2.28068	1	1
gene2284	TARS	1.11071	0.849418	0.385228	1	1
gene2285	LOC101099181	0	0.000591517	3.18757	1	1
gene2288	LOC101099435	0	0.0035491	1.38022	1	1
gene2289	NPR3	1.4156	0.994932	0.504175	1	1
gene2291	SUB1	13.7531	12.1965	0.159595	1	1
gene2292	ZFR	1.49183	1.30903	0.183656	1	1
gene2293	LOC109492074	0	0.000591517	3.18757	1	1
gene2294	LOC102901189	0.0217785	0.0070982	2.07209	1	1
gene2295	LOC101100109	0	0.00650669	0.602609	1	1
gene2296	MTMR12	0.15245	0.161484	-0.00357015	1	1
gene2298	GOLPH3	0.609799	0.592108	0.0517946	1	1
gene2299	PDZD2	0.15245	0.127768	0.332911	1	1
gene2303	CA1H5orf22	0.14156	0.181596	-0.27186	1	1
gene2304	DROSHA	0.468238	0.449553	0.0752503	1	1
gene2306	CDH6	0.0326678	0.177455	-2.04605	1	1
gene2307	LOC109492136	0	0.00118303	2.60261	1	1
gene2308	LOC109492137	0	0.0106473	-0.0603562	1	1
gene2319	CDH9	0	0.0242522	-1.20475	1	1
gene2332	LOC101086288	0	0.00473214	1.01765	1	1
gene2335	CDH12	0.0108893	0.0437723	-1.04125	1	1
gene2336	LOC109492154	0	0.0070982	0.487132	1	1
gene2342	CDH18	0.0217785	0.0301674	0.0720941	1	1
gene2349	BASP1	7.38292	4.72859	0.629957	1	1
gene2351	MYO10	0.555353	0.33539	0.738264	1	1
gene2352	LOC109492186	0.0217785	0.0218861	0.524606	1	1
gene2353	RETREG1	0.272232	0.322377	-0.204746	1	1
gene2354	LOC109492196	0.0326678	0.0118303	1.79525	1	1
gene2355	ZNF622	0.424681	0.469073	-0.123496	1	1
gene2356	LOC109492397	0	0.000591517	3.18757	1	1
gene2357	2020-03-11	0	0.00177455	2.18757	1	1
gene2358	FBXL7	0.0217785	0.00768972	1.96518	1	1
gene2361	ANKH	0.304899	0.196384	0.666174	1	1
gene2362	LOC109492211	0	0.000591517	3.18757	1	1
gene2363	LOC109492208	0	0.00591517	0.72814	1	1
gene2364	OTULIN	0.566242	0.580278	-0.0240874	1	1
gene2366	FAM105A	0.0435571	0.0508705	0.0665559	1	1
gene2367	TRIO	0.457349	0.506339	-0.129315	1	1
gene2369	DNAH5	0.0108893	0.0165625	0.32959	1	1
gene2374	CTNND2	0.0217785	0.0212946	0.56308	1	1
gene2375	LOC109492228	0	0.000591517	3.18757	1	1
gene2377	DAP	0.664245	0.592108	0.173101	1	1
gene2379	ANKRD33B	0.0217785	0.00946427	1.68507	1	1
gene2384	LOC111556225	0	0.000591517	3.18757	1	1
gene2386	ROPN1L	0.0544463	0.0798548	-0.314929	1	1
gene2387	2020-03-06	1.38294	1.19368	0.208146	1	1
gene2388	CMBL	0.348456	0.624642	-0.813794	1	1
gene2390	CCT5	6.47911	4.60792	0.479147	1	1
gene2391	FAM173B	0.185118	0.147879	0.385953	1	1
gene2394	LOC111556621	0	0.00532365	0.865643	1	1
gene2398	LOC109492282	0	0.0035491	1.38022	1	1
gene2399	LOC109492280	0.0108893	0.0141964	0.543715	1	1
gene2409	MTRR	0.206896	0.19106	0.169649	1	1
gene2410	FASTKD3	0.0544463	0.0774887	-0.27186	1	1
gene2412	LOC111556634	0	0.00177455	2.18757	1	1
gene2413	CA1H5orf49	0	0.00591517	0.72814	1	1
gene2414	ADCY2	0.0108893	0.0153794	0.432684	1	1
gene2416	LOC109492295	0	0.00118303	2.60261	1	1
gene2417	LOC111556638	0	0.00414062	1.18757	1	1
gene2420	PAPD7	0.29401	0.282154	0.0940594	1	1
gene2421	LOC109492300	0	0.00414062	1.18757	1	1
gene2422	SRD5A1	0.0653356	0.200524	-1.41446	1	1
gene2423	NSUN2	0.631577	0.484452	0.390734	1	1
gene2424	LOC111556639	0	0.00591517	0.72814	1	1
gene2425	UBE2QL1	0.0871141	0.035491	1.42676	1	1
gene2427	MED10	1.63339	1.3528	0.266105	1	1
gene2428	LOC101099616	0.0108893	0.0165625	0.32959	1	1
gene2430	LOC109492305	0.0108893	0.0118303	0.795254	1	1
gene2433	ICE1	0.130671	0.212355	-0.603842	1	1
gene2434	LOC102900202	0.0653356	0.070982	0.076063	1	1
gene2436	LOC101094823	0.370235	0.322377	0.224097	1	1
gene2441	LOC109492365	0	0.00177455	2.18757	1	1
gene2445	IRX1	1.29582	1.48116	-0.196133	1	1
gene2446	LOC111556665	0.196007	0.180413	0.178111	1	1
gene2447	LOC109493160	0	0.0070982	0.487132	1	1
gene2448	CA1H5orf38	0.577131	0.486818	0.255958	1	1
gene2449	IRX2	4.69327	3.52662	0.400636	1	1
gene2451	LOC109492370	0	0.000591517	3.18757	1	1
gene2454	LOC102900516	0	0.000591517	3.18757	1	1
gene2455	LOC109493163	0.0108893	0.00473214	2.01765	1	1
gene2456	IRX4	2.16696	2.5175	-0.224194	1	1
gene2457	LOC111556672	0.0544463	0.0301674	1.07209	1	1
gene2458	NDUFS6	6.11977	4.77236	0.346388	1	1
gene2459	MRPL36	2.21052	2.02476	0.11853	1	1
gene2460	LPCAT1	1.26315	2.2732	-0.850457	1	1
gene2462	SLC6A3	0.0217785	0.0118303	1.38022	1	1
gene2463	LOC109492429	0	0.000591517	3.18757	1	1
gene2464	LOC102900619	0	0.0242522	-1.20475	1	1
gene2465	CLPTM1L	1.26315	1.10909	0.184492	1	1
gene2466	LOC111556679	0	0.00118303	2.60261	1	1
gene2467	TERT	0.130671	0.107656	0.372311	1	1
gene2468	LOC101081196	0	0.000591517	3.18757	1	1
gene2469	LOC111556686	0.0217785	0.0449553	-0.494253	1	1
gene2471	SLC12A7	0.119782	0.161484	-0.325498	1	1
gene2472	NKD2	0.0108893	0.00295758	2.60261	1	1
gene2475	TRIP13	1.05626	0.463158	1.18757	1	1
gene2476	BRD9	0.903809	0.726383	0.31662	1	1
gene2477	LOC105259694	0	0.0201116	-0.941712	1	1
gene2478	TPPP	0	0.00295758	1.60261	1	1
gene2479	LOC101101626	0	0.00236607	1.86564	1	1
gene2482	LOC102902236	0	0.000591517	3.18757	1	1
gene2483	SLC9A3	0	0.000591517	3.18757	1	1
gene2484	EXOC3	0.631577	0.521718	0.283945	1	1
gene2485	LOC109492498	0	0.000591517	3.18757	1	1
gene2486	AHRR	0	0.000591517	3.18757	1	1
gene2488	PDCD6	3.00544	3.02383	-0.0186408	1	1
gene2489	SDHA	0.980034	0.902655	0.118882	1	1
gene2490	CCDC127	1.38294	1.40071	-0.0224912	1	1
gene2491	LOC109497510	0	0.000591517	3.18757	1	1
gene2492	LRRC14B	0	0.0070982	0.487132	1	1
gene2493	PLEKHG4B	0.0544463	0.0662499	-0.0476451	1	1
gene3821	IQSEC1	0.185118	0.0774887	1.3131	1	1
gene2501	PLPP2	0.14156	0.322377	-1.09783	1	1
gene2502	MIER2	0.686024	0.820434	-0.251221	1	1
gene2503	THEG	0	0.00118303	2.60261	1	1
gene2505	C2CD4C	0.0653356	0.0786718	-0.0711629	1	1
gene2506	SHC2	0.250453	0.485044	-0.908705	1	1
gene2507	LOC111557508	0.0108893	0.0307589	-0.540349	1	1
gene2508	ODF3L2	0.0108893	0.00236607	2.86564	1	1
gene2509	LOC109493368	0	0.000591517	3.18757	1	1
gene2510	MADCAM1	0.206896	0.0733481	1.54372	1	1
gene2511	TPGS1	1.7205	1.86979	-0.126167	1	1
gene2512	CDC34	3.35389	2.97592	0.162118	1	1
gene2513	LOC109493394	0	0.00177455	2.18757	1	1
gene2514	LOC109493398	0.0108893	0.00828124	1.28068	1	1
gene2515	BSG	3.05988	4.37486	-0.525602	1	1
gene2517	HCN2	0	0.000591517	3.18757	1	1
gene2518	POLRMT	0.283121	0.256718	0.177587	1	1
gene2519	FGF22	0	0.00295758	1.60261	1	1
gene2520	RNF126	1.36116	1.09371	0.311542	1	1
gene2521	LOC111557538	0.0217785	0.0035491	2.96518	1	1
gene2522	FSTL3	0.14156	0.185736	-0.304282	1	1
gene2523	PRSS57	0	0.0508705	-2.25537	1	1
gene2524	PALM	0.392014	0.664274	-0.737402	1	1
gene2525	MISP	0	0.00118303	2.60261	1	1
gene2526	LOC111557540	0	0.000591517	3.18757	1	1
gene2527	PTBP1	2.85299	2.72867	0.054688	1	1
gene2528	PLPPR3	0.947366	1.23272	-0.378829	1	1
gene2532	CFD	0	0.0035491	1.38022	1	1
gene2533	MED16	0.424681	0.528816	-0.296244	1	1
gene2535	R3HDM4	0.468238	0.477946	-0.0129929	1	1
gene2537	LOC102899473	0.0108893	0.0177455	0.233375	1	1
gene2538	ARID3A	0.653356	0.753593	-0.197973	1	1
gene2539	WDR18	1.2196	0.931048	0.386614	1	1
gene2540	GRIN3B	0.163339	0.24193	-0.491909	1	1
gene2541	TMEM259	1.18693	1.43502	-0.276027	1	1
gene2542	LOC111559689	0	0.000591517	3.18757	1	1
gene2543	LOC111557541	0.14156	0.10529	0.51111	1	1
gene2544	CNN2	1.58983	1.64501	-0.054663	1	1
gene2545	LOC109493447	0	0.00295758	1.60261	1	1
gene2546	ARHGAP45	0.0326678	0.0195201	1.10011	1	1
gene2547	POLR2E	3.147	2.4542	0.348585	1	1
gene2548	LOC109493449	0	0.00295758	1.60261	1	1
gene2549	GPX4	3.147	2.41576	0.37136	1	1
gene2550	SBNO2	0.14156	0.0958257	0.646198	1	1
gene2551	STK11	0.468238	0.406372	0.220738	1	1
gene2552	CBARP	0	0.000591517	3.18757	1	1
gene2553	LOC101085272	0.0217785	0.0567856	-0.827379	1	1
gene2554	ATP5F1D	4.80217	5.93173	-0.316416	1	1
gene2555	MIDN	1.60072	1.37587	0.212769	1	1
gene2556	CIRBP	2.21052	2.75529	-0.325808	1	1
gene2557	CA2H19orf24	1.60072	1.36049	0.228979	1	1
gene2558	EFNA2	0.108893	0.0745311	0.658318	1	1
gene2560	LOC111557558	0.0108893	0.00768972	1.38022	1	1
gene2561	LOC111557559	0.0108893	0.0035491	2.38022	1	1
gene2562	LOC101086040	0.664245	0.768972	-0.203638	1	1
gene2565	NDUFS7	3.96369	3.95015	-0.00609241	1	1
gene2566	GAMT	0.228675	0.212946	0.151148	1	1
gene2567	DAZAP1	2.3303	1.69529	0.450438	1	1
gene2568	RPS15	129.43	137.466	-0.101557	1	1
gene2569	APC2	0.0108893	0.00828124	1.28068	1	1
gene2570	LOC111557572	0	0.00236607	1.86564	1	1
gene2571	CA2H19orf25	0.707802	0.569631	0.319076	1	1
gene2572	PCSK4	0.14156	0.229509	-0.6087	1	1
gene2573	REEP6	0.0980034	0.130134	-0.278403	1	1
gene2575	ADAMTSL5	0.0108893	0.0242522	-0.204746	1	1
gene2576	PLK5	0.0108893	0.00414062	2.18757	1	1
gene2577	MEX3D	0.29401	0.445412	-0.563494	1	1
gene2578	MBD3	0.631577	0.755959	-0.250586	1	1
gene2579	LOC101086703	6.22866	4.99714	0.305398	1	1
gene2580	TCF3	0.88203	1.10909	-0.328321	1	1
gene2581	ONECUT3	0	0.00414062	1.18757	1	1
gene2582	ATP8B3	0	0.00650669	0.602609	1	1
gene2583	REXO1	0.196007	0.156752	0.380216	1	1
gene2585	KLF16	0.217785	0.161484	0.481857	1	1
gene2586	ABHD17A	1.20871	1.30725	-0.115557	1	1
gene2587	ADAT3	0.185118	0.0638838	1.58931	1	1
gene2588	SCAMP4	0.174228	0.205848	-0.172049	1	1
gene2589	LOC111557600	0	0.00887275	0.187571	1	1
gene2590	CSNK1G2	0.925588	0.794407	0.221519	1	1
gene2591	BTBD2	1.02359	1.37409	-0.424967	1	1
gene2592	MKNK2	0.59891	0.767198	-0.347148	1	1
gene2594	MOB3A	0.457349	0.425892	0.119981	1	1
gene2595	LOC111557618	0	0.0035491	1.38022	1	1
gene2596	IZUMO4	0.108893	0.100558	0.22915	1	1
gene2597	AP3D1	0.642467	0.634698	0.0256836	1	1
gene2598	DOT1L	0.337567	0.294575	0.224675	1	1
gene2599	PLEKHJ1	0.794916	0.683202	0.222099	1	1
gene2600	SF3A2	1.32849	0.960624	0.463862	1	1
gene2601	AMH	0	0.0070982	0.487132	1	1
gene2602	JSRP1	0	0.00828124	0.280681	1	1
gene2603	OAZ1	5.03084	5.38635	-0.11032	1	1
gene2604	PEAK3	0	0.00236607	1.86564	1	1
gene2605	LINGO3	0	0.00118303	2.60261	1	1
gene2606	LSM7	4.5626	3.58932	0.334574	1	1
gene2607	SPPL2B	0.217785	0.392176	-0.795151	1	1
gene2608	TMPRSS9	0	0.0165625	-0.67041	1	1
gene2610	LOC111557716	0	0.0124219	-0.27186	1	1
gene2611	TIMM13	4.07259	3.08535	0.389313	1	1
gene2612	LMNB2	0.555353	0.373839	0.581949	1	1
gene2613	GADD45B	0.108893	0.353727	-1.57941	1	1
gene2614	GNG7	0.0544463	0.0573771	0.157824	1	1
gene2616	DIRAS1	0.0217785	0.00768972	1.96518	1	1
gene2617	SLC39A3	0.490017	0.291618	0.762766	1	1
gene2618	LOC109493627	0	0.00118303	2.60261	1	1
gene2619	SGTA	0.871141	0.628191	0.473495	1	1
gene2620	THOP1	0.838473	0.461383	0.863795	1	1
gene2621	ZNF554	0.0217785	0.051462	-0.686898	1	1
gene2622	LOC102900656	0.119782	0.121261	0.0860333	1	1
gene2624	LOC101082725	0.0326678	0.0230692	0.865643	1	1
gene2625	LOC101084518	0.119782	0.0922766	0.477913	1	1
gene2626	LOC111557732	0.0326678	0.0260267	0.695718	1	1
gene2627	LOC101084776	0.174228	0.149062	0.292041	1	1
gene2629	LOC109497257	0.0108893	0.00591517	1.72814	1	1
gene2630	LOC105260516	0	0.000591517	3.18757	1	1
gene2631	LOC109497811	0.0871141	0.0372656	1.3575	1	1
gene2632	LOC105261065	0.0980034	0.105882	0.0176463	1	1
gene2633	LOC101085783	0.163339	0.138415	0.311054	1	1
gene2634	LOC101086041	0.0544463	0.0520535	0.2968	1	1
gene2635	LOC111557738	0	0.000591517	3.18757	1	1
gene2636	TLE6	0.0980034	0.267957	-1.31705	1	1
gene2637	TLE2	1.11071	1.08721	0.0293661	1	1
gene2638	AES	4.84572	4.27194	0.170089	1	1
gene2639	LOC111557743	0	0.000591517	3.18757	1	1
gene2640	GNA11	0.174228	0.155569	0.23064	1	1
gene2641	GNA15	0	0.0396316	-1.89989	1	1
gene2644	NCLN	0.620688	0.467298	0.418018	1	1
gene2645	CELF5	0.0435571	0.0496874	0.100108	1	1
gene2647	NFIC	0.217785	0.214721	0.0720941	1	1
gene2650	DOHH	1.02359	0.989016	0.0492052	1	1
gene2651	FZR1	0.402903	0.441863	-0.111396	1	1
gene2652	CA2H19orf71	0.0980034	0.107065	0.00170479	1	1
gene2653	MFSD12	0.511795	0.37443	0.464195	1	1
gene2654	HMG20B	1.42649	1.60301	-0.172644	1	1
gene2656	TBXA2R	0.0108893	0.0165625	0.32959	1	1
gene2657	CACTIN	0.44646	0.450144	0.00624157	1	1
gene2658	PIP5K1C	0.522685	0.497466	0.0846048	1	1
gene2660	TJP3	0.119782	0.192243	-0.576194	1	1
gene2661	APBA3	0.359346	0.292209	0.323749	1	1
gene2662	MRPL54	0.239564	0.236015	0.0672771	1	1
gene2663	RAX2	0	0.00295758	1.60261	1	1
gene2664	MATK	0.0108893	0.00650669	1.60261	1	1
gene2665	ZFR2	0	0.0035491	1.38022	1	1
gene2666	ATCAY	0.0435571	0.00650669	2.92454	1	1
gene2668	DAPK3	0.250453	0.24548	0.0720941	1	1
gene2670	EEF2	12.7296	14.0284	-0.15377	1	1
gene2672	PIAS4	0.620688	0.787901	-0.334909	1	1
gene2673	ZBTB7A	0.435571	0.498649	-0.175976	1	1
gene2678	LOC109493693	0	0.00236607	1.86564	1	1
gene2679	MAP2K2	1.05626	1.26171	-0.257063	1	1
gene2680	LOC102901529	0	0.00118303	2.60261	1	1
gene2681	CREB3L3	0	0.000591517	3.18757	1	1
gene2682	SIRT6	0.337567	0.313504	0.135003	1	1
gene2683	LOC111557779	0.0108893	0.018337	0.187571	1	1
gene2684	ANKRD24	0.0435571	0.0561941	-0.0754631	1	1
gene2685	EBI3	0	0.00473214	1.01765	1	1
gene2686	CCDC94	0.196007	0.259084	-0.342578	1	1
gene2687	LOC111557783	0	0.00118303	2.60261	1	1
gene2688	SHD	0.0217785	0.0627008	-0.968933	1	1
gene2689	FSD1	0.0980034	0.0402232	1.40097	1	1
gene2691	STAP2	0.914698	0.574954	0.670666	1	1
gene2693	MPND	0.272232	0.27683	0.0145669	1	1
gene2694	SH3GL1	0.718691	0.696215	0.0515367	1	1
gene2695	CHAF1A	0.522685	0.438906	0.265063	1	1
gene2696	UBXN6	0.555353	0.902063	-0.687528	1	1
gene2697	LOC109493751	0	0.00118303	2.60261	1	1
gene2698	HDGFL2	1.75317	1.43029	0.287226	1	1
gene2699	PLIN4	0	0.00118303	2.60261	1	1
gene2700	PLIN5	0.0108893	0.0165625	0.32959	1	1
gene2701	LRG1	0	0.000591517	3.18757	1	1
gene2702	SEMA6B	0.0435571	0.0218861	1.26157	1	1
gene2704	MYDGF	2.10163	1.68878	0.307704	1	1
gene2705	LOC102902301	0.315789	0.289252	0.157824	1	1
gene2706	DPP9	0.0871141	0.117712	-0.28636	1	1
gene2709	FEM1A	0.119782	0.139598	-0.116209	1	1
gene2710	LOC109493794	0	0.00295758	1.60261	1	1
gene2711	TICAM1	0.272232	0.316462	-0.178078	1	1
gene2712	LOC102902581	0	0.000591517	3.18757	1	1
gene2713	PLIN3	0.15245	0.279788	-0.794281	1	1
gene2714	LOC111559573	0.0108893	0.0307589	-0.540349	1	1
gene2716	ARRDC5	0.0435571	0.0248437	1.08323	1	1
gene2718	LOC101091764	2.18874	1.59236	0.450784	1	1
gene2721	PTPRS	0.435571	0.626416	-0.504725	1	1
gene2728	SAFB2	0.805806	0.797365	0.0187154	1	1
gene2729	SAFB	2.17785	1.53913	0.492663	1	1
gene2730	CA2H19orf70	3.81124	3.38762	0.159083	1	1
gene2731	HSD11B1L	0.468238	0.650077	-0.456285	1	1
gene2732	RPL36	44.5153	46.705	-0.0837124	1	1
gene2733	LONP1	0.359346	0.3626	0.0129393	1	1
gene2734	CATSPERD	0.0653356	0.0378571	0.972558	1	1
gene2735	LOC109493850	0.0108893	0.0266183	-0.335991	1	1
gene2736	LOC105261044	0	0.0224776	-1.09783	1	1
gene2737	PRR22	0.0217785	0.0556026	-0.797322	1	1
gene2738	DUS3L	0.348456	0.350178	0.0200772	1	1
gene2739	NRTN	0.0871141	0.134866	-0.481707	1	1
gene2740	LOC101093666	0	0.000591517	3.18757	1	1
gene2741	NDUFA11	7.51359	7.50339	-0.0108364	1	1
gene2742	VMAC	0.0871141	0.101741	-0.0771319	1	1
gene2743	CAPS	0	0.0189285	-0.856823	1	1
gene2744	RANBP3	0.348456	0.406964	-0.196395	1	1
gene2745	LOC111559574	0	0.0136049	-0.397391	1	1
gene2746	RFX2	0.0435571	0.0502789	0.0832347	1	1
gene2748	LOC102900010	0.0435571	0.0224776	1.2241	1	1
gene2749	MLLT1	0.457349	0.418794	0.144194	1	1
gene2752	LOC111557799	0	0.0141964	-0.456285	1	1
gene2753	CLPP	1.11071	1.22207	-0.139251	1	1
gene2755	PSPN	0.0108893	0.00177455	3.18757	1	1
gene2754	ALKBH7	2.00362	1.88043	0.0841417	1	1
gene2756	GTF2F1	0.969145	0.841729	0.203691	1	1
gene2757	LOC102900269	0.0217785	0.0224776	0.487132	1	1
gene2758	KHSRP	1.24138	1.09076	0.183656	1	1
gene2759	SLC25A41	0	0.00177455	2.18757	1	1
gene2760	SLC25A23	0.0108893	0.0301674	-0.512868	1	1
gene2761	CRB3	0.108893	0.0656584	0.839648	1	1
gene2762	DENND1C	0.0217785	0.0201116	0.643251	1	1
gene2763	TUBB4A	0.0871141	0.102924	-0.0937148	1	1
gene2765	TNFSF9	0.381124	0.204073	0.922868	1	1
gene2767	LOC109497745	0	0.00236607	1.86564	1	1
gene2768	CD70	0.130671	0.0467298	1.56608	1	1
gene2771	LOC109496725	0	0.000591517	3.18757	1	1
gene2774	GPR108	0.206896	0.334207	-0.635159	1	1
gene2776	TRIP10	0.163339	0.15971	0.105422	1	1
gene2777	SH2D3A	0	0.0278013	-1.39739	1	1
gene2778	VAV1	0.0762249	0.0443638	0.939644	1	1
gene2785	LOC102902512	0	0.0070982	0.487132	1	1
gene2786	ADAMTS10	0.0544463	0.107065	-0.735261	1	1
gene2787	MYO1F	0.0326678	0.0550111	-0.367018	1	1
gene2788	ZNF414	0.402903	0.587968	-0.523054	1	1
gene2789	PRAM1	0.0108893	0.0372656	-0.812429	1	1
gene2790	HNRNPM	10.6061	6.94618	0.597193	1	1
gene2791	2020-03-02	0.185118	0.115346	0.742786	1	1
gene2792	RAB11B	3.31034	3.31959	-0.0143196	1	1
gene2793	ANGPTL4	0.185118	0.262634	-0.440165	1	1
gene2794	KANK3	0.0435571	0.131317	-1.2914	1	1
gene2795	RPS28	68.1015	76.4311	-0.181026	1	1
gene2796	NDUFA7	3.47368	3.88745	-0.172837	1	1
gene2798	CD320	0.566242	0.551885	0.048213	1	1
gene2799	CERS4	0.130671	0.404006	-1.52984	1	1
gene2801	FBN3	0.435571	0.350178	0.333235	1	1
gene2802	CCL25	0.0108893	0.0136049	0.602609	1	1
gene2803	LOC111557854	0.0544463	0.0348995	0.865643	1	1
gene2804	ELAVL1	5.48819	4.37959	0.313427	1	1
gene2805	TIMM44	0.566242	0.544196	0.0684344	1	1
gene2806	CTXN1	0.130671	0.153794	-0.139895	1	1
gene2807	SNAPC2	0.402903	0.433582	-0.0841374	1	1
gene2808	TGFBR3L	0	0.0100558	0.0176463	1	1
gene2809	MAP2K7	0.402903	0.480903	-0.233386	1	1
gene2810	LRRC8E	0.0217785	0.0278013	0.187571	1	1
gene2811	PRR36	0.119782	0.13664	-0.0854472	1	1
gene2812	EVI5L	0.15245	0.106473	0.594616	1	1
gene2813	CD209	0	0.000591517	3.18757	1	1
gene2817	FCER2	0	0.000591517	3.18757	1	1
gene2818	TRAPPC5	3.76769	3.99688	-0.0960175	1	1
gene2819	MCEMP1	0	0.0136049	-0.397391	1	1
gene2820	RETN	0	0.000591517	3.18757	1	1
gene2821	STXBP2	0.500906	0.550702	-0.122026	1	1
gene2822	PCP2	0	0.00177455	2.18757	1	1
gene2823	PET100	1.78584	1.32914	0.419467	1	1
gene2824	XAB2	0.337567	0.493917	-0.519788	1	1
gene2825	LOC102901624	0	0.000591517	3.18757	1	1
gene2826	CAMSAP3	0.0762249	0.173314	-1.0121	1	1
gene2827	LOC109497746	0	0.000591517	3.18757	1	1
gene2828	PNPLA6	0.163339	0.271506	-0.657919	1	1
gene2830	MCOLN1	0.348456	0.360825	-0.0230631	1	1
gene2829	LOC105261148	0	0.0224776	-1.09783	1	1
gene2831	ZNF358	0.555353	0.555434	0.0114941	1	1
gene2832	TEX45	0	0.000591517	3.18757	1	1
gene2833	PEX11G	0.522685	0.447778	0.236227	1	1
gene2834	ARHGEF18	0.239564	0.309955	-0.32504	1	1
gene2835	LOC109494159	0	0.000591517	3.18757	1	1
gene2836	INSR	0.337567	0.368515	-0.0978309	1	1
gene2837	ZNF557	0.163339	0.165625	0.053145	1	1
gene2838	LOC111557983	0	0.000591517	3.18757	1	1
gene2849	LOC101083065	0	0.00236607	1.86564	1	1
gene2854	LOC109491371	0	0.00236607	1.86564	1	1
gene2856	LOC101084602	0	0.0035491	1.38022	1	1
gene2858	ZNF317	0.15245	0.179821	-0.158204	1	1
gene2869	LOC105261156	0.0217785	0.0348995	-0.134357	1	1
gene2870	LOC109494171	0.0108893	0.00650669	1.60261	1	1
gene2871	LOC102899257	0.0108893	0.0124219	0.72814	1	1
gene2872	LOC101086373	0.163339	0.131317	0.386671	1	1
gene2874	LOC101086629	0.0108893	0.0112388	0.865643	1	1
gene2875	LOC101086878	0.0326678	0.123627	-1.52667	1	1
gene2876	LOC111557993	0.0108893	0.0106473	0.939644	1	1
gene2879	LOC101099941	0.163339	0.228326	-0.408618	1	1
gene2880	LOC102901514	0.0217785	0.0449553	-0.494253	1	1
gene2881	LOC111557991	0.0108893	0.0455468	-1.09783	1	1
gene2882	LOC102899447	0.0544463	0.0372656	0.772534	1	1
gene2883	FBXL12	0.228675	0.442455	-0.901819	1	1
gene2884	UBL5	11.5753	10.9407	0.0678501	1	1
gene2885	PIN1	2.05807	1.97922	0.0487741	1	1
gene2886	OLFM2	1.25227	1.08307	0.206349	1	1
gene2887	COL5A3	0.0762249	0.0236607	1.83002	1	1
gene2888	RDH8	0.0108893	0.0136049	0.602609	1	1
gene2890	CA2H19orf66	0.108893	0.0934597	0.33412	1	1
gene2891	ANGPTL6	0.0326678	0.0254352	0.72814	1	1
gene2892	LOC101093001	0.250453	0.134274	0.939644	1	1
gene2895	EIF3G	6.67512	7.62939	-0.205305	1	1
gene2896	DNMT1	2.97277	2.30869	0.354866	1	1
gene2897	S1PR2	0.163339	0.272098	-0.661052	1	1
gene2898	MRPL4	0.74047	0.680836	0.126171	1	1
gene2899	LOC102900011	0	0.00473214	1.01765	1	1
gene2900	ICAM1	0.566242	0.473214	0.269833	1	1
gene2901	ICAM4	0	0.00414062	1.18757	1	1
gene2902	ICAM5	0	0.000591517	3.18757	1	1
gene2904	ZGLP1	0	0.0070982	0.487132	1	1
gene2905	FDX1L	0.457349	0.418794	0.144194	1	1
gene2906	RAVER1	0.544463	0.454285	0.273157	1	1
gene2907	ICAM3	0	0.0035491	1.38022	1	1
gene2908	TYK2	0.0762249	0.173314	-1.0121	1	1
gene2909	CDC37	2.73321	2.02121	0.425915	1	1
gene2911	LOC109494266	0	0.000591517	3.18757	1	1
gene2912	KEAP1	0.261342	0.309363	-0.201995	1	1
gene2913	S1PR5	0	0.0218861	-1.06036	1	1
gene2914	ATG4D	0.326678	0.272098	0.293145	1	1
gene2915	KRI1	0.119782	0.118303	0.121482	1	1
gene2918	AP1M2	1.84029	1.42201	0.365141	1	1
gene2917	LOC109494278	0	0.00236607	1.86564	1	1
gene2919	SLC44A2	0.609799	1.14518	-0.899147	1	1
gene2921	ILF3	3.01633	2.57487	0.218387	1	1
gene2922	QTRT1	0.29401	0.224185	0.425071	1	1
gene2923	DNM2	0.457349	0.508113	-0.134357	1	1
gene2925	TMED1	0.359346	0.328292	0.156093	1	1
gene2926	CA2H19orf38	0.130671	0.108839	0.35663	1	1
gene2927	CARM1	1.0127	0.851193	0.250307	1	1
gene2928	LOC111558041	0.0326678	0.0106473	1.93964	1	1
gene2929	YIPF2	0.457349	0.606896	-0.390384	1	1
gene2930	TIMM29	0.566242	0.660133	-0.209922	1	1
gene2932	LOC111558039	0	0.00473214	1.01765	1	1
gene2933	LOC102901712	0.0762249	0.0550111	0.632982	1	1
gene2934	SMARCA4	3.02722	2.31401	0.377633	1	1
gene2936	LDLR	0.29401	0.247254	0.28412	1	1
gene2938	KANK2	0.283121	0.185145	0.647838	1	1
gene2939	DOCK6	0.304899	0.134274	1.21266	1	1
gene2942	RAB3D	0.664245	0.4951	0.430961	1	1
gene2943	TMEM205	0.838473	1.15642	-0.460717	1	1
gene2944	CCDC159	0	0.00473214	1.01765	1	1
gene2945	PLPPR2	0.0435571	0.0816293	-0.609442	1	1
gene2946	SWSAP1	0.315789	0.253169	0.349628	1	1
gene2947	EPOR	0.0108893	0.0715736	-1.74317	1	1
gene2948	RGL3	0.130671	0.102332	0.445068	1	1
gene2949	CCDC151	0.130671	0.152611	-0.128797	1	1
gene2950	PRKCSH	2.3303	2.1271	0.123186	1	1
gene2951	ELAVL3	0	0.0070982	0.487132	1	1
gene2952	ZNF653	0.0762249	0.0999664	-0.22182	1	1
gene2953	ECSIT	0.217785	0.227734	-0.0125683	1	1
gene2954	CNN1	0	0.00118303	2.60261	1	1
gene2955	ELOF1	2.98366	2.78131	0.0914935	1	1
gene2957	LOC102899880	0.0653356	0.0905021	-0.27186	1	1
gene2958	LOC111558082	0.0217785	0.00768972	1.96518	1	1
[truncated: 19,761 more rows]

## Sheet: DE genes Stage 15b
GeneID	GeneName	MeanDkk4Pos	MeanDkk4Neg	Log2 fold change	p-value	q-value
gene7587	DKK4	99.2028	0.226431	8.76765	6.21e-123	1.34993e-118
gene7009	ATP6V1C2	1.51131	0.0466868	4.98209	1.45e-41	1.57601e-37
gene28453	ETV4	1.07004	0.0373494	4.79761	9.64e-40	6.98514e-36
gene18507	SP5	0.508771	0.00933736	5.60135	4.98e-36	2.70638e-32
gene15369	KCNMB4	0.860035	0.0280121	4.88336	3.21e-35	1.39558e-31
gene33544	KCNV1	0.651276	0.0221762	4.80483	1.19e-32	4.31137e-29
gene16966	PTCH2	1.39631	0.0840362	4.03573	2.51e-31	7.79463e-28
gene27561	LOC101091978	0.385016	0.00817019	5.37032	4.45e-31	1.20918e-27
gene3690	LRRN1	0.575023	0.0175075	4.94748	3.97e-30	9.58887e-27
gene15486	DUSP6	3.46014	0.383999	3.16768	7.95e-27	1.72817e-23
gene8524	CXCL10	24.7385	2.0122	3.61903	2.06e-26	3.91284e-23
gene17610	OLFM3	0.583774	0.0256777	4.44566	2.16e-26	3.91284e-23
gene18846	NRP2	0.480019	0.0221762	4.36564	6.98e-26	1.16716e-22
gene19849	ABI3BP	0.0150006	0.428351	-4.72427	1.67e-25	2.59303e-22
gene5997	EDAR	1.37131	0.133057	3.35402	1.81e-25	2.62305e-22
gene26293	FREM1	0.598774	0.0396838	3.87646	6.43e-25	8.73596e-22
gene15303	WIF1	0.338764	0.00350151	6.18632	4.91e-24	6.27845e-21
gene30715	LOC101088802	0.0800032	0.954745	-3.5565	5.91e-24	7.13731e-21
gene25280	APCDD1	17.6995	2.49891	2.82364	1.16e-23	1.32716e-20
gene7807	SPOCK3	0.525021	0.0326808	3.95855	1.48e-22	1.60861e-19
gene18264	CXCR4	2.91762	0.373494	2.96163	2.07e-22	2.14275e-19
gene25936	GADD45G	3.83515	0.471537	3.02063	3.28e-22	3.24094e-19
gene4614	KCND2	0.473769	0.0408509	3.49878	3.94e-22	3.72381e-19
gene7364	FGF20	0.905037	0.0933736	3.26084	6.19e-22	5.60659e-19
gene6553	FOXI3	2.24509	0.296461	2.91587	1.5e-21	1.26248e-18
gene7360	ZDHHC2	0.651276	0.0641943	3.3194	1.51e-21	1.26248e-18
gene26308	SH3GL2	1.75757	0.246273	2.82934	1.78e-21	1.4331e-18
gene16877	EDN2	0.0112505	0.274285	-4.46186	1.65e-20	1.28099e-17
gene7592	PLAT	1.29755	0.150565	3.09746	4.03e-20	3.02083e-17
gene19624	GRIK1	0.196258	0.00817019	4.40263	2.88e-19	2.04057e-16
gene8040	MGARP	1.95883	11.4289	-2.54397	2.91e-19	2.04057e-16
gene13972	CCDC3	2.06758	0.320972	2.68294	5.19e-19	3.52563e-16
gene30974	SSC4D	0.0425017	0.427184	-3.2915	7.9e-19	5.20395e-16
gene10953	MOXD1	1.17505	0.178577	2.71012	2.45e-18	1.56641e-15
gene28129	WFIKKN2	0.472519	0.047854	3.27259	3.13e-18	1.944e-15
gene27614	MFAP4	0.593774	3.5517	-2.57808	3.91e-18	2.36099e-15
gene20234	ETV5	0.698778	0.0922064	2.90621	6e-18	3.52508e-15
gene7014	ODC1	37.8328	7.29948	2.37347	1.05e-17	6.00655e-15
gene21283	NCAM1	0.437518	0.0373494	3.50979	1.49e-17	8.30503e-15
gene7317	SORBS2	0.650026	0.0945407	2.76644	2.48e-17	1.34776e-14
gene15694	ASCL4	0.668777	0.0922064	2.84301	3.58e-17	1.8981e-14
gene5879	JAG1	1.91008	0.336145	2.5023	4.13e-17	2.13757e-14
gene4651	GPR37	0.457518	0.0571913	2.97463	4.32e-17	2.15931e-14
gene7120	ALKAL2	0.0175007	0.304631	-4.02768	4.43e-17	2.15931e-14
gene7586	VDAC3	9.64789	1.90365	2.34063	4.47e-17	2.15931e-14
gene13294	PAPLN	0.0825033	0.633773	-2.92252	6.8e-17	3.21344e-14
gene5850	BMP2	0.602524	0.0817019	2.86498	8.37e-17	3.87121e-14
gene5807	ADAM33	0.00875035	0.196084	-4.30203	8.88e-17	4.02153e-14
gene6230	EFEMP1	0.232509	1.37026	-2.5527	1.05e-16	4.65814e-14
gene30543	NECAB2	0.535022	0.0735317	2.84369	1.17e-16	4.98695e-14
gene4455	LOC111559520	0.150006	0.00233434	5.43275	1.17e-16	4.98695e-14
gene27556	HS3ST3A1	0.142506	0.00350151	4.94434	1.32e-16	5.51811e-14
gene32085	HMCN1	1.73007	0.313969	2.45771	6.65e-16	2.7275e-13
gene19111	CC1H2orf72	0.202508	0.0163404	3.54069	1.13e-15	4.54888e-13
gene29950	DMKN	0.103754	0.702636	-2.74484	1.18e-15	4.66379e-13
gene32362	LGR6	0.828783	0.138893	2.567	1.4e-15	5.4345e-13
gene35033	GPC3	0.178757	1.06796	-2.57043	2.43e-15	9.26725e-13
gene23281	LOC109492247	1.16755	7.24345	-2.63201	2.57e-15	9.63218e-13
gene31402	TNFRSF17	0.286262	0.0268449	3.35938	2.62e-15	9.65315e-13
gene212	POSTN	0.538772	2.97395	-2.46198	2.91e-15	1.05429e-12
gene10578	RRAGD	0.325013	0.0431853	2.87883	3.58e-15	1.25519e-12
gene20813	LOC101096163	0.166257	0.00233434	5.57998	3.58e-15	1.25519e-12
gene28219	SP6	0.272511	0.0245106	3.41421	3.86e-15	1.33188e-12
gene31420	SOCS1	0.823783	0.136559	2.58253	4.95e-15	1.6813e-12
gene22	GJB2	5.22771	23.7928	-2.18612	5.93e-15	1.98317e-12
gene20663	CHST2	1.18255	0.229932	2.35672	7.67e-15	2.48851e-12
gene541	SLITRK6	0.0162507	0.229932	-3.72315	7.67e-15	2.48851e-12
gene15502	DCN	43.4605	9.96413	2.12464	1.09e-14	3.48447e-12
gene12938	LRFN5	0.172507	0.00933736	4.04787	1.12e-14	3.52849e-12
gene5065	SHH	0.152506	0.00466868	4.71944	1.37e-14	4.25444e-12
gene24024	FXYD4	0.0837534	0.592922	-2.80521	1.88e-14	5.75598e-12
gene17833	IGSF3	0.848784	0.163404	2.36869	1.92e-14	5.7968e-12
gene28205	HOXB2	0.380015	0.054857	2.76656	3.21e-14	9.55876e-12
gene28925	NOTUM	0.230009	0.00466868	5.30831	4.12e-14	1.21028e-11
gene13105	DACT1	0.440018	0.0665287	2.7044	4.78e-14	1.38544e-11
gene949	KCNN2	0.182507	0.0163404	3.39163	6.17e-14	1.76478e-11
gene20973	HIGD1A	5.21771	1.18351	2.13915	6.43e-14	1.81526e-11
gene3753	LOC102901170	0.146256	0.00817019	3.9815	1.97e-13	5.49024e-11
gene10221	RUNX2	0.291262	0.0396838	2.83993	2.39e-13	6.57643e-11
gene7488	NEFL	0.048752	0.3875	-2.9586	2.84e-13	7.71699e-11
gene13997	ACBD7	5.22521	1.25587	2.05568	3.02e-13	8.10479e-11
gene23976	SLC18A3	0.0387516	0.332643	-3.06102	3.1e-13	8.21802e-11
gene8526	LOC109499447	0.721279	0.148231	2.27378	3.9e-13	1.02142e-10
gene4110	RELN	0.622525	0.116717	2.40354	4.07e-13	1.05326e-10
gene18331	KIF5C	0.146256	0.00817019	3.9815	4.19e-13	1.07156e-10
gene8013	IL15	0.0787532	0.462199	-2.53414	4.91e-13	1.24109e-10
gene10989	SGK1	0.298762	0.0431853	2.75782	5.4e-13	1.34926e-10
gene21752	PRSS23	4.18142	1.01544	2.04055	5.91e-13	1.4599e-10
gene1055	MEGF10	0.176257	0.0116717	3.78917	6.46e-13	1.57784e-10
gene8523	CXCL11	3.11513	0.429518	2.85504	7.12e-13	1.71972e-10
gene24394	NANOS1	4.40768	1.01777	2.11324	8.65e-13	2.0663e-10
gene8742	RASL11B	0.435018	0.075866	2.50154	9.7e-13	2.29194e-10
gene25370	COLEC12	0.0050002	0.113215	-4.19393	1.03e-12	2.40754e-10
gene33280	FABP5	0.365015	2.55377	-2.80245	1.36e-12	3.14507e-10
gene2162	HCN1	0.272511	0.0408509	2.70371	1.56e-12	3.56961e-10
gene31834	KIF26B	0.201258	0.0221762	3.11677	1.77e-12	4.00794e-10
gene20696	CLSTN2	0.142506	0.00933736	3.77442	2.15e-12	4.81822e-10
gene5973	SYNDIG1	0.0175007	0.175075	-3.23266	2.61e-12	5.78941e-10
gene16660	TINAGL1	0.101254	0.541567	-2.40468	2.66e-12	5.84072e-10
gene33009	PXDNL	0.0825033	0.443524	-2.40871	2.75e-12	5.97795e-10
gene12109	FOXB1	0.25001	1.12632	-2.16598	2.8e-12	6.02638e-10
gene8277	SLC39A8	0.25751	0.0385166	2.70488	3.19e-12	6.79845e-10
gene19623	LOC109503357	0.0900036	0.00350151	4.28868	3.78e-12	7.97763e-10
gene14719	CPNE8	0.202508	0.912727	-2.16529	4.32e-12	8.94363e-10
gene2149	FST	0.113755	0.676958	-2.55998	4.32e-12	8.94363e-10
gene8527	SDAD1	3.89641	1.0026	1.95707	4.41e-12	9.04383e-10
gene21275	IL18	0.356264	1.50565	-2.07555	4.71e-12	9.56878e-10
gene33604	HAS2	0.205008	0.0105045	4.14325	5.47e-12	1.10099e-09
gene4156	HGF	0.147506	0.0116717	3.53424	6.19e-12	1.23448e-09
gene33796	LY6D	0.316263	1.64571	-2.37496	6.63e-12	1.31021e-09
gene31424	CIITA	0.442518	0.0875377	2.3226	9.11e-12	1.77592e-09
gene23352	CEND1	0.143756	0.0105045	3.63491	9.15e-12	1.77592e-09
gene23525	NID1	0.0562523	0.327975	-2.51714	1.15e-11	2.21227e-09
gene13041	BMP4	0.442518	0.0630272	2.78917	1.79e-11	3.41325e-09
gene10351	LOC111560472	0.231259	0.0385166	2.55055	1.85e-11	3.49698e-09
gene27102	AK8	0.471269	0.101544	2.20166	1.95e-11	3.65423e-09
gene26022	DOCK8	0.0337514	0.232267	-2.73765	2.29e-11	4.2547e-09
gene29770	LTBP4	0.0962539	0.498381	-2.35721	2.6e-11	4.78973e-09
gene17581	PALMD	0.0400016	0.25561	-2.63811	3.03e-11	5.53497e-09
gene7489	NEFM	0.0262511	0.261446	-3.2555	3.09e-11	5.59753e-09
gene8528	NAAA	0.397516	0.0735317	2.41627	3.6e-11	6.4675e-09
gene5335	BCAS4	0.415017	0.0840362	2.28841	3.86e-11	6.87776e-09
gene21689	HEPHL1	1.1638	0.280121	2.05015	4.33e-11	7.65248e-09
gene14061	PIP4K2A	1.41756	0.37116	1.92992	4.66e-11	8.16928e-09
gene18833	CTLA4	0.108754	0.00700302	3.75093	5.26e-11	9.07475e-09
gene5541	TGM2	0.0100004	0.135392	-3.60159	5.26e-11	9.07475e-09
gene34807	COL4A6	0.023751	0.197252	-2.98861	6.48e-11	1.10915e-08
gene30347	SMPD3	0.202508	0.0151732	3.64023	7.75e-11	1.31617e-08
gene1633	EDIL3	0.0712529	0.373494	-2.3696	8.94e-11	1.50649e-08
gene1460	PIK3R1	0.286262	1.13215	-1.97898	1.03e-10	1.72232e-08
gene27927	TMEM132E	0.372515	0.075866	2.27846	1.08e-10	1.79214e-08
gene22272	DKK3	1.11379	0.280121	1.98686	1.09e-10	1.79503e-08
gene13060	LGALS3	0.0637526	0.32564	-2.32999	1.34e-10	2.19014e-08
gene21559	CDON	0.202508	0.834526	-2.03623	1.53e-10	2.48203e-08
gene28672	SOX9	2.17009	0.592922	1.86971	2.09e-10	3.36536e-08
gene10352	KHDRBS2	1.94883	0.543901	1.8389	2.55e-10	4.04612e-08
gene33311	CA3	1.76757	6.71473	-1.92491	2.55e-10	4.04612e-08
gene27562	PMP22	0.99004	3.48984	-1.81638	2.8e-10	4.39452e-08
gene14664	PTHLH	1.73132	0.472704	1.87023	2.81e-10	4.39452e-08
gene23359	CRACR2B	0.161257	0.659451	-2.02344	3.08e-10	4.78236e-08
gene26746	LOC493739	0.158756	0.0210091	2.85093	4.18e-10	6.44431e-08
gene35405	LOC105260248	0.665027	0.163404	2.01729	4.23e-10	6.47547e-08
gene13352	JDP2	0.0362515	0.217094	-2.54115	5.27e-10	8.01114e-08
gene17616	COL11A1	1.3313	4.59982	-1.78787	5.79e-10	8.74049e-08
gene19433	LOC109503294	0.0050002	0.0863706	-3.80804	7.64e-10	1.14537e-07
gene28103	TOM1L1	0.591274	0.148231	1.9876	8.19e-10	1.21941e-07
gene15470	MGAT4C	0.023751	0.16924	-2.76904	8.53e-10	1.2614e-07
gene23	GJB6	1.95758	6.67854	-1.76991	8.64e-10	1.26903e-07
gene27371	LOC101094304	0.663777	0.170407	1.95446	9.64e-10	1.4064e-07
gene7006	KCNF1	0.0925037	0.00700302	3.52032	1.06e-09	1.53615e-07
gene21753	ME3	0.300012	0.0641943	2.20439	1.22e-09	1.75632e-07
gene21737	TYR	0.0375015	0.219428	-2.50919	1.43e-09	2.04509e-07
gene33312	CA2	0.915037	0.249774	1.86833	1.53e-09	2.1738e-07
gene21715	FAT3	0.821283	0.224097	1.86834	1.67e-09	2.3573e-07
gene7354	SLC7A2	0.373765	0.0723645	2.35039	1.98e-09	2.77685e-07
gene20396	CLDN11	0.268761	0.0385166	2.76628	2.1e-09	2.92627e-07
gene28171	NXPH3	0.373765	0.0875377	2.07974	2.28e-09	3.11715e-07
gene3682	CNTN4	0.0887536	0.393336	-2.1321	2.28e-09	3.11715e-07
gene16527	LOC111561697	0.0100004	0.117884	-3.40365	2.28e-09	3.11715e-07
gene4723	MEST	0.397516	1.43212	-1.84583	2.4e-09	3.2607e-07
gene25793	NETO1	0.267511	0.0501883	2.38761	2.63e-09	3.55099e-07
gene4430	SNX10	0.24751	0.0490211	2.30921	2.85e-09	3.82428e-07
gene17210	KANK4	0.0112505	0.112048	-3.17913	3.51e-09	4.681e-07
gene31765	CAPN2	0.141256	0.543901	-1.93554	3.66e-09	4.85129e-07
gene15402	PHLDA1	1.62632	0.471537	1.78359	3.84e-09	5.05903e-07
gene349	SERP2	0.25501	0.0560241	2.16362	4.1e-09	5.36902e-07
gene18214	DPP10	0.118755	0.480874	-2.00618	4.26e-09	5.54514e-07
gene357	ENOX1	0.206258	0.0420181	2.26444	4.81e-09	6.2238e-07
gene21170	PDGFD	0.0525021	0.285957	-2.4174	4.87e-09	6.26415e-07
gene7016	HPCAL1	1.02504	0.299963	1.76886	5.29e-09	6.76153e-07
gene2689	FSD1	0.25876	0.054857	2.21433	5.35e-09	6.76153e-07
gene6767	ALK	0.0150006	0.142395	-3.14322	5.35e-09	6.76153e-07
gene19836	COL8A1	0.333763	0.068863	2.25805	5.47e-09	6.87323e-07
gene2306	CDH6	0.170007	0.0233434	2.80457	5.53e-09	6.90869e-07
gene1793	TSLP	0.203758	0.739986	-1.85421	5.96e-09	7.40334e-07
gene7519	PDLIM2	0.025001	0.156401	-2.58565	6.5e-09	8.02824e-07
gene19660	JAM2	0.101254	0.0105045	3.13448	6.95e-09	8.53554e-07
gene20852	KCNH8	0.166257	0.0210091	2.91701	7.36e-09	8.9883e-07
gene26274	LURAP1L	0.0700028	0.304631	-2.10168	8.12e-09	9.80625e-07
gene2575	ADAMTSL5	0.0337514	0.184413	-2.40668	8.12e-09	9.80625e-07
gene32777	LOC102902050	0.0637526	0.00116717	4.79929	8.29e-09	9.95624e-07
gene27557	LOC109494200	0.0900036	0.00817019	3.28868	9.09e-09	1.07863e-06
gene23279	IGF2	0.186258	0.681627	-1.86462	9.13e-09	1.07863e-06
gene27122	OLFM1	0.0562523	0.267282	-2.22308	9.13e-09	1.07863e-06
gene8163	PRSS12	0.136256	0.580083	-2.07979	9.92e-09	1.16563e-06
gene21358	CD3E	0.360015	0.0805347	2.1445	1.04e-08	1.21546e-06
gene16318	TMEM51	0.276261	0.0653615	2.06038	1.14e-08	1.3252e-06
gene25570	PSTPIP2	0.0112505	0.106212	-3.10278	1.22e-08	1.41066e-06
gene22614	LRP4	3.03387	0.961748	1.65616	1.29e-08	1.4837e-06
gene3214	TMEM59L	3.25638	1.05746	1.62152	1.32e-08	1.51022e-06
gene14108	MKX	0.25626	0.0560241	2.17064	1.35e-08	1.53646e-06
gene4456	EVX1	0.0775031	0.00116717	5.07613	1.45e-08	1.64167e-06
gene14893	AQP5	0.00875035	0.0992094	-3.32741	1.48e-08	1.66696e-06
gene30128	TOX3	1.1363	0.341981	1.7289	1.78e-08	1.98429e-06
gene15481	KITLG	0.450018	1.51732	-1.7507	1.78e-08	1.98429e-06
gene17749	WNT2B	0.00625025	0.0863706	-3.545	1.89e-08	2.09616e-06
gene15268	PPM1H	0.0325013	0.180911	-2.43166	1.97e-08	2.1738e-06
gene16056	SAMD11	0	0.0525226	-5.42471	2.04e-08	2.23967e-06
gene11407	LOC111559001	0.338764	1.0913	-1.68405	2.44e-08	2.66536e-06
gene15417	CSRP2	4.75894	1.53249	1.63392	2.48e-08	2.69551e-06
gene25810	CNDP1	0.281261	0.0676958	2.03639	2.68e-08	2.8984e-06
gene11693	LRRK1	0.0312513	0.172741	-2.41988	2.71e-08	2.91634e-06
gene27093	NTNG2	0.351264	0.0852034	2.02895	2.74e-08	2.93409e-06
gene20996	CTNNB1	20.3646	6.94816	1.55109	2.95e-08	3.12815e-06
gene33539	SYBU	0.122505	0.0175075	2.72821	2.95e-08	3.12815e-06
gene10183	ABCC10	0.0950038	0.372327	-1.95629	3.19e-08	3.36622e-06
gene33743	KHDRBS3	2.07008	0.673457	1.61828	3.75e-08	3.92956e-06
gene35079	VGLL1	0.0150006	0.109714	-2.77056	3.76e-08	3.92956e-06
gene30952	COL26A1	0.528771	0.142395	1.88426	3.85e-08	4.00437e-06
gene18054	THEM5	0.075003	0.319804	-2.0737	4.2e-08	4.3476e-06
gene18509	ERICH2	0.781282	0.240437	1.69538	4.76e-08	4.90393e-06
gene8791	GABRA4	0.0587524	0.264948	-2.14907	4.84e-08	4.96283e-06
gene9127	SPON2	0.131255	0.522892	-1.9838	5.27e-08	5.37837e-06
gene23443	DKK1	0.073753	0.00233434	4.42078	5.45e-08	5.53608e-06
gene9828	LTB	2.15759	0.505384	2.09135	5.58e-08	5.61565e-06
gene13500	FBLN5	0.0975039	0.374661	-1.92828	5.58e-08	5.61565e-06
gene8795	GABRG1	0.0512521	0.00116717	4.49117	6.17e-08	6.1808e-06
gene13371	LOC102902323	0.0350014	0.187914	-2.38302	7.16e-08	7.13964e-06
gene30424	IL34	0.0175007	0.122553	-2.72218	7.63e-08	7.57356e-06
gene15510	BTG1	6.2715	2.17677	1.52602	7.81e-08	7.68207e-06
gene15218	GLI1	0.181257	0.0385166	2.20121	7.81e-08	7.68207e-06
gene2219	DAB2	0.103754	0.394503	-1.91397	8.48e-08	8.30352e-06
gene8371	SNCA	0.0425017	0.213592	-2.29543	9.07e-08	8.84142e-06
gene28800	ST6GALNAC2	0.74753	0.2311	1.68864	9.33e-08	9.01402e-06
gene14809	COL2A1	0.370015	1.20102	-1.69526	9.33e-08	9.01402e-06
gene28771	UNC13D	0.0375015	0.183246	-2.25073	1.01e-07	9.71477e-06
gene10754	WASF1	0.632526	0.196084	1.68382	1.08e-07	1.02074e-05
gene25766	CDH7	0.153756	0.0280121	2.40919	1.08e-07	1.02074e-05
gene23938	ADIRF	0.0575023	0.291792	-2.3181	1.08e-07	1.02074e-05
gene5905	PCSK2	0.0075003	0.0817019	-3.24354	1.08e-07	1.02074e-05
gene34808	COL4A5	0.407516	1.2477	-1.6114	1.1e-07	1.03514e-05
gene4586	MDFIC	0.0937538	0.345482	-1.86754	1.14e-07	1.06816e-05
gene18367	LOC109502699	0.0412517	0.187914	-2.15353	1.54e-07	1.43676e-05
gene13721	LOC101085134	0.326263	1.01077	-1.62761	1.6e-07	1.48636e-05
gene19257	CC1H2orf54	0.190008	0.615098	-1.68815	1.87e-07	1.72246e-05
gene16073	C1QTNF12	0.025001	0.142395	-2.45134	1.87e-07	1.72246e-05
gene8379	FAM13A	0.530021	1.55934	-1.55461	2.14e-07	1.96284e-05
gene4615	TSPAN12	0.0762531	0.308133	-1.9968	2.23e-07	2.0368e-05
gene16581	IFI6	0.303762	1.01894	-1.7419	2.41e-07	2.19199e-05
gene16400	NBL1	2.06258	0.721311	1.51418	2.46e-07	2.22814e-05
gene30757	SDK1	0.431267	0.13189	1.70059	2.57e-07	2.31812e-05
gene11068	AIG1	0.225009	0.703803	-1.63971	2.73e-07	2.44217e-05
gene14994	IGFBP6	0.110004	0.391002	-1.81773	2.73e-07	2.44217e-05
gene28657	MAP2K6	0.0762531	0.282455	-1.87176	3.19e-07	2.84198e-05
gene19753	CADM2	0.0050002	0.0746989	-3.60159	3.44e-07	3.05219e-05
gene16174	RNF207	0.0075003	0.0840362	-3.28362	3.72e-07	3.28721e-05
gene28616	CACNG4	0.310013	0.0898721	1.77345	3.84e-07	3.37951e-05
gene33952	ANOS1	3.41014	1.22553	1.47546	3.92e-07	3.43601e-05
gene3754	HRH1	0.0562523	0.00233434	4.03745	4.17e-07	3.64046e-05
gene464	DACH1	0.152506	0.0280121	2.39751	4.37e-07	3.7998e-05
gene26157	NTRK2	0.00625025	0.106212	-3.83975	4.66e-07	4.03582e-05
gene24515	LOC101085835	0.0450018	0.00116717	4.30831	4.74e-07	4.08125e-05
gene7917	FHDC1	0.165007	0.526394	-1.66604	4.75e-07	4.08125e-05
gene915	ADAMTS2	0.0112505	0.0968751	-2.97154	4.85e-07	4.15076e-05
gene7379	DLC1	0.0100004	0.0852034	-2.94068	4.93e-07	4.20268e-05
gene15533	CRADD	0.430017	0.133057	1.68382	4.96e-07	4.21174e-05
gene28201	HOXB4	0.618775	0.200753	1.61842	5.13e-07	4.33914e-05
gene32275	CD55	0.00875035	0.082869	-3.07107	5.67e-07	4.7773e-05
gene14624	BCAT1	1.93758	0.699135	1.46902	5.75e-07	4.826e-05
gene16838	MFSD2A	0.131255	0.0256777	2.30321	5.9e-07	4.93285e-05
gene23287	SYT8	0.100004	0.367658	-1.86508	6.03e-07	5.01965e-05
gene10327	BMP5	0.135005	0.0245106	2.40761	6.05e-07	5.01965e-05
gene14065	ARMC3	0.110004	0.0210091	2.32666	8.53e-07	7.05039e-05
gene17402	LOC109502425	0.0975039	0.331476	-1.75218	8.98e-07	7.39421e-05
gene28714	RAB37	0.0537522	0.00350151	3.55828	9.58e-07	7.85849e-05
gene1335	PPP2R2B	0.0625025	0.253276	-1.99691	1.03e-06	8.38582e-05
gene6157	EPAS1	0.0162507	0.0992094	-2.52006	1.03e-06	8.38582e-05
gene15809	PDGFB	0.0162507	0.0980422	-2.50318	1.06e-06	8.59787e-05
gene3631	LOC111559439	0.128755	0.0268449	2.21433	1.07e-06	8.64671e-05
gene12249	SEMA6D	0.50752	0.161069	1.6488	1.08e-06	8.6952e-05
gene2425	UBE2QL1	0.131255	0.0256777	2.30321	1.12e-06	8.98397e-05
gene19453	PCP4	0.0675027	0.278954	-2.02668	1.13e-06	9.03086e-05
gene534	SLITRK1	0	0.0583585	-5.57357	1.17e-06	9.30512e-05
gene1117	FSTL4	0.0400016	0.173908	-2.08557	1.18e-06	9.30512e-05
gene33579	TNFRSF11B	1.36881	0.469202	1.54225	1.19e-06	9.30512e-05
gene7732	LOC101083586	1.2213	0.435354	1.48565	1.19e-06	9.30512e-05
gene23285	LSP1	0.347514	0.996763	-1.51681	1.19e-06	9.30512e-05
gene20385	TNIK	0.23876	0.0595257	1.98338	1.19e-06	9.30512e-05
gene3457	ABHD14B	0.387516	1.08547	-1.48301	1.23e-06	9.58342e-05
gene30029	LOC109494827	0.0512521	0.00233434	3.90621	1.28e-06	9.93737e-05
gene17520	BCAR3	0.73878	0.257944	1.51389	1.31e-06	0.000101341
gene3458	LOC101101118	1.16505	3.10467	-1.41317	1.4e-06	0.000107919
gene3814	WNT7A	0.866285	2.33084	-1.4267	1.53e-06	0.000116699
gene9729	BPHL	0.74253	1.99586	-1.42503	1.53e-06	0.000116699
gene30970	UPK3BL2	0.473769	1.37843	-1.53831	1.53e-06	0.000116699
gene27741	SERPINF1	0.0825033	0.283622	-1.7658	1.69e-06	0.000128452
gene14962	LOC101099477	2.3676	0.724812	1.70606	1.79e-06	0.000135578
gene26529	GLIPR2	0.337514	0.100377	1.73806	1.89e-06	0.000142656
gene8219	CFI	1.06129	0.364157	1.54015	1.91e-06	0.000143666
gene16342	SRARP	0.0600024	0.00466868	3.39163	1.93e-06	0.00014467
gene4414	GSDME	0.0612525	0.00350151	3.74271	2.14e-06	0.00015986
gene11890	STRA6	0.932538	0.330309	1.49407	2.16e-06	0.000160802
gene11933	LRRC49	0.151256	0.0373494	1.9852	2.4e-06	0.000178059
gene19392	HSF2BP	0.0675027	0.240437	-1.81327	2.42e-06	0.000178932
gene16416	CAMK2N1	0.298762	0.0875377	1.75782	2.45e-06	0.000180536
gene3410	SEMA3B	1.04254	0.374661	1.47357	2.47e-06	0.000181395
gene27766	RFLNB	0.99379	0.359488	1.46401	2.53e-06	0.000184554
gene18356	FMNL2	0.956289	0.348984	1.45123	2.53e-06	0.000184554
gene18464	XIRP2	0.0762531	0.00817019	3.05305	2.55e-06	0.000185391
gene10395	COL19A1	0.0400016	0.18558	-2.17868	2.61e-06	0.000189121
gene2184	SELENOP	1.1763	3.08133	-1.38843	2.64e-06	0.000190659
gene15283	SRGAP1	0.408767	0.133057	1.61091	2.72e-06	0.000195786
gene24659	FZD10	4.11517	1.59552	1.36619	2.75e-06	0.000197292
gene11429	CRABP1	1.96633	5.12738	-1.38225	3.04e-06	0.00021738
gene18270	HNMT	0.0537522	0.197252	-1.85111	3.1e-06	0.000220944
gene20752	EPHB1	0.0962539	0.329142	-1.7604	3.22e-06	0.000228746
gene16664	COL16A1	0.480019	1.30606	-1.44172	3.26e-06	0.000230833
gene6649	MTA3	0.390016	0.127221	1.60751	3.28e-06	0.000231496
gene22343	USH1C	0.0387516	0.00116717	4.09885	3.56e-06	0.000250444
gene27606	ALDH3A2	0.290012	0.80418	-1.46741	3.58e-06	0.000251039
gene10184	DLK2	1.2013	3.10817	-1.37063	3.62e-06	0.000252913
gene15228	ARHGEF25	0.151256	0.44936	-1.56287	3.63e-06	0.000252913
gene19759	VGLL3	0.48627	1.29906	-1.41535	3.71e-06	0.000257661
gene20038	CSTA	0.0950038	0.00466868	4.04371	3.74e-06	0.000258918
gene20026	HCLS1	0.200008	0.574247	-1.51567	3.89e-06	0.000268447
gene30113	NKD1	0.131255	0.0280121	2.18292	3.92e-06	0.000269661
gene14391	SLC2A3	0.160006	0.491378	-1.61102	4e-06	0.000273434
gene4808	CLEC2L	0.146256	0.445859	-1.5997	4e-06	0.000273434
gene4166	SEMA3D	4.78019	1.86981	1.35354	4.22e-06	0.000287569
gene16407	PLA2G5	0.0637526	0.00466868	3.47736	4.43e-06	0.000299998
gene6720	VIT	0.0050002	0.0630272	-3.36058	4.43e-06	0.000299998
gene5570	MYL9	0.702528	1.85347	-1.39806	4.45e-06	0.000300416
gene24046	HTR7	0.0025001	0.0536898	-3.87077	4.85e-06	0.000326407
gene34249	MAOA	0.73878	0.268449	1.45656	4.87e-06	0.000326741
gene30909	PCOLCE	0.326263	0.888216	-1.44137	4.96e-06	0.000330738
gene8521	ART3	0.0637526	0.00817019	2.79929	4.96e-06	0.000330738
gene10706	LOC105260586	0.215009	0.0536898	1.97889	5.14e-06	0.000341692
gene14987	KRT8	2.87387	7.3485	-1.35418	5.34e-06	0.000353905
gene26792	ASTN2	0.561273	1.48347	-1.40025	5.94e-06	0.000391284
gene29522	EMP3	0.146256	0.450527	-1.61469	5.94e-06	0.000391284
gene17462	LRRC8D	0.74878	0.275452	1.43893	5.99e-06	0.000393386
gene3567	PTPRG	0.833784	0.3093	1.42727	6.1e-06	0.000399403
gene8460	TMEM150C	0.25126	0.682794	-1.43769	6.75e-06	0.000438004
gene15618	CHPT1	0.23876	0.657117	-1.45574	6.75e-06	0.000438004
gene15702	TIMP3	0.0162507	0.0957079	-2.46883	6.75e-06	0.000438004
gene16405	LOC101091384	0.0425017	0.00233434	3.64317	6.89e-06	0.000445758
gene23560	SLC35F3	0.118755	0.0245106	2.22438	7.07e-06	0.000454697
gene1700	ARSK	0.103754	0.31747	-1.60159	7.07e-06	0.000454697
gene21156	MMP7	0.0425017	0.00233434	3.64317	7.25e-06	0.000464898
gene26139	IDNK	0.422517	0.147063	1.51531	8.28e-06	0.000529384
gene25217	TMEM191C	0.00375015	0.0501883	-3.36058	8.39e-06	0.000534844
gene16129	FAM213B	0.457518	1.18701	-1.37303	8.45e-06	0.000537094
gene30556	ATP2C2	0.0350014	0.157568	-2.13063	8.56e-06	0.000542499
gene1563	CRHBP	0.050002	0.00350151	3.4564	8.77e-06	0.000553216
gene14303	LOC111561319	0.123755	0.366491	-1.5565	8.78e-06	0.000553216
gene10437	COL12A1	0.050002	0.224097	-2.13605	9.23e-06	0.000579889
gene33502	DPYS	0.0025001	0.047854	-3.7085	9.88e-06	0.000618938
gene35290	PLCXD1	0.100004	0.305798	-1.60022	1e-05	0.000624655
gene837	TRIM17	0.023751	0.117884	-2.25164	1.07e-05	0.000666466
gene16626	TMEM200B	0.0450018	0.178577	-1.95848	1.11e-05	0.000689405
gene1609	DHFR	2.07633	0.825189	1.32995	1.15e-05	0.000712214
gene16361	PADI2	0.162507	0.0420181	1.92282	1.16e-05	0.000716366
gene21360	CD3G	0.187508	0.541567	-1.52383	1.18e-05	0.000726653
gene4336	SOSTDC1	0.367515	0.98976	-1.4262	1.21e-05	0.000738848
gene29539	EHD2	0.327513	0.869541	-1.40526	1.21e-05	0.000738848
gene35172	PRRG3	0.0350014	0.143562	-1.99736	1.21e-05	0.000738848
gene21598	BARX2	0.205008	0.606928	-1.55996	1.25e-05	0.000759008
gene24115	TLL2	0.00375015	0.0513555	-3.393	1.25e-05	0.000759008
gene4423	LOC109497493	0.0212509	0.109714	-2.30108	1.27e-05	0.000766868
gene23679	TMEM26	0.00875035	0.0641943	-2.7085	1.27e-05	0.000766868
gene4454	LOC109497502	0.0387516	0.00116717	4.09885	1.3e-05	0.000782809
gene23280	LOC102901237	0	0.0350151	-4.85534	1.33e-05	0.000798661
gene17671	MYBPHL	0.0200008	0.0992094	-2.23995	1.45e-05	0.000868322
gene9864	C2	0.0400016	0.148231	-1.85675	1.68e-05	0.00100329
gene3820	NUP210	0.300012	0.101544	1.55231	1.71e-05	0.00101841
gene7940	SH3D19	0.673777	0.259112	1.37477	1.78e-05	0.0010572
gene18465	B3GALT1	0.102504	0.0221762	2.15196	1.79e-05	0.00106025
gene7404	PPP1R3B	0.565023	1.41811	-1.32571	1.94e-05	0.00114565
gene5685	ID1	1.08629	3.06149	-1.49383	1.95e-05	0.00114565
gene32778	LOC105260258	0.0287512	0	4.68382	1.95e-05	0.00114565
gene9606	RNF182	0.0225009	0.114383	-2.28258	2.15e-05	0.00125975
gene11940	UACA	0.73628	0.278954	1.39653	2.16e-05	0.00126221
gene11147	LOC109499967	0.0162507	0.0875377	-2.34172	2.21e-05	0.00128452
gene24039	SLC16A12	0	0.0326808	-4.75913	2.21e-05	0.00128452
gene347	TSC22D1	3.94016	1.6317	1.27118	2.22e-05	0.00128689
gene8695	HOPX	0.133755	0.0268449	2.26878	2.32e-05	0.00134128
gene31702	RHBDL1	0.270011	0.699135	-1.36841	2.4e-05	0.00138385
gene11686	ADAMTS17	0.49127	1.2302	-1.32212	2.42e-05	0.00139169
gene6646	NEURL3	0.308762	0.0933736	1.7132	2.43e-05	0.00139376
gene16069	TNFRSF18	0.687528	1.70057	-1.30501	2.44e-05	0.00139581
gene18002	CTSS	0.332513	0.849699	-1.35023	2.46e-05	0.00140356
gene32397	ATP2B4	0.703778	1.73675	-1.30172	2.48e-05	0.00141126
gene16003	MOV10L1	0.0287512	0.13189	-2.14907	2.5e-05	0.00141893
gene7588	POLB	1.37381	0.561409	1.28925	2.69e-05	0.00152279
gene22279	TEAD1	1.3563	3.27741	-1.27218	2.84e-05	0.00159938
gene24316	ADRA2A	0.0300012	0	4.74271	2.84e-05	0.00159938
gene2282	ADAMTS12	0.0112505	0.0735317	-2.57922	2.87e-05	0.00161209
gene4086	SYPL1	7.58906	3.24707	1.22438	3.01e-05	0.00168204
gene14756	PRICKLE1	0.0625025	0.208923	-1.72058	3.01e-05	0.00168204
gene17403	SSX2IP	0.458769	1.14149	-1.31275	3.05e-05	0.00170002
gene5611	GGT7	0.203758	0.0641943	1.64905	3.09e-05	0.00171791
gene11653	LOC109500532	0.023751	0.110881	-2.16418	3.29e-05	0.00182444
gene18600	NFE2L2	0.918787	2.19778	-1.25717	3.59e-05	0.00198574
gene29651	BCAM	4.37518	10.2804	-1.23236	3.6e-05	0.00198621
gene27951	MMP28	0.00375015	0.0455196	-3.22308	3.7e-05	0.00203622
gene24527	DPYSL4	1.18255	0.480874	1.29608	3.79e-05	0.00208048
gene19345	COL18A1	3.49139	8.21104	-1.23357	3.81e-05	0.00208095
gene11465	FAH	0.691278	1.66555	-1.26719	3.81e-05	0.00208095
gene6847	LOC109498338	0.223759	0.0746989	1.56834	3.9e-05	0.00212477
gene26828	GSN	1.45506	3.44432	-1.24251	4.13e-05	0.00223885
gene5394	EYA2	0.132505	0.367658	-1.46346	4.13e-05	0.00223885
gene34168	TMEM47	0.0525021	0.170407	-1.67455	4.15e-05	0.0022441
gene19517	RCAN1	0.421267	1.04695	-1.31084	4.18e-05	0.00225451
gene11667	LOC111560787	0.113755	0.0280121	1.97856	4.19e-05	0.00225451
gene7993	LOC109498955	0.302512	0.782004	-1.3665	4.42e-05	0.00236074
gene18687	SLC40A1	0.153756	0.426017	-1.46265	4.42e-05	0.00236074
gene4735	PODXL	0.0925037	0.271951	-1.54269	4.42e-05	0.00236074
gene8304	LOC102902241	0.0562523	0.00700302	2.81506	4.47e-05	0.00238159
gene25278	PIEZO2	0.221259	0.068863	1.6677	4.49e-05	0.0023864
gene29586	HIF3A	0.266261	0.674624	-1.3371	4.65e-05	0.00245941
gene28887	CEP131	0.223759	0.585919	-1.38371	4.65e-05	0.00245941
gene14304	NTF3	0.263761	0.669955	-1.34065	4.7e-05	0.00247982
gene32579	MGST3	2.4926	5.77165	-1.21102	4.84e-05	0.0025475
gene4700	TSPAN33	0.0775031	0.014006	2.37569	5.19e-05	0.00272248
gene14783	SLC38A1	0.806283	0.327975	1.29469	5.21e-05	0.00272248
gene35404	LOC111559263	0.103754	0.0268449	1.90621	5.21e-05	0.00272248
gene26805	BRINP1	1.45631	3.4023	-1.22357	5.23e-05	0.00272637
gene3934	IGFBP3	4.75394	11.2702	-1.24521	5.39e-05	0.00280306
gene6598	FBLN7	0.0587524	0.183246	-1.61997	5.48e-05	0.00284306
gene24001	RASSF4	0.0437518	0.171574	-1.94068	5.81e-05	0.00300709
gene13049	SAMD4A	0.0575023	0.186747	-1.67748	5.96e-05	0.0030774
gene28241	SRCIN1	0.0425017	0.00350151	3.22814	5.99e-05	0.00308556
gene19199	ACKR3	0.146256	0.405008	-1.46145	6.29e-05	0.00322994
gene7897	LRAT	0.0537522	0.208923	-1.93357	6.3e-05	0.00322994
gene25925	LOC109493669	0.160006	0.422515	-1.39375	6.32e-05	0.00323257
gene11209	ZDHHC14	0.143756	0.0396838	1.82755	6.55e-05	0.00334196
gene33232	CRISPLD1	1.58631	0.674624	1.23205	6.58e-05	0.00334196
gene27226	LCNL1	0.0650026	0.215926	-1.71239	6.58e-05	0.00334196
gene665	IRS2	0.625025	0.252109	1.30597	6.63e-05	0.00335951
gene21543	FEZ1	0.137506	0.0326808	2.03529	6.74e-05	0.00340731
gene19454	IGSF5	0.0075003	0.054857	-2.67875	6.85e-05	0.00345488
gene23830	PLAU	0.373765	0.933736	-1.31799	7.13e-05	0.00358778
gene22473	PRRG4	0.183757	0.469202	-1.34633	7.41e-05	0.00372006
gene31412	LITAF	0.842534	0.352485	1.25442	7.46e-05	0.00373653
gene33660	TRIB1	1.1713	0.493713	1.24438	7.52e-05	0.00375793
gene16462	TCEA3	0.00625025	0.0513555	-2.80804	7.56e-05	0.00376925
gene13341	ZC2HC1C	0.0850034	0.0163404	2.30049	7.65e-05	0.00380539
gene29439	FCGRT	1.08504	2.51292	-1.21074	7.73e-05	0.00382767
gene23980	OGDHL	0.0212509	0.100377	-2.17417	7.73e-05	0.00382767
gene207	SMAD9	0.00125005	0.0338479	-3.80804	7.91e-05	0.0039079
gene1071	ADAMTS19	0.406266	0.156401	1.37077	7.98e-05	0.00393354
gene19802	EPHA6	0.206258	0.068863	1.567	8.21e-05	0.00401957
gene26790	PAPPA	0.112505	0.316303	-1.48082	8.21e-05	0.00401957
gene26179	GAS1	0.0912537	0.261446	-1.50548	8.21e-05	0.00401957
gene28018	RNFT1	0.932538	0.389835	1.2558	8.25e-05	0.00403008
gene29700	CD177	0.930038	0.391002	1.24763	8.59e-05	0.00418676
gene28202	HOXB3	0.288762	0.106212	1.43327	8.67e-05	0.00420689
gene18283	LRP1B	0.0100004	0.0653615	-2.56411	8.67e-05	0.00420689
gene23225	CPT1A	0.725029	0.296461	1.28689	8.73e-05	0.00420813
gene5471	PKIG	1.62007	0.699135	1.211	8.75e-05	0.00420813
gene33313	LOC109496076	0.0925037	0.0221762	2.00574	8.75e-05	0.00420813
gene11112	SAMD5	0.0162507	0.0770332	-2.15988	8.75e-05	0.00420813
gene27073	AIF1L	0.698778	0.290625	1.26235	8.88e-05	0.00426122
gene33956	GPR143	0.73128	0.30113	1.2768	9.15e-05	0.00438112
gene32873	DCST2	0.0025001	0.0396838	-3.44547	9.3e-05	0.00444315
gene30519	PLCG2	0.0112505	0.0630272	-2.36058	9.59e-05	0.00457165
gene5995	SH3RF3	0.143756	0.0420181	1.74738	9.7e-05	0.00461397
gene10631	KLHL32	0.0262511	0.103878	-1.93357	9.84e-05	0.00467035
gene1095	P4HA2	0.376265	0.906891	-1.26637	9.94e-05	0.0046973
gene13992	CDNF	0.0162507	0.0782004	-2.18126	9.94e-05	0.0046973
gene27886	RAB11FIP4	0.535022	0.217094	1.29679	0.000101792	0.0047999
gene9716	PXDC1	0.153756	0.395671	-1.35634	0.00010311	0.00485153
gene24943	TMEM119	0.187508	0.485543	-1.36665	0.000106005	0.00496613
gene32311	ATP6V1G3	0.157506	0.0490211	1.66127	0.000106005	0.00496613
gene10590	BACH2	0.571273	0.2311	1.30143	0.000106231	0.00496613
gene13484	RPS6KA5	0.162507	0.423683	-1.37552	0.000106716	0.0049781
gene3764	PPARG	0.0175007	0.0805347	-2.12354	0.000110798	0.00514717
gene18361	GALNT13	0.637526	1.48697	-1.22025	0.000110814	0.00514717
gene4083	NAMPT	1.38131	0.597591	1.20717	0.000111146	0.00515158
gene6813	SLC30A3	0.0387516	0.00233434	3.51389	0.000112358	0.00519668
gene34254	EFHC2	0.0625025	0.00817019	2.77128	0.000116832	0.00537494
gene25753	SERPINB5	1.1738	0.505384	1.21382	0.000116954	0.00537494
gene5069	RNF32	0.0700028	0.0116717	2.47231	0.000116954	0.00537494
gene11895	LOXL1	0.0787532	0.235768	-1.56648	0.000117519	0.00538951
gene26589	GALNT12	0.0800032	0.228765	-1.50083	0.000119252	0.00544669
gene22992	SLC3A2	2.32009	1.02711	1.17461	0.000119267	0.00544669
gene14374	LOC101094355	0.00875035	0.054857	-2.48611	0.000124285	0.00566396
gene23484	FAS	0.225009	0.0817019	1.44895	0.000124764	0.00567389
gene19283	PDCD1	0.0425017	0.00466868	2.90621	0.000129385	0.00587176
gene517	SPRY2	1.84257	0.814684	1.1762	0.000138355	0.00626575
gene19726	ROBO1	0.99129	0.428351	1.20829	0.000141496	0.00639468
gene7166	TDRP	0.162507	0.413178	-1.3394	0.000143949	0.00649204
gene25526	CELF4	0.0112505	0.0770332	-2.64531	0.00015467	0.00696111
gene11051	CITED2	0.556272	1.30606	-1.22953	0.000156773	0.00704118
gene17065	TTC39A	0.0675027	0.014006	2.17977	0.000158545	0.00710608
gene6753	XDH	0.0112505	0.0641943	-2.38657	0.000165375	0.00739696
gene10337	BEND6	0.0175007	0.0852034	-2.20371	0.000166183	0.00741784
gene28054	HSF5	0.0137506	0.0665287	-2.17417	0.000167596	0.00746558
gene7538	FGF17	0.0600024	0.00933736	2.54364	0.000170757	0.00759083
gene7122	SH3YL1	0.142506	0.36299	-1.34106	0.000174087	0.00772307
gene28530	WNT9B	0.25751	0.622101	-1.26836	0.000176508	0.00781452
gene31599	ABCA3	0.0462519	0.00583585	2.76182	0.000178071	0.0078677
gene2622	LOC102900656	0.305012	0.117884	1.36307	0.000185419	0.00817574
gene4524	LOC111559526	0.0287512	0	4.68382	0.000190258	0.00837212
gene23317	IFITM5	0.705028	0.287124	1.29259	0.000191508	0.00839315
gene14638	SSPN	0.0362515	0.129556	-1.80161	0.000191508	0.00839315
gene8021	TBC1D9	0.170007	0.0571913	1.55303	0.000196122	0.00856084
gene18424	GCG	0	0.0245106	-4.36058	0.000196122	0.00856084
gene4369	ITGB8	0.101254	0.0256777	1.93284	0.000198936	0.00866627
gene16092	VWA1	0.275011	0.653615	-1.2451	0.000199946	0.0086755
gene24460	CPXM2	0.0887536	0.0186747	2.18131	0.000199946	0.0086755
gene2289	NPR3	2.67386	1.20685	1.14683	0.000201934	0.00874431
gene8322	TSPAN5	0.451268	0.183246	1.29492	0.000207969	0.0089699
gene8099	FAT4	0.023751	0.0968751	-1.97154	0.000207969	0.0089699
gene12847	AKAP6	0.098754	0.0268449	1.83582	0.000218332	0.00939822
gene32780	LOC111556210	0.0312513	0.00116717	3.79929	0.000222482	0.00955793
gene23243	ANO1	0.453768	1.04112	-1.19587	0.000225133	0.00965274
gene21276	BCO2	0.0712529	0.198419	-1.46102	0.00022692	0.00971021
gene14040	NEBL	0.25376	0.0933736	1.43143	0.000229882	0.00979838
gene6969	LOC111559723	0.106254	0.0291792	1.82468	0.000229882	0.00979838
gene29851	PPP1R14A	0.301262	0.716642	-1.24673	0.00023591	0.0100356
gene30727	TMEM184A	0.0137506	0.0711973	-2.27038	0.000237573	0.0100866
gene6400	LOC101100712	0.00625025	0.0560241	-2.93089	0.000246339	0.0104384
gene15749	KCTD17	0.285012	0.109714	1.3682	0.000246985	0.0104454
gene18597	LOC111561877	0.0137506	0.068863	-2.22308	0.00024757	0.0104499
gene6509	CAPG	1.69507	3.69292	-1.12293	0.000248117	0.0104526
gene19378	AIRE	0.0125005	0.165738	-3.60159	0.000250899	0.0105494
gene31690	LOC101091073	0.0075003	0.0513555	-2.58565	0.000255826	0.0107358
gene8869	TBC1D1	0.262511	0.101544	1.36052	0.000264564	0.0110811
gene13019	GNG2	0.405016	0.166905	1.27322	0.0002724	0.0113874
gene1789	MAN2A1	0.878785	0.386333	1.18324	0.000278216	0.0116082
gene2388	CMBL	0.317513	0.730648	-1.19912	0.000282984	0.0117845
gene28717	SLC9A3R1	0.897536	0.395671	1.17931	0.000288987	0.0120115
gene10252	PTCHD4	0.137506	0.0373494	1.84887	0.000292775	0.0121379
gene4471	CHN2	0.0875035	0.23927	-1.4379	0.000293804	0.0121379
gene10690	POPDC3	0.00125005	0.0303464	-3.65603	0.000294578	0.0121379
gene17530	ARHGAP29	2.31259	4.99198	-1.10978	0.000294821	0.0121379
gene25364	ENOSF1	0.0575023	0.171574	-1.55601	0.000294821	0.0121379
gene2299	PDZD2	0.0400016	0.127221	-1.63811	0.000297908	0.0122418
gene7486	DOCK5	0.048752	0.00817019	2.42078	0.000302749	0.0124173
gene12063	SNX22	0.0925037	0.252109	-1.43388	0.000319043	0.0130609
gene10016	SCUBE3	0.467519	1.07846	-1.20371	0.000320675	0.0130671
gene11266	PACRG	0.0312513	0.110881	-1.78567	0.000320675	0.0130671
gene28681	CPSF4L	0.0825033	0.0186747	2.07748	0.000320997	0.0130671
gene13897	LOC102902667	0.400016	0.145896	1.448	0.000325278	0.0132166
gene34439	SPIN4	0.330013	0.133057	1.30321	0.000326812	0.0132542
gene4317	VWDE	0.00875035	0.0513555	-2.393	0.000338058	0.0136847
gene659	MYO16	0.0775031	0.0198419	1.90621	0.000349612	0.0141207
gene18505	LOC111561869	0.0287512	0	4.68382	0.000350128	0.0141207
gene5164	TNFRSF6B	0.0787532	0.252109	-1.6627	0.000352952	0.0141877
gene33178	SULF1	0.0962539	0.0268449	1.79929	0.000353094	0.0141877
gene23898	LOC101080577	0.23626	0.550904	-1.21699	0.000365199	0.014647
gene26055	LOC105261078	0.0075003	0.047854	-2.48611	0.000370635	0.0148377
gene9538	SOX4	31.825	15.0833	1.07703	0.00037137	0.0148398
gene17508	FAM69A	0.0362515	0.116717	-1.65247	0.000373915	0.0148741
gene11090	UTRN	1.3288	2.87124	-1.11089	0.000374281	0.0148741
gene16561	FAM46B	0.0387516	0.130723	-1.72133	0.000374281	0.0148741
gene28512	FMNL1	0.217509	0.0817019	1.40032	0.000376561	0.0149165
gene30892	GPC2	0.330013	0.130723	1.32852	0.000376722	0.0149165
gene32991	EFCAB1	0.0300012	0.103878	-1.74914	0.000378887	0.014975
gene27851	FOXN1	0.00875035	0.0583585	-2.57357	0.000383744	0.0151394
gene16653	NKAIN1	0.413767	0.175075	1.23549	0.000388881	0.0153143
gene20679	GRK7	0.0125005	0.0676958	-2.32436	0.000393745	0.0154778
gene6051	IL18R1	0.00375015	0.0408509	-3.07107	0.000395461	0.0155172
gene27308	GGT6	0.0937538	0.248607	-1.39469	0.000398662	0.0156146
gene5859	PLCB4	0.050002	0.00466868	3.13448	0.000404356	0.0158092
gene27454	LOC111557761	0.215009	0.506552	-1.23139	0.000417793	0.0163052
gene1986	C1QTNF2	0.075003	0.211258	-1.4782	0.000427713	0.0166624
gene24353	AFAP1L2	0.0337514	0.124887	-1.84868	0.000430927	0.016701
gene29371	KLK8	0.122505	0.305798	-1.31071	0.000431008	0.016701
gene4327	DGKB	0	0.0245106	-4.36058	0.000431008	0.016701
gene1816	MCC	0.142506	0.0466868	1.58679	0.000437348	0.0169165
gene1553	SV2C	0.0450018	0.00350151	3.30831	0.000440707	0.0170161
gene5178	CHRNA4	0.0112505	0.0606928	-2.30714	0.000450508	0.0173472
gene4354	HDAC9	0.0550022	0.00933736	2.42078	0.000450877	0.0173472
gene2349	BASP1	7.24654	3.45249	1.0693	0.000458726	0.017618
gene27248	LOC102901825	0.0612525	0.171574	-1.46674	0.000465957	0.0178642
gene10418	RIMS1	1.1713	0.534564	1.12995	0.000470237	0.0179649
gene16971	ZSWIM5	0.0125005	0.0641943	-2.24907	0.000470237	0.0179649
gene8519	SCARB2	0.565023	0.249774	1.17403	0.000473954	0.0180751
gene8026	CLGN	0.0312513	0.108547	-1.7553	0.000495708	0.0188716
gene19210	RAMP1	0.791282	1.70874	-1.10949	0.000509047	0.0193456
gene17412	SYDE2	0.0925037	0.241604	-1.37277	0.000520874	0.0197605
gene28359	LOC101086611	0	0.0221762	-4.22308	0.000531537	0.0201299
gene29190	TTYH1	0.187508	0.443524	-1.23639	0.000536577	0.0202854
gene4267	DYNC1I1	0.152506	0.0513555	1.54951	0.000554761	0.0209364
gene32769	FCRL1	0.0950038	0.249774	-1.38255	0.000564243	0.0212574
gene22215	LMO1	0.820033	1.76709	-1.1065	0.00056874	0.0213897
gene26046	LOC109493712	0.0100004	0.0525226	-2.25478	0.000574873	0.0215831
gene8943	ADGRA3	2.5151	1.19285	1.07539	0.000586868	0.0219954
gene10068	LOC109499652	0.471269	0.204255	1.20166	0.000595721	0.0222888
gene847	WNT3A	0.136256	0.336145	-1.29471	0.000597804	0.0223283
gene24813	OAS1	0.0025001	0.0536898	-3.87077	0.000603659	0.0225083
gene25107	LOC102900396	0.180007	0.0665287	1.42078	0.000611106	0.0226814
gene13261	SLC8A3	0.103754	0.0315136	1.68382	0.000611106	0.0226814
gene4426	NFE2L3	0.455018	0.19375	1.2269	0.000611431	0.0226814
gene1318	KCTD16	0.00125005	0.0291792	-3.60159	0.000614794	0.0227673
gene20261	CLCN2	0.120005	0.0373494	1.65437	0.000619348	0.0228969
gene21788	TENM4	0.168757	0.399172	-1.23575	0.000620556	0.0229026
gene6190	NRXN1	0.572523	0.24744	1.20649	0.000642517	0.0236329
gene24265	SH3PXD2A	0.411267	0.903389	-1.13288	0.000642517	0.0236329
gene3517	ERC2	0.0337514	0.00350151	2.90621	0.000646971	0.0237565
gene30198	PLLP	0.816283	1.73208	-1.08425	0.000654513	0.0238733
gene26397	MOB3B	0.297512	0.702636	-1.23629	0.000654513	0.0238733
gene8483	ANTXR2	0.567523	0.249774	1.18038	0.000654544	0.0238733
gene10871	PKIB	0.023751	0.0898721	-1.86462	0.000654544	0.0238733
gene1396	PLK2	1.68757	0.794843	1.08504	0.000677936	0.024685
gene1796	CAMK4	0.530021	1.14149	-1.10499	0.000690741	0.0251092
gene20703	RBP2	0.0162507	0.068863	-2.00068	0.000692426	0.0251285
gene28839	DNAH17	0.0112505	0.054857	-2.16418	0.00070425	0.025515
gene8020	RNF150	0.181257	0.0641943	1.48132	0.000706057	0.0255379
gene3637	FOXP1	2.5101	1.20102	1.06269	0.000711251	0.025683
gene13743	PPP1R13B	0.636276	0.287124	1.14484	0.000733461	0.0264411
gene5810	HSPA12B	0.0325013	0.106212	-1.66982	0.000748491	0.0269382
gene13603	SLC25A29	0.583774	0.266115	1.13001	0.000762796	0.0274077
gene7316	LOC111560096	0.100004	0.252109	-1.32285	0.000768356	0.0275619
gene29773	BLVRB	1.37631	2.85957	-1.05439	0.000776699	0.0277695
gene5068	LOC109497720	0.0200008	0	4.18632	0.000776699	0.0277695
gene18004	CTSK	0.343764	0.759827	-1.14135	0.000782308	0.0278784
gene3297	PRSS50	0.0550022	0.156401	-1.48611	0.000782308	0.0278784
gene4697	KCP	0.0962539	0.241604	-1.31618	0.000784527	0.0279117
gene13507	SLC24A4	0.0050002	0.0385166	-2.66668	0.000802662	0.0285102
gene22489	LMO2	0.0587524	0.0116717	2.22438	0.000807687	0.0286419
gene2401	SEMA5A	1.03004	0.482041	1.09362	0.000827115	0.0292831
gene24918	CABP1	0.222509	0.0840362	1.39284	0.00083571	0.0295393
gene15868	CSDC2	0.0800032	0.208923	-1.37063	0.000849482	0.0299773
gene7809	TLL1	0.0275011	0.0933736	-1.71744	0.000851997	0.0300174
gene7887	GUCY1A1	0.098754	0.252109	-1.34077	0.000865521	0.0303536
gene15648	GLT8D2	0.0100004	0.0536898	-2.28581	0.000865521	0.0303536
gene7507	LOXL2	0.0862535	0.225264	-1.37178	0.000866894	0.0303536
gene7362	MICU3	0.866285	0.406175	1.09056	0.000867127	0.0303536
gene33120	LOC101086873	0.158756	0.368826	-1.20949	0.00088036	0.0306264
gene23022	MACROD1	0.111254	0.273118	-1.28581	0.00088036	0.0306264
gene21247	COLCA2	0.0187508	0.0782004	-1.98861	0.00088036	0.0306264
gene32250	LAMB3	0.730029	1.54417	-1.07954	0.000880556	0.0306264
gene18428	KCNH7	0.0125005	0.0641943	-2.24907	0.000899917	0.0312498
gene20954	GPD1L	0.420017	0.184413	1.18257	0.000925809	0.0320847
gene24668	TMEM132C	0.0550022	0.0105045	2.26878	0.00092691	0.0320847
gene4759	CALD1	3.00637	6.16266	-1.03532	0.000953157	0.0329407
gene23286	TNNI2	4.34518	8.888	-1.03234	0.000957557	0.0329879
gene4647	TMEM229A	0.0450018	0.00583585	2.72334	0.000957557	0.0329879
gene17659	WDR47	0.157506	0.0583585	1.41511	0.00096114	0.033059
gene34876	KLHL13	0.466269	0.995596	-1.09235	0.000971425	0.0333599
gene30192	HERPUD1	2.68261	1.28856	1.05713	0.000974561	0.0333622
gene35351	LOC105259725	0.128755	0.0291792	2.09885	0.000974561	0.0333622
gene19922	PHLDB2	0.0675027	0.0175075	1.88021	0.000981128	0.0335075
gene11501	SH3GL3	0.108754	0.267282	-1.28721	0.000981887	0.0335075
gene5954	FOXA2	0.0375015	0.00350151	3.05305	0.00100412	0.034211
gene15804	CBX6	0.513771	1.0878	-1.08038	0.00100565	0.034211
gene2091	SYNPO	0.0887536	0.238103	-1.4107	0.00101515	0.0344453
gene18941	IGFBP5	4.68894	9.62915	-1.03806	0.00101786	0.0344453
gene23327	PKP3	0.548772	1.15783	-1.07544	0.00102101	0.0344453
gene8232	LEF1	4.81769	2.37402	1.02055	0.00102204	0.0344453
gene20070	KALRN	0.24376	0.0980422	1.30417	0.00102204	0.0344453
gene20113	CEP19	0.100004	0.245106	-1.2824	0.00102204	0.0344453
gene6891	FKBP1B	1.3263	0.630272	1.07194	0.0010254	0.0344515
gene25763	SERPINB10	0.0525021	0.00933736	2.35519	0.0010254	0.0344515
gene23040	ESRRA	0.203758	0.0805347	1.32712	0.00103311	0.0346571
gene4447	HOXA7	2.12259	1.02594	1.04796	0.00104893	0.0351334
gene31728	HBQ1	0.0937538	0.233434	-1.30427	0.00105913	0.0354207
gene28286	ERBB2	0.150006	0.369993	-1.29517	0.00106777	0.0355454
gene22557	CD1H11orf96	0.0512521	0.154066	-1.56411	0.00106777	0.0355454
gene10398	COL9A1	0.0362515	0.112048	-1.59417	0.00106777	0.0355454
gene2151	ITGA2	0.677527	1.42395	-1.07019	0.00108397	0.0360151
gene10472	HMGN3	3.52514	7.14191	-1.01847	0.00108519	0.0360151
gene13974	OPTN	4.08016	2.00403	1.02521	0.00110691	0.03668
gene28949	ZNF750	0.0862535	0.0128389	2.64317	0.00112346	0.0371178
gene5352	CEBPB	0.127505	0.306966	-1.25904	0.00112354	0.0371178
gene18334	LYPD6B	1.42256	2.89692	-1.02546	0.00113734	0.0375168
gene11492	MEX3B	0.225009	0.0922064	1.27677	0.00116343	0.038319
gene23905	NRG3	0.0312513	0.00233434	3.21433	0.00121283	0.0398856
gene30171	CAPNS2	0.151256	0.350151	-1.20403	0.00123748	0.0406195
gene23072	TM7SF2	0.762531	1.59669	-1.06503	0.00123888	0.0406195
gene23768	PALD1	0.107504	0.0338479	1.63491	0.00124413	0.0407304
gene8982	C1QTNF7	0.023751	0	4.42078	0.00125584	0.0410519
gene21844	DGAT2	0.0325013	0.105045	-1.65405	0.00126006	0.041128
gene26023	LOC109493573	0.00375015	0.0326808	-2.75913	0.00128559	0.0418984
gene28207	SKAP1	0.023751	0.00116717	3.42078	0.00130062	0.0423206
gene9827	TNF	0.432517	0.137726	1.64283	0.00130244	0.0423206
gene4525	BMPER	0.0187508	0	4.09885	0.00132917	0.0431245
gene962	CDO1	0.098754	0.245106	-1.30032	0.00134021	0.043418
gene22395	NELL1	0.0025001	0.0326808	-3.17417	0.00139798	0.0452222
gene558	GPC5	0.00375015	0.0408509	-3.07107	0.00146362	0.0472753
gene14147	ZEB1	0.0537522	0.0105045	2.23636	0.00146756	0.0473321
gene8683	IGFBP7	15.1156	7.62862	0.986324	0.00147665	0.0475546
gene27802	ANKRD13B	0.208758	0.0863706	1.26235	0.00154028	0.0495304
gene26333	MLLT3	1.02629	0.493713	1.05393	0.00157854	0.0506078
gene2943	TMEM205	1.00879	2.04371	-1.01772	0.00158	0.0506078
gene7435	GSR	0.303762	0.644278	-1.08155	0.00158225	0.0506078
gene32347	NAV1	0.165007	0.0641943	1.34678	0.00158309	0.0506078
gene23015	RCOR2	0.273761	0.589421	-1.10278	0.00160289	0.0511653
gene6722	CRIM1	0.428767	0.894052	-1.05797	0.00161374	0.0514361
gene7357	MTMR7	0.0875035	0.0245106	1.78917	0.00165646	0.0527207
gene33992	GPM6B	2.20759	1.08897	1.01866	0.00166758	0.0529606
gene7108	PXDN	1.38506	2.80121	-1.01552	0.00166888	0.0529606
gene29374	KLK5	0.0050002	0.0373494	-2.62361	0.00167367	0.0530354
gene1034	LOC102899640	0.0675027	0.183246	-1.42357	0.00168538	0.0533287
gene9550	ID4	0.0625025	0.166905	-1.39865	0.00171249	0.0541077
gene32811	RHBG	0.075003	0.0198419	1.85967	0.00172449	0.0544078
gene10152	TRERF1	0.0762531	0.191416	-1.31327	0.00176694	0.0556662
gene14721	LOC111561345	0.00375015	0.0315136	-2.7085	0.00178171	0.0560504
gene9980	ITPR3	0.411267	0.18558	1.14325	0.00179101	0.0562614
gene20815	SH3BP5	0.917537	0.444692	1.04302	0.00180398	0.0565871
gene31587	LOC101100937	0.336264	0.714308	-1.08407	0.00181005	0.0566959
gene1562	S100Z	0.0512521	0.0105045	2.16924	0.00182177	0.0568989
gene13958	PROSER2	0.0475019	0.13189	-1.44864	0.00182177	0.0568989
gene28199	HOXB6	0.0762531	0.0221762	1.73112	0.00182933	0.057053
gene15453	TMTC2	0.0275011	0.0887049	-1.64437	0.00184681	0.0575158
gene2342	CDH18	0.0375015	0.00583585	2.46809	0.00189943	0.0590244
gene32367	SYT2	0.0762531	0.0221762	1.73112	0.00190069	0.0590244
gene17738	FAM212B	0.0312513	0.0980422	-1.6101	0.00190601	0.0591054
gene30558	COTL1	3.6714	1.85697	0.982847	0.00197053	0.0610192
gene25071	SEC14L2	0.142506	0.0525226	1.42078	0.00197943	0.0612074
gene1923	KCNIP1	0	0.0245106	-4.36058	0.00199874	0.0617169
gene21090	GLB1	0.285012	0.599925	-1.07037	0.00200987	0.0619724
gene11184	TIAM2	0.217509	0.0922064	1.22814	0.00203404	0.0626287
gene29743	TGFB1	0.378765	0.171574	1.13733	0.00204498	0.0628767
gene30357	CDH1	0.671277	1.37376	-1.03181	0.0020529	0.063031
gene24801	TMEM116	0.0175007	0.068863	-1.90115	0.00205716	0.0630728
gene6377	TGFA	0.0437518	0.00817019	2.26878	0.00206695	0.0632835
gene15761	CARD10	0.183757	0.0746989	1.28594	0.00207925	0.0635705
gene7799	ANXA10	0.0225009	0.00116717	3.34678	0.00208556	0.0636424
gene20772	LOC101087599	0.590024	0.278954	1.07766	0.00208907	0.0636424
gene25253	MC5R	0.00125005	0.0245106	-3.36058	0.00209038	0.0636424
gene214	TRPC4	0.0075003	0.0431853	-2.34172	0.00209791	0.0637569
gene5545	VSTM2L	0.135005	0.306966	-1.17736	0.00210294	0.0637569
gene34481	EDA	0.0812533	0.208923	-1.34861	0.00210294	0.0637569
gene28765	ITGB4	1.2413	2.47673	-0.995934	0.00214923	0.0650695
gene19373	TRPM2	0.0125005	0.0595257	-2.14216	0.0022031	0.0666078
gene31294	EEF2K	0.190008	0.0770332	1.29015	0.00220634	0.066613
gene19914	NECTIN3	0.561273	0.266115	1.07343	0.00221737	0.0666271
gene27309	SMTNL2	0.158756	0.358321	-1.16793	0.00221737	0.0666271
gene7687	CLU	0.180007	0.408509	-1.17657	0.00222089	0.0666271
gene28779	EVPL	0.0800032	0.203088	-1.32999	0.00222089	0.0666271
gene10107	LOC109499661	0.00375015	0.0326808	-2.75913	0.00222213	0.0666271
gene18671	CALCRL	0.112505	0.26378	-1.2199	0.00227694	0.0681764
gene27263	NOXA1	0.846284	1.70173	-1.00677	0.0023186	0.0692597
gene29169	TNNI3	0.822533	1.64688	-1.00054	0.00231949	0.0692597
gene1076	CHSY3	0.0125005	0.0536898	-1.9963	0.00237176	0.0707235
gene30977	HSPB1	1.56506	3.10234	-0.986645	0.00237864	0.0708315
gene12082	TPM1	6.95903	13.5613	-0.962526	0.00239889	0.0712391
gene34075	SMPX	0	0.0186747	-3.98861	0.00239889	0.0712391
gene12352	LOC101083343	0.0137506	0.0560241	-1.93089	0.00246823	0.0731546
gene24206	BTRC	0.345014	0.717809	-1.05419	0.00247012	0.0731546
gene9851	SAPCD1	0.0150006	0.0606928	-1.92863	0.00249138	0.0736837
gene7498	STC1	0.0637526	0.163404	-1.34026	0.00250216	0.0738698
gene9690	NRN1	0.143756	0.338479	-1.22804	0.00250446	0.0738698
gene17759	LOC101099065	0.302512	0.637275	-1.07173	0.00253554	0.0746851
gene15434	LOC101091541	0	0.0268449	-4.48611	0.00256579	0.0754737
gene21190	LOC105260155	0.0425017	0.00817019	2.22814	0.0025899	0.07608
gene4603	CTTNBP2	0.0325013	0.0980422	-1.55565	0.00260079	0.0761379
gene16452	EPHB2	0.188758	0.409677	-1.11265	0.0026026	0.0761379
gene23322	LOC101100838	7.36905	3.80497	0.953275	0.00260938	0.0761379
gene20608	TM4SF1	0.180007	0.405008	-1.16418	0.00260938	0.0761379
gene5246	NPEPL1	0.0812533	0.197252	-1.26614	0.00260938	0.0761379
gene11421	CHRNA3	0.0525021	0.0128389	1.94015	0.00269852	0.0784637
gene12356	TYRO3	0.348764	0.717809	-1.03865	0.00270457	0.0784637
gene23960	ARHGAP22	0.365015	0.748156	-1.03282	0.00270564	0.0784637
gene33196	EYA1	0.0925037	0.0280121	1.68382	0.00270564	0.0784637
gene33263	TPD52	1.24255	0.625603	0.988627	0.00271075	0.0784637
gene5956	THBD	0.0125005	0.0606928	-2.16964	0.00271075	0.0784637
gene4411	NPY	0.593774	1.34925	-1.1825	0.0027388	0.0791701
gene14607	ABCC9	0.135005	0.303464	-1.16087	0.0027521	0.0793593
gene10987	SLC2A12	0.0300012	0.0957079	-1.63233	0.0027561	0.0793593
gene3151	USHBP1	0.0425017	0.00700302	2.42078	0.00275629	0.0793593
gene22952	AHNAK	1.47381	2.91559	-0.983711	0.00276404	0.0794772
gene14500	HEBP1	0.99379	1.95501	-0.975329	0.00280154	0.0804489
gene14961	LOC101099222	0.143756	0.322139	-1.15691	0.00285366	0.0818376
gene4696	LOC111559540	0.0150006	0.0595257	-1.90115	0.00290261	0.0831317
gene22195	OLFML1	0.0262511	0.0840362	-1.63154	0.00293238	0.0838008
gene11328	LOC109500061	0.048752	0.13189	-1.41211	0.00293508	0.0838008
gene16229	SPSB1	0.0137506	0.0560241	-1.93089	0.00293754	0.0838008
gene8395	ABCG2	0.0212509	0.075866	-1.77562	0.00297912	0.0848755
gene20928	RBMS3	0.643776	1.29789	-1.01016	0.00300829	0.0855944
gene14000	NMT2	1.36256	0.68863	0.983274	0.00302967	0.0860903
gene15210	LRP1	0.101254	0.240437	-1.23708	0.00314314	0.0891979
gene1722	CAST	2.88512	5.5604	-0.946355	0.00319812	0.0906131
gene23914	CDHR1	0.0537522	0.143562	-1.39591	0.0032053	0.0906131
gene25105	ZNRF3	3.19513	1.65038	0.952503	0.00320551	0.0906131
gene13299	ACOT4	0.0275011	0.0852034	-1.58704	0.00322533	0.0910549
gene30842	SMYHC	0	0.0186747	-3.98861	0.00323364	0.0911368
gene21724	NAALAD2	0.403766	0.822855	-1.02482	0.00323662	0.0911368
gene3976	EGFR	0.25626	0.541567	-1.07573	0.00324154	0.0911573
gene24141	AVPI1	0.450018	0.901055	-0.999617	0.00328194	0.0921061
gene13715	LBHD2	0.0337514	0.00116717	3.90621	0.00328662	0.0921061
gene1778	EFNA5	0.666277	1.3224	-0.987656	0.00329223	0.0921061
gene14635	RASSF8	0.636276	0.310467	1.03251	0.00329223	0.0921061
gene9565	TPMT	0.871285	1.71691	-0.977626	0.00348503	0.0972741
gene21251	CD1H11orf88	0	0.0256777	-4.42471	0.0034859	0.0972741
gene16225	GPR157	0.0600024	0.152899	-1.33083	0.00356603	0.0993825
gene8392	PPM1K	0.526271	1.05279	-0.99863	0.00361997	0.100756
gene28641	WIPI1	0.400016	0.190249	1.06773	0.00370076	0.102873
gene9739	SERPINB6	0.358764	0.724812	-1.01199	0.00376405	0.104499
gene32178	PROX1	0.182507	0.0711973	1.34433	0.00377729	0.104733
gene23097	LTBP3	0.388766	0.790174	-1.02089	0.00387802	0.107284
gene14440	CLEC1A	0.145006	0.327975	-1.17033	0.00387918	0.107284
gene23782	VSIR	0.455018	0.916228	-1.00778	0.00389509	0.107588
gene1018	SNX24	0.407516	0.815852	-0.999212	0.0039276	0.108348
gene30574	CE2H16orf74	0.707529	1.3901	-0.973111	0.00400435	0.110325
gene19650	CYYR1	0.142506	0.0583585	1.27192	0.00410221	0.112878
gene14446	KLRD1	0.025001	0.00116717	3.49117	0.00417628	0.114771
gene29741	TMEM91	0.0312513	0.0957079	-1.57575	0.00429561	0.117842
gene13985	FRMD4A	0.351264	0.165738	1.07853	0.00430195	0.117842
gene29506	DBP	0.677527	1.32357	-0.964816	0.00430428	0.117842
gene12965	MDGA2	0.00125005	0.0221762	-3.22308	0.00431167	0.117896
gene13775	JAG2	0.426267	0.847365	-0.989106	0.00445873	0.121641
gene31846	DESI2	1.33255	0.692132	0.943878	0.00445985	0.121641
gene28620	PRKCA	0.460019	0.224097	1.03387	0.00449815	0.122525
gene7668	LOC102901096	0.590024	1.17067	-0.986994	0.00450352	0.122525
gene7518	CB1H8orf58	0.332513	0.671123	-1.01038	0.00452362	0.12289
gene33147	MYBL1	0.103754	0.0385166	1.40371	0.00452825	0.12289
gene29909	CLIP3	0.25626	0.11555	1.1415	0.00457912	0.123961
gene20699	NMNAT3	0.196258	0.408509	-1.05269	0.00457912	0.123961
gene20951	OSBPL10	0.0262511	0.0793675	-1.55024	0.00460953	0.124629
gene13184	PPP1R36	0.0762531	0.190249	-1.3045	0.00467102	0.126058
gene3192	RAB3A	0.108754	0.245106	-1.16281	0.00467397	0.126058
gene8871	PGM2	0.348764	0.165738	1.06826	0.00475806	0.128167
gene17242	DNAJC6	0.0112505	0.047854	-1.97154	0.00477348	0.128423
gene26276	MPDZ	0.511271	1.0096	-0.97989	0.0048072	0.129171
gene25272	MPPE1	0.0687528	0.164571	-1.24354	0.00482813	0.129499
gene26313	ADAMTSL1	0.145006	0.311634	-1.09687	0.00483135	0.129499
gene28154	SGCA	0.343764	0.689797	-1.00208	0.00499133	0.133458
gene27183	CARD9	0.203758	0.427184	-1.06323	0.00499133	0.133458
gene19625	BACH1	1.52006	2.89458	-0.92874	0.00513917	0.137074
gene26456	MYORG	0.0150006	0.054857	-1.78567	0.00513917	0.137074
gene31398	SNX29	0.142506	0.0583585	1.27192	0.00518061	0.13801
gene2645	CELF5	0.136256	0.0490211	1.45395	0.00519936	0.138246
gene25145	KIAA1671	0.293762	0.137726	1.08668	0.00520221	0.138246
gene13604	SLC25A47	0.0525021	0.014006	1.82468	0.00520996	0.138283
gene12726	LOC101096736	0.0212509	0.0711973	-1.68542	0.00524127	0.138945
gene7353	PDGFRL	0.0350014	0.00350151	2.95683	0.00526006	0.139273
gene6053	IL1RL2	0.145006	0.0606928	1.2413	0.00528166	0.139553
gene11151	AKAP12	0.107504	0.246273	-1.18612	0.00528348	0.139553
gene2793	ANGPTL4	0.25876	0.541567	-1.06179	0.00529639	0.139724
gene32982	CEBPD	0.565023	1.12632	-0.993659	0.00530658	0.139824
gene17752	MOV10	0.386266	0.765663	-0.984772	0.00538905	0.141389
gene10104	LRFN2	0.0162507	0.0606928	-1.82171	0.00538905	0.141389
gene31225	GSG1L	0.0025001	0.0315136	-3.12354	0.00538905	0.141389
gene15947	FBLN1	3.58889	1.90599	0.9125	0.005392	0.141389
gene14352	TPI1	3.31888	6.27004	-0.91762	0.0054455	0.14262
gene5781	EBF4	0.075003	0.17741	-1.2278	0.0054667	0.143003
gene24476	CTBP2	1.34255	0.699135	0.940155	0.00549864	0.143665
gene11597	ISG20	0.050002	0.00817019	2.4564	0.00554128	0.144605
gene33846	PLEC	0.410017	0.815852	-0.990415	0.00555799	0.144868
gene14566	PDE3A	0.0725029	0.182078	-1.31313	0.00562318	0.146391
gene19622	CLDN17	0.023751	0.00116717	3.42078	0.00564503	0.146609
gene3411	LSMEM2	0.0200008	0.00116717	3.18632	0.00564503	0.146609
gene31691	LOC101091333	0.213759	0.44119	-1.04094	0.00575158	0.14902
gene23342	SCT	0.0537522	0.145896	-1.419	0.00575158	0.14902
gene2125	SH3TC2	0.0287512	0.0887049	-1.58297	0.00576593	0.149214
gene31666	BAIAP3	0.025001	0.0770332	-1.57492	0.00577696	0.149322
gene32179	LOC109495638	0.023751	0.00233434	2.83582	0.00580534	0.149877
gene14704	FGD4	0.368765	0.736484	-0.995475	0.00582217	0.150133
gene6466	EVA1A	0.133755	0.054857	1.26878	0.00585021	0.150677
gene3622	EOGT	0.467519	0.2311	1.01297	0.00591097	0.151883
gene4597	WNT2	0.0225009	0.0711973	-1.60742	0.00591097	0.151883
gene18594	LOC109502751	0.0562523	0.142395	-1.3201	0.00595556	0.152848
gene16099	MMP23B	0.0275011	0.0817019	-1.52733	0.0060498	0.154943
gene27225	PTGDS	0.355014	0.701469	-0.979949	0.00605145	0.154943
gene34828	CHRDL1	0.620025	0.310467	0.995259	0.00610145	0.155856
gene7754	LOC102901157	0.0025001	0.0245106	-2.77562	0.00610145	0.155856
gene8794	GABRA2	0.0425017	0.113215	-1.38657	0.00612632	0.156308
gene18080	LOC109503122	0.176257	0.0641943	1.44124	0.00615396	0.156485
gene30063	CE2H16orf87	0.715029	1.36792	-0.934743	0.00615487	0.156485
gene25267	TUBB6	0.472519	0.933736	-0.980752	0.00615487	0.156485
gene30333	SLC12A4	0.271261	0.542734	-0.997149	0.00630177	0.160033
gene5828	PRNP	2.58135	1.37376	0.909353	0.00631536	0.160191
gene26772	COL27A1	0.176257	0.369993	-1.06428	0.00643361	0.163
gene11485	CFAP161	0.0637526	0.0198419	1.62937	0.00649699	0.164414
gene18925	PECR	0.113755	0.0455196	1.30049	0.00654181	0.165157
gene29843	SPRED3	0.0725029	0.0221762	1.65957	0.00654181	0.165157
gene29147	ISOC2	1.37006	2.56777	-0.905743	0.00654915	0.165157
gene2228	LIFR	0.161257	0.068863	1.21433	0.00657208	0.165543
gene24879	TAOK3	0.305012	0.60226	-0.97853	0.00665788	0.16751
gene34149	LOC102900122	0	0.0163404	-3.80804	0.00668897	0.167904
gene2901	ICAM4	0	0.0163404	-3.80804	0.00668897	0.167904
gene3595	MAGI1	0.210008	0.430686	-1.03165	0.00671794	0.168437
gene24987	GGT1	0.461269	0.902222	-0.965956	0.00672875	0.168513
gene6686	LOC101096974	0.0175007	0.0595257	-1.6947	0.00674419	0.168706
gene16367	RCC2	2.4426	1.30956	0.898663	0.00682997	0.170264
gene31203	APOBR	0.0512521	0.014006	1.79073	0.00682997	0.170264
gene6407	LOC102899311	0.00625025	0.0338479	-2.22308	0.00682997	0.170264
gene17869	PHGDH	5.22521	9.69801	-0.892148	0.00688233	0.171373
gene33469	RRM2B	0.0612525	0.144729	-1.22308	0.00702103	0.174626
gene33945	NLGN4X	0.946288	1.80094	-0.92755	0.00704457	0.175011
gene24593	LOC111559110	0.0150006	0	3.79929	0.00707196	0.175491
gene7023	GRHL1	0.356264	0.175075	1.02032	0.00711943	0.176468
gene9566	NHLRC1	0.328763	0.645445	-0.970495	0.00714457	0.176889
gene24260	CALHM2	0.132505	0.282455	-1.08449	0.00719387	0.177907
gene30169	MMP2	0.392516	0.187914	1.05821	0.00729456	0.180192
gene29610	GIPR	0.0650026	0.0186747	1.73931	0.0073991	0.182567
gene34718	BEX5	0.49127	0.243938	1.00666	0.00742604	0.182817
gene10432	SLC17A5	0.168757	0.344315	-1.02314	0.00742604	0.182817
gene19512	RUNX1	0.0587524	0.0175075	1.68382	0.00744099	0.182978
gene21333	TAGLN	2.3851	4.46442	-0.904167	0.00766286	0.188221
gene16656	FABP3	0.713779	1.40761	-0.978486	0.00768467	0.188543
gene9133	IDUA	0.292512	0.574247	-0.970074	0.0077203	0.189204
gene27197	KCNT1	0.0475019	0.117884	-1.28817	0.00774663	0.18947
gene8512	SHROOM3	0.136256	0.0560241	1.2655	0.00774859	0.18947
gene22616	CD1H11orf49	0.98379	0.520558	0.916773	0.00779159	0.190307
gene8808	GRXCR1	0.0412517	0.10738	-1.35284	0.00780432	0.190404
gene20727	LOC109491486	0.0200008	0.0641943	-1.62104	0.00786291	0.191209
gene93	RASL11A	0.320013	0.638442	-0.993555	0.00786689	0.191209
gene14105	LOC105260720	0.163757	0.0700302	1.21251	0.00786689	0.191209
gene7268	DCTD	1.61757	0.86604	0.900371	0.00788127	0.191209
gene32441	MFSD4A	0.048752	0.122553	-1.30714	0.00788127	0.191209
gene10714	SOBP	0.0562523	0.0163404	1.71552	0.00790262	0.1913
gene13387	ISM2	0.0400016	0.00700302	2.33589	0.00790262	0.1913
gene23044	RPS6KA4	0.102504	0.224097	-1.11856	0.00792509	0.191597
gene703	GRTP1	0.352514	0.68863	-0.963503	0.00793253	0.191597
gene7293	ACSL1	0.0600024	0.143562	-1.24063	0.0079647	0.192161
gene31559	IL32	0.0700028	0.0233434	1.53943	0.00797439	0.192181
gene3365	LAMB2	0.380015	0.741153	-0.961365	0.008005	0.192492
gene1303	SPRY4	0.0425017	0.0105045	1.90621	0.008005	0.192492
gene28160	ITGA3	0.933788	0.490211	0.928071	0.00805338	0.193015
gene27505	MFSD6L	0.336264	0.166905	1.00574	0.00805338	0.193015
gene2947	EPOR	0.0162507	0.0583585	-1.76622	0.00805338	0.193015
gene32871	ADAM15	0.0525021	0.134225	-1.33286	0.00806887	0.193173
gene19137	NPPC	0.0387516	0.00583585	2.51389	0.00844733	0.201991
gene3614	FAM19A1	0.00375015	0.0268449	-2.48611	0.00845578	0.201991
gene15704	LARGE1	0.128755	0.276619	-1.09553	0.00871634	0.207987
gene28950	FN3K	0.0325013	0.0898721	-1.43166	0.00877982	0.209272
gene2446	LOC111556665	0.118755	0.249774	-1.06438	0.00888897	0.211641
gene16700	FNDC5	0.347514	0.67229	-0.949454	0.00896289	0.212702
gene31156	ZNF48	0.25251	0.121386	1.04994	0.00896289	0.212702
gene2948	RGL3	0.0675027	0.158735	-1.21782	0.00896289	0.212702
gene13915	PFKFB3	0.127505	0.274285	-1.09729	0.00902509	0.213945
gene15217	INHBE	0.0225009	0.00233434	2.76182	0.00906505	0.214658
gene32779	LOC105259618	0.0225009	0.00233434	2.76182	0.00910533	0.214858
gene18129	LIMS2	0.0162507	0.0571913	-1.73765	0.00910533	0.214858
gene33205	SBSPON	3.47014	1.89081	0.875496	0.00910619	0.214858
gene6635	ASTL	0.205008	0.0700302	1.53444	0.00911476	0.214858
gene28955	RAB40B	0.0937538	0.205422	-1.12083	0.0091229	0.214858
gene31279	SCNN1B	0.222509	0.44119	-0.983386	0.00916099	0.215056
gene7941	LOC111560145	0.0612525	0.0198419	1.57278	0.00916099	0.215056
gene25381	GREB1L	0.0225009	0.0700302	-1.58396	0.00916099	0.215056
gene4516	FKBP9	0.327513	0.633773	-0.949691	0.00917753	0.215211
gene18360	RPRM	6.31025	11.5118	-0.867322	0.0092196	0.215733
gene7739	CTSB	0.616275	0.316303	0.959757	0.0092196	0.215733
gene31694	HAGHL	0.221259	0.443524	-0.999061	0.00928095	0.216935
gene27375	SLC16A13	0.941288	0.500716	0.909081	0.00943135	0.220214
gene28368	LOC101090406	0.156256	0.31747	-1.01662	0.00957469	0.223025
gene8427	CDS1	0.0775031	0.172741	-1.14304	0.00957469	0.223025
gene19394	LOC102901542	0.0350014	0.00700302	2.14948	0.00958256	0.223025
gene25764	LOC101085929	0.183757	0.0840362	1.11848	0.00968655	0.225128
gene29479	DHDH	0.205008	0.0933736	1.12532	0.0096936	0.225128
gene7589	IKBKB	0.25626	0.12372	1.04389	0.00981148	0.227622
gene22264	GALNT18	0.117505	0.246273	-1.05921	0.0100313	0.232474
gene19437	TMPRSS2	0.110004	0.0396838	1.4453	0.0100733	0.233198
gene29337	SPACA6	0.465019	0.878879	-0.916536	0.010296	0.237303
gene9564	KDM1B	0.24501	0.47854	-0.96209	0.010296	0.237303
gene25483	RNF125	0.182507	0.366491	-1.00068	0.010296	0.237303
gene1631	HAPLN1	0.0325013	0.00466868	2.53181	0.010296	0.237303
gene4257	PEG10	0.0587524	0.141228	-1.24692	0.0103052	0.237303
gene25571	LOC101101421	0.00625025	0.0326808	-2.17417	0.0103984	0.238943
gene12158	CB3H15orf65	0	0.0163404	-3.80804	0.0103984	0.238943
gene2806	CTXN1	0.166257	0.0746989	1.14257	0.010454	0.239966
gene23179	SSH3	0.120005	0.252109	-1.06279	0.010587	0.242507
gene34782	LOC101101037	0.0025001	0.0256777	-2.83975	0.010587	0.242507
gene10186	LRRC73	0.0425017	0.10738	-1.31102	0.0106028	0.242615
gene2786	ADAMTS10	0.0187508	0.0630272	-1.68251	0.0107146	0.244915
gene8508	2020-09-11	1.39256	0.751657	0.888525	0.0107367	0.245163
gene22452	MPPED2	0.183757	0.367658	-0.995475	0.0107792	0.245617
gene33865	SCX	0.143756	0.299963	-1.05439	0.0107792	0.245617
gene9071	CPZ	0.0275011	0.0793675	-1.48611	0.0108476	0.246658
gene15392	KCNC2	0.0275011	0.0782004	-1.46505	0.0108476	0.246658
gene18150	CNTNAP5	0.0287512	0.0840362	-1.50601	0.0110735	0.251008
gene33467	NCALD	0	0.0151732	-3.7085	0.0110735	0.251008
gene15433	LOC109501922	0	0.0151732	-3.7085	0.0110735	0.251008
gene7554	LPL	0.0050002	0.0291792	-2.27966	0.0112051	0.253725
gene14186	FZD8	0.0450018	0.116717	-1.34991	0.011269	0.254908
gene2049	GALNT10	0.120005	0.249774	-1.04943	0.0113891	0.256836
gene33352	NECAB1	0.0125005	0.047854	-1.83403	0.0113891	0.256836
gene33656	SQLE	0.24251	0.476205	-0.969774	0.0113923	0.256836
gene21064	TRANK1	0.136256	0.282455	-1.0446	0.0114016	0.256836
gene14539	MGST1	0.25751	0.500716	-0.955853	0.0114216	0.257021
gene29813	NCCRP1	0.768781	0.408509	0.910312	0.0114982	0.258478
gene28569	LIMD2	1.99758	1.09831	0.862224	0.0115274	0.258867
gene25420	OSBPL1A	0.595024	1.10181	-0.887472	0.011586	0.259914
gene33275	PAG1	0.0337514	0.0898721	-1.37919	0.0116094	0.260171
gene1749	ST8SIA4	0.0687528	0.0210091	1.65828	0.0116564	0.260895
gene15745	LOC109501790	0.0437518	0.0116717	1.80935	0.0116658	0.260895
gene4233	CDK6	0.326263	0.620934	-0.925716	0.0116956	0.261294
gene12412	GPR176	0.273761	0.13189	1.04732	0.0117289	0.261722
gene23197	CDK2AP2	1.03379	0.559074	0.885449	0.0117388	0.261722
gene3865	PODXL2	0.768781	0.406175	0.918556	0.0118496	0.263721
gene19377	PFKL	2.26759	4.09793	-0.853471	0.0118649	0.263721
gene32377	LOC101099773	0.676277	1.24654	-0.881044	0.0118649	0.263721
gene28365	KRT35	0.0075003	0.0385166	-2.18126	0.0119497	0.26513
gene29806	GMFG	0.207508	0.403841	-0.956235	0.0119551	0.26513
gene572	ABCC4	0.137506	0.0583585	1.22084	0.0119649	0.26513
gene17369	ADGRL2	0.561273	1.05045	-0.902749	0.0122152	0.2704
gene1109	SHROOM1	0.0212509	0.0641943	-1.53858	0.0122429	0.270739
gene9132	LOC109499325	0.0200008	0.06186	-1.56857	0.0122595	0.270831
gene27609	LOC101085002	0.0200008	0.06186	-1.56857	0.012272	0.270832
gene2066	SPARC	2.73886	4.95113	-0.853984	0.0123623	0.272547
gene5217	CDH4	0.150006	0.0583585	1.34529	0.0124468	0.274133
gene16444	LOC111561690	0.050002	0.120218	-1.24404	0.0127737	0.281048
gene18187	TMEM37	0.0212509	0.0641943	-1.53858	0.0129525	0.284694
gene9618	EDN1	0.00625025	0.0373494	-2.36058	0.0130645	0.286865
gene25219	HIC2	0.315013	0.598758	-0.923778	0.0131316	0.287839
gene5281	GCNT7	0.00625025	0.0385166	-2.40365	0.0131354	0.287839
gene11213	SYNJ2	0.202508	0.399172	-0.974484	0.0132129	0.28903
gene11425	HYKK	0.0300012	0.0817019	-1.40704	0.0132163	0.28903
gene3731	IL17RE	0.857535	1.56401	-0.866075	0.0134404	0.293636
gene11464	LOC102902232	0.023751	0.0723645	-1.5565	0.0135842	0.296479
gene31281	SCNN1G	0.181257	0.361823	-0.992094	0.0137402	0.299392
gene2913	S1PR5	0.0025001	0.0256777	-2.83975	0.0137452	0.299392
gene2040	FAXDC2	0.0350014	0.00700302	2.14948	0.0138778	0.301977
gene19020	SLC4A3	0.118755	0.246273	-1.04411	0.0139054	0.302276
gene17754	PPM1J	0.0937538	0.197252	-1.06261	0.0141789	0.307913
gene18593	LOC109502752	0.048752	0.119051	-1.26572	0.0142165	0.308421
gene19327	S100B	0.0812533	0.0303464	1.38836	0.0142535	0.308916
gene8520	NUP54	0.910037	0.497214	0.870535	0.0145311	0.314618
gene18924	MREG	0.193758	0.0922064	1.06233	0.0146902	0.317747
gene21649	LOC111556525	0.718779	0.378163	0.924482	0.0147769	0.319304
gene11107	RAB32	1.2388	0.682794	0.858292	0.0148525	0.32062
gene12005	SMAD6	0.0175007	0.054857	-1.57922	0.0149856	0.322496
gene19015	OBSL1	0.548772	1.00493	-0.871332	0.0150136	0.322496
gene14652	ARNTL2	0.0275011	0.00466868	2.30049	0.0150136	0.322496
gene4828	TMEM178B	0.0175007	0.00116717	3.00574	0.0150136	0.322496
gene2394	LOC111556621	0.0175007	0.00116717	3.00574	0.0150136	0.322496
gene31647	NME3	0.562523	1.03878	-0.883445	0.0150368	0.322676
gene20736	IL20RB	0.0162507	0.0560241	-1.7085	0.0150983	0.323675
gene20599	RNF13	1.28505	0.707305	0.860327	0.0152494	0.326592
gene22224	AKIP1	0.146256	0.289458	-0.978506	0.0153739	0.328617
gene14364	LOC102902668	0.218759	0.106212	1.03472	0.0153784	0.328617
gene1709	GLRX	0.910037	1.66205	-0.868119	0.0153893	0.328617
gene5413	CD40	0.177507	0.0805347	1.12944	0.0157365	0.335373
gene10816	CALHM6	0.138756	0.06186	1.15132	0.0157365	0.335373
gene28553	MRC2	0.102504	0.213592	-1.04967	0.0157703	0.335436
gene21611	ADAMTS15	0.0050002	0.0280121	-2.22308	0.0157703	0.335436
gene18427	GCA	0.141256	0.281288	-0.987121	0.0160054	0.340104
gene18840	PARD3B	0.318763	0.161069	0.979912	0.0160889	0.340877
gene1580	LHFPL2	0.122505	0.0501883	1.26878	0.0160889	0.340877
gene33144	ADHFE1	0.0387516	0.0992094	-1.32741	0.0160889	0.340877
gene4434	SKAP2	1.47131	2.62613	-0.835374	0.0161058	0.340904
gene9526	NRSN1	0.0650026	0.145896	-1.15051	0.016222	0.343028
gene16443	WNT4	0.267511	0.512387	-0.934314	0.0162971	0.344149
gene20758	CEP63	0.723779	1.31657	-0.862068	0.0163066	0.344149
gene26201	PTCH1	0.167507	0.0746989	1.1533	0.0165869	0.349047
gene32265	LOC109495671	0.0225009	0.00233434	2.76182	0.0165869	0.349047
gene17435	LOC109502434	0.0100004	0.0408509	-1.90115	0.0165869	0.349047
gene19340	COL6A1	0.402516	0.749323	-0.894432	0.0167304	0.351727
gene34930	TMEM255A	0.00375015	0.0303464	-2.65603	0.0167776	0.352379
gene206	RFXAP	0.427517	0.782004	-0.869252	0.0168359	0.353262
gene6978	FAM84A	1.52006	0.838028	0.858118	0.0170556	0.357527
gene7814	MSMO1	0.540022	0.999097	-0.886075	0.0170824	0.357743
gene13991	FAM107B	0.451268	0.238103	0.919218	0.0171079	0.357767
gene21220	KDELC2	0.135005	0.270783	-0.997149	0.0171164	0.357767
gene8590	JCHAIN	0.308762	0.577749	-0.901147	0.0172492	0.360196
gene9509	RIPOR2	0.0300012	0.00583585	2.15775	0.0172921	0.360744
gene22539	LRRC4C	0.532522	0.283622	0.906208	0.0173933	0.362508
gene6671	TMEM178A	0.165007	0.0770332	1.08805	0.0174663	0.363681
gene30509	GCSH	3.16513	5.5744	-0.816405	0.0175827	0.365165
gene9718	SLC22A23	0.0437518	0.10738	-1.27038	0.0175827	0.365165
gene14702	BICD1	0.0425017	0.103878	-1.26372	0.017588	0.365165
gene28403	CAVIN1	0.476269	0.868374	-0.864815	0.0176173	0.365424
gene17668	CELSR2	0.185007	0.357154	-0.944074	0.0179042	0.370258
gene10747	MICAL1	0.0912537	0.0373494	1.26391	0.0179042	0.370258
gene33512	OXR1	0.818783	1.47297	-0.846234	0.0179137	0.370258
gene24919	MLEC	4.61769	2.62146	0.816427	0.0179185	0.370258
gene5741	FKBP1A	5.42397	3.09884	0.807293	0.0180404	0.371366
gene5159	ZBTB46	0.0637526	0.0210091	1.55136	0.0180404	0.371366
gene7673	KCNU1	0.0262511	0.0711973	-1.39591	0.0180404	0.371366
gene11450	LOC109500451	0.00625025	0.0326808	-2.17417	0.0180404	0.371366
gene2253	LOC109491980	0.00875035	0.0373494	-1.94554	0.0182092	0.374486
gene7992	HHIP	0.00375015	0.0245106	-2.36058	0.0182528	0.374945
gene193	NBEA	0.166257	0.0735317	1.16494	0.018266	0.374945
gene30920	EPHB4	1.1988	0.668788	0.840836	0.0183753	0.376832
gene4413	LOC102900271	0.023751	0.00350151	2.42078	0.0183926	0.376832
gene14929	GALNT6	0.403766	0.213592	0.915141	0.0187406	0.383239
gene11922	GRAMD2A	0.0887536	0.191416	-1.09754	0.0187406	0.383239
gene6242	FANCL	0.375015	0.690964	-0.879416	0.0188391	0.384799
gene18766	SPATS2L	1.50881	2.67399	-0.825134	0.0188523	0.384799
gene30378	PSMD7	6.75902	3.86917	0.804504	0.0189641	0.386719
gene4600	CFTR	0.0100004	0.0408509	-1.90115	0.0189909	0.386902
gene26909	OLFML2A	0.0600024	0.14006	-1.2053	0.0190817	0.388206
gene16144	MEGF6	0.73253	0.394503	0.890928	0.0190906	0.388206
gene26037	TJP2	0.265011	0.135392	0.963198	0.0191106	0.388248
gene27198	SOHLH1	0.00375015	0.0245106	-2.36058	0.0191754	0.389201
gene10881	NKAIN2	0.075003	0.161069	-1.08935	0.019254	0.390432
gene26112	PSAT1	4.07516	2.3285	0.807055	0.0196029	0.397136
gene2989	NFIX	0.023751	0.0700302	-1.50996	0.0197871	0.400495
gene26583	CORO2A	0.0362515	0.00933736	1.83582	0.0199053	0.402138
gene24660	LOC109493031	0.0362515	0.00933736	1.83582	0.0199053	0.402138
gene408	PCDH17	0.275011	0.127221	1.1054	0.0200205	0.404091
gene30189	LOC111558024	0.48877	0.91973	-0.910319	0.0201179	0.405679
gene31574	FLYWCH2	0.456268	0.832192	-0.865228	0.0201996	0.40695
gene5760	SIRPA	0.358764	0.189081	0.92005	0.0204361	0.411332
gene13774	GPR132	0.0912537	0.0338479	1.40142	0.0205341	0.412655
gene26047	PTAR1	0.145006	0.283622	-0.96152	0.0205459	0.412655
gene11668	ARRDC4	0.170007	0.0817019	1.04714	0.0205587	0.412655
gene32382	PPFIA4	0.025001	0.068863	-1.41572	0.0208134	0.417382
gene12191	GNB5	0.518771	0.280121	0.886403	0.020873	0.417805
gene20576	MED12L	0.0850034	0.179744	-1.06875	0.020873	0.417805
gene34070	RPS6KA3	0.393766	0.208923	0.91078	0.020928	0.418522
gene31593	TBC1D24	0.148756	0.068863	1.09885	0.0210125	0.419522
gene31401	LOC109495283	0.0462519	0.014006	1.64634	0.0210167	0.419522
gene10132	TFEB	0.0025001	0.0210091	-2.56411	0.0210775	0.420352
gene5192	TCFL5	0.818783	0.456363	0.841695	0.021167	0.42104
gene18318	LOC111561851	0.0125005	0	3.55828	0.0212089	0.42104
gene18045	CELF3	0.0125005	0	3.55828	0.0212089	0.42104
gene16401	HTR6	0.0125005	0	3.55828	0.0212089	0.42104
gene15302	LOC109501643	0.0125005	0	3.55828	0.0212089	0.42104
gene10433	CD109	0.0687528	0.154066	-1.14907	0.0212324	0.421122
gene30531	CDH13	0.397516	0.729481	-0.873754	0.021298	0.421533
gene932	PHYKPL	0.0700028	0.150565	-1.09063	0.021298	0.421533
gene8823	UCHL1	0.180007	0.082869	1.10884	0.0213113	0.421533
gene10945	ENPP1	0.845034	0.468035	0.850813	0.0214364	0.423621
gene2068	FAT2	0.273761	0.518223	-0.917449	0.02179	0.429829
gene26069	GDA	0.0050002	0.0268449	-2.16418	0.02179	0.429829
gene34251	MAOB	0.0262511	0.00466868	2.23636	0.0218313	0.430253
gene16569	SYTL1	0.330013	0.605761	-0.873667	0.0220739	0.434639
gene3521	ARHGEF3	0.025001	0.0746989	-1.5312	0.0220981	0.434723
gene14498	GPRC5A	0.00125005	0.0175075	-2.90115	0.0221942	0.436219
gene28123	LOC101088196	11.7505	6.79876	0.789161	0.0223776	0.439029
gene16402	TMCO4	0.178757	0.340814	-0.925979	0.0223776	0.439029
gene27146	SLC2A6	0.206258	0.101544	1.01446	0.022637	0.443718
gene32125	RNASEL	0.00625025	0.0303464	-2.07107	0.0227728	0.445977
gene16309	PDPN	1.41256	2.47207	-0.806932	0.0228872	0.447412
gene2777	SH2D3A	0.0212509	0.0653615	-1.56411	0.0228872	0.447412
gene13414	TSHR	0.00375015	0.0245106	-2.36058	0.023053	0.450248
gene4592	CAV1	0.325013	0.625603	-0.94202	0.0231249	0.450842
gene30603	CA5A	0.180007	0.346649	-0.940407	0.0231249	0.450842
gene32760	LOC111558358	0.0112505	0.0443524	-1.86462	0.0233628	0.454237
gene26665	NIPSNAP3A	0.647526	1.14849	-0.825537	0.0233757	0.454237
gene10571	LOC102900751	0.0125005	0.0431853	-1.68964	0.0233757	0.454237
gene16122	PLCH2	0.128755	0.0513555	1.30744	0.0233913	0.454237
gene1786	FER	0.136256	0.264948	-0.952678	0.0234244	0.454237
gene8937	PPARGC1A	0.00125005	0.0198419	-3.07107	0.0234244	0.454237
gene22309	CALCB	1.2888	2.37752	-0.882858	0.0235289	0.455451
gene7348	ASAH1	0.457518	0.826356	-0.851153	0.0235289	0.455451
gene11864	CB3H15orf39	0.172507	0.330309	-0.931953	0.0236282	0.456967
gene11474	ABHD17C	1.26755	2.21295	-0.803387	0.02379	0.459277
gene4319	SCIN	0.0637526	0.137726	-1.09553	0.02379	0.459277
gene7835	NPY5R	0.0637526	0.142395	-1.14322	0.0239396	0.459948
gene28827	TMC8	0.157506	0.075866	1.04314	0.0239429	0.459948
gene26286	LOC102901864	0.657527	0.364157	0.850493	0.0239581	0.459948
gene28677	SSTR2	0.100004	0.203088	-1.01251	0.0239975	0.459948
gene13093	CB3H14orf37	0.0875035	0.0361823	1.2486	0.0240034	0.459948
gene23668	ANK3	0.417517	0.752824	-0.84852	0.0240195	0.459948
gene27647	NT5M	0.24876	0.461032	-0.886648	0.0240195	0.459948
gene33010	PCMTD1	0.49877	0.895219	-0.842254	0.0240363	0.459948
gene30348	LOC109494918	0.0162507	0.00116717	2.90621	0.0240363	0.459948
gene30215	DRC7	0.0162507	0.00116717	2.90621	0.0240363	0.459948
gene19334	LSS	0.24001	0.454029	-0.916021	0.0242875	0.464347
gene7682	PTK2B	0.00625025	0.0291792	-2.01662	0.0244916	0.467097
gene1220	DNAJC18	0.955039	0.358321	1.41138	0.0244945	0.467097
gene8659	ADGRL3	0.715029	1.26755	-0.824892	0.0245309	0.467097
gene16109	CFAP74	0.122505	0.240437	-0.965278	0.0245309	0.467097
gene28016	MED13	0.895036	0.501883	0.833138	0.0245388	0.467097
gene15141	GDF11	0.676277	0.375829	0.845611	0.024665	0.469088
gene8184	CAMK2D	0.0275011	0.075866	-1.42198	0.0248894	0.472942
gene11642	RGMA	0.181257	0.346649	-0.930491	0.0250553	0.475679
gene15272	LOC111561460	0.115005	0.0501883	1.17858	0.0251411	0.476891
gene9131	FGFRL1	0.050002	0.114383	-1.17295	0.0252198	0.477966
gene12225	DTWD1	0.49377	0.876544	-0.82638	0.0255834	0.484435
gene22592	LARGE2	0.231259	0.119051	0.951511	0.0256822	0.485882
gene24559	PAOX	0.49002	0.268449	0.865489	0.0257766	0.487245
gene4726	LOC109497610	0.132505	0.264948	-0.99257	0.0258877	0.488845
gene3710	SSUH2	0.050002	0.0163404	1.54951	0.0259062	0.488845
gene23897	DYDC1	0.112505	0.221762	-0.970782	0.0260059	0.490301
gene16063	ISG15	0.0137506	0.172741	-3.53535	0.0260713	0.491108
gene5831	SLC23A2	0.613775	0.338479	0.856492	0.0261225	0.491645
gene31740	IL9R	0.0475019	0.114383	-1.2451	0.0262136	0.492933
gene10166	GNMT	0.0287512	0.075866	-1.36058	0.0262426	0.493052
gene32361	LOC101101103	0.355014	0.190249	0.896119	0.0265618	0.498619
gene1098	LOC101095395	0.00125005	0.0175075	-2.90115	0.0265975	0.498801
gene2374	CTNND2	0.0450018	0.014006	1.60787	0.0266174	0.498801
gene32075	PLA2G4A	0.320013	0.170407	0.904805	0.0268398	0.502536
gene17362	IFI44	0.0137506	0.0525226	-1.83975	0.0269156	0.503522
gene27434	ATP1B2	0.0350014	0.00933736	1.78691	0.0269767	0.504231
gene34998	ELF4	0.025001	0.0665287	-1.36681	0.0271342	0.506406
gene31731	HBM	0.0550022	0.122553	-1.13721	0.0271397	0.506406
gene26795	TLR4	0.0925037	0.0396838	1.19839	0.0272323	0.507697
gene16346	EPHA2	0.190008	0.0933736	1.01639	0.0272584	0.507749
gene30567	FAM92B	0.0225009	0.00350151	2.34678	0.0273495	0.50901
gene13673	LOC111560922	0.0262511	0.0723645	-1.419	0.0274066	0.509637
gene5030	GALNTL5	0.155006	0.0723645	1.08736	0.0276093	0.512967
gene10176	CUL9	0.368765	0.669955	-0.859112	0.0278356	0.516729
gene31569	LOC102900118	0.0412517	0.0957079	-1.18872	0.0278824	0.517156
gene33793	LYNX1	0.156256	0.30113	-0.940676	0.0281204	0.521126
gene27829	TRAF4	1.34505	0.773833	0.796616	0.0282102	0.522344
gene32414	PLEKHA6	0.0350014	0.0852034	-1.25262	0.0283694	0.524846
gene32266	LOC102899196	0.0225009	0.00350151	2.34678	0.0284309	0.525537
gene12055	ZNF609	0.49502	0.271951	0.861483	0.0287801	0.53154
gene22951	LOC111556692	0.0225009	0.06186	-1.40811	0.028968	0.534556
gene18099	LOC101093953	0.927537	0.527561	0.812704	0.0290406	0.535441
gene18598	LOC111561878	0.0225009	0.0641943	-1.46057	0.0293849	0.54133
gene26468	IL11RA	0.185007	0.345482	-0.896298	0.0297308	0.547237
gene8275	LOC109499046	0.0687528	0.143562	-1.04799	0.0297606	0.547324
gene24259	PDCD11	1.11379	0.638442	0.80172	0.0299357	0.549613
gene12203	DMXL2	0.050002	0.0163404	1.54951	0.0299357	0.549613
gene26922	HPRT1	0.101254	0.200753	-0.978224	0.0301812	0.553654
gene21817	PAK1	0.897536	1.55234	-0.789594	0.0302605	0.554502
gene18952	LOC111561903	0.0112505	0.0396838	-1.7085	0.0303002	0.554502
gene11452	KIAA1024	0.158756	0.302297	-0.923515	0.030304	0.554502
gene17978	SV2A	0.0325013	0.00700302	2.04639	0.0303787	0.554704
gene9753	FOXQ1	0.0050002	0.0326808	-2.4372	0.0304171	0.554704
gene20440	ZBBX	0	0.0128389	-3.48611	0.0304171	0.554704
gene11449	ANKRD34C	0	0.0128389	-3.48611	0.0304171	0.554704
gene20876	LOC101082513	1.2188	2.09507	-0.780982	0.030536	0.555939
gene32091	IVNS1ABP	1.2163	0.701469	0.793011	0.030536	0.555939
gene22213	RIC3	0.0050002	0.0256777	-2.10278	0.0308558	0.560822
gene15607	ANO4	0.0050002	0.0256777	-2.10278	0.0308558	0.560822
gene11747	LOC109500556	0.156256	0.0770332	1.01004	0.0309572	0.562196
gene33730	ST3GAL1	0.0787532	0.0303464	1.34397	0.0311119	0.564061
gene25699	ALPK2	0.0287512	0.0863706	-1.545	0.0311119	0.564061
gene21179	GRIA4	0.00375015	0.0315136	-2.7085	0.0311549	0.564371
gene25896	NINJ1	0.365015	0.652448	-0.835673	0.0313979	0.5683
gene10393	LMBRD1	0.537522	0.946575	-0.814939	0.0316184	0.571713
gene5207	LAMA5	1.31505	2.27248	-0.788636	0.0316654	0.571713
gene24645	LOC109493105	0.025001	0.00466868	2.16924	0.0316654	0.571713
gene6315	SPRED2	0.333763	0.179744	0.888817	0.0317504	0.572772
gene31997	DARS2	0.0825033	0.170407	-1.03473	0.0318476	0.574048
gene26504	TPM2	0.581273	1.02711	-0.819959	0.0320547	0.577303
gene1949	WWC1	0.273761	0.505384	-0.881339	0.0321511	0.577782
gene5010	AGAP3	0.470019	0.833359	-0.824526	0.032161	0.577782
gene2250	SKP2	0.288762	0.521725	-0.850521	0.032161	0.577782
gene12357	RPAP1	0.0925037	0.18558	-0.994257	0.0323984	0.581566
gene28320	KRT222	0.107504	0.211258	-0.965998	0.0332634	0.596601
gene1313	NR3C1	0.645026	1.12865	-0.80599	0.0339643	0.608168
gene34203	MID1IP1	0.377515	0.205422	0.874421	0.0339643	0.608168
gene6457	LOXL3	0.0625025	0.0210091	1.52335	0.0343311	0.613711
gene29145	NAT14	1.11004	1.90599	-0.7793	0.0343573	0.613711
gene18145	GYPC	0.00625025	0.0280121	-1.96004	0.0343585	0.613711
gene7044	ID2	0.723779	1.28272	-0.824526	0.0344588	0.614518
gene29400	MYBPC2	0.0625025	0.135392	-1.09909	0.0344603	0.614518
gene26791	LOC111557532	0.0162507	0.0536898	-1.64838	0.0347236	0.618705
gene9567	KIF13A	0.427517	0.75049	-0.809999	0.0348022	0.618724
gene5549	NNAT	0.387516	0.703803	-0.858781	0.0348022	0.618724
gene32875	LOC109495841	0.0787532	0.164571	-1.05089	0.03481	0.618724
gene1538	LOC102901186	0.0550022	0.117884	-1.08172	0.0348721	0.619321
gene17563	DPYD	0.0300012	0.0782004	-1.34475	0.0351767	0.624221
gene23444	PRKG1	0.0687528	0.0268449	1.32125	0.0357236	0.632617
gene3640	LOC102900768	0.141256	0.068863	1.02485	0.0357371	0.632617
gene23071	LOC109492195	0.0687528	0.145896	-1.07107	0.0357371	0.632617
gene12103	ANXA2	14.7931	24.8619	-0.749076	0.0358677	0.633759
gene21131	LOC111559072	0.0512521	0.014006	1.79073	0.0359498	0.633759
gene31357	XYLT1	0.00625025	0.0291792	-2.01662	0.0359498	0.633759
gene26726	PTGR1	0.855035	1.46947	-0.780395	0.0360017	0.633759
gene31723	ARHGDIG	0.588774	1.02361	-0.796581	0.0360017	0.633759
gene27043	PRRX2	0.202508	0.103878	0.955728	0.0360017	0.633759
gene31930	CCDC181	0.0562523	0.0210091	1.37449	0.0360057	0.633759
gene24182	SCD	1.33755	0.776168	0.784217	0.0360367	0.633792
gene17077	RAB3B	0.025001	0.00350151	2.49117	0.0362445	0.636931
gene11007	PDE7B	0.0262511	0.00350151	2.55828	0.0363876	0.638245
gene28683	SDK2	0.148756	0.280121	-0.907146	0.0364044	0.638245
gene17910	PDZK1	0.0112505	0	3.42078	0.036524	0.638245
gene2398	LOC109492282	0.0112505	0	3.42078	0.036524	0.638245
gene1306	LOC111561271	0.0112505	0	3.42078	0.036524	0.638245
gene17260	SLC35D1	0.0700028	0.143562	-1.02245	0.0365248	0.638245
gene27447	LOC111557863	0.0437518	0.0992094	-1.15749	0.0365248	0.638245
gene25845	NFATC1	0.138756	0.0676958	1.02356	0.0367129	0.641016
gene35	LATS2	0.235009	0.427184	-0.858541	0.0369542	0.644712
gene27678	CAMKK1	0.193758	0.361823	-0.896516	0.0370098	0.645164
gene12732	THTPA	0.145006	0.0711973	1.01502	0.0372159	0.648237
gene8378	TIGD2	0.161257	0.297628	-0.87878	0.0373557	0.650152
gene9557	RNF144B	0.173757	0.318637	-0.869896	0.0375426	0.65236
gene22429	BBOX1	0.0050002	0.0268449	-2.16418	0.0375426	0.65236
gene22569	TP53I11	0.180007	0.0887049	1.01198	0.0375862	0.652595
gene12874	BAZ1A	1.57881	0.926733	0.767822	0.0377623	0.655129
gene2555	MIDN	1.82257	1.07029	0.767267	0.0378641	0.655849
gene25855	HSBP1L1	0.155006	0.0770332	0.998548	0.0378641	0.655849
gene26181	DAPK1	0.410017	0.718976	-0.80833	0.0379613	0.657008
gene23851	COMTD1	0.426267	0.743487	-0.800707	0.0381252	0.659321
gene25109	CCDC117	0.840034	0.48671	0.785956	0.0383754	0.66312
gene24886	HSPB8	0.0437518	0.014006	1.56834	0.0384639	0.66412
gene5490	L3MBTL1	0.0462519	0.109714	-1.22308	0.0385733	0.665161
gene15311	HMGA2	0.352514	0.194917	0.851194	0.0385853	0.665161
gene32723	LOC102902635	0.466269	0.855535	-0.873889	0.0388252	0.668265
gene10181	ZNF318	0.216259	0.392169	-0.854809	0.0388406	0.668265
gene25751	LOC111557344	0.0150006	0.00116717	2.79929	0.0388884	0.668265
gene17466	LOC101094688	0.0150006	0.00116717	2.79929	0.0388884	0.668265
gene16255	CASZ1	0.132505	0.0571913	1.19646	0.0391547	0.671562
gene18949	TNS1	0.171257	0.316303	-0.880086	0.0391729	0.671562
gene31722	PDIA2	0.00875035	0.0338479	-1.80804	0.0391729	0.671562
gene24253	INA	0.0462519	0.0151732	1.53943	0.0394725	0.675642
gene4240	SAMD9L	0.0325013	0.0805347	-1.27554	0.0394847	0.675642
gene28213	COPZ2	0.0637526	0.134225	-1.05869	0.0395042	0.675642
gene28030	GDPD1	0.116255	0.0536898	1.09885	0.0396469	0.677551
gene34198	SRPX	0.193758	0.35482	-0.868411	0.0397597	0.678412
gene9159	RNF39	0.0900036	0.180911	-0.996725	0.0397597	0.678412
gene13662	LOC111560921	0.0137506	0.0455196	-1.63811	0.0399396	0.680947
gene30170	LPCAT2	0.0275011	0.068863	-1.28448	0.0399874	0.681228
gene23135	KLC2	0.268761	0.145896	0.87646	0.0400286	0.681396
gene26946	SLC2A8	0.025001	0.0641943	-1.31618	0.0401059	0.682177
gene6849	SELENOI	0.170007	0.0863706	0.968066	0.0403495	0.685783
gene13982	BEND7	0.0725029	0.152899	-1.0629	0.0407073	0.691325
gene30965	ORAI2	0.420017	0.234601	0.837246	0.0407504	0.691516
gene19430	RIPK4	0.585024	1.01077	-0.787591	0.040802	0.691851
gene26292	CER1	0.0137506	0	3.68382	0.0413168	0.700035
gene26220	AAED1	0.0437518	0.0968751	-1.12354	0.04163	0.704792
gene18521	DCAF17	0.220009	0.395671	-0.842933	0.0420091	0.710657
gene15832	ENTHD1	0.00375015	0.0233434	-2.29346	0.0422725	0.714557
gene31904	RCSD1	0.0862535	0.0350151	1.27394	0.0425901	0.718285
gene32079	PTGS2	0.0275011	0.00350151	2.62241	0.0425901	0.718285
gene1526	ENC1	0.147506	0.0723645	1.01639	0.0426253	0.718285
gene22331	PLEKHA7	0.110004	0.210091	-0.92526	0.0426253	0.718285
gene8360	GRID2	0.767531	0.434187	0.820263	0.0426637	0.718375
gene16336	FBLIM1	0.405016	0.228765	0.821097	0.0434964	0.731264
gene32096	FAM129A	0.262511	0.135392	0.949587	0.0434964	0.731264
gene26058	TRPM3	0.00375015	0.0221762	-2.22308	0.0436782	0.733754
gene29665	ZNF285	0.0287512	0.0700302	-1.24692	0.0438033	0.735286
gene23212	CHKA	0.24001	0.431853	-0.843966	0.0439655	0.736871
gene30542	OSGIN1	0.145006	0.0700302	1.03848	0.0439655	0.736871
gene18733	LOC111561889	0.0112505	0	3.42078	0.0442387	0.740879
gene20977	ZBTB47	0.098754	0.190249	-0.936771	0.0444242	0.743412
gene23596	AGT	0.0437518	0.101544	-1.19065	0.044753	0.748339
gene21049	PLCD1	0.445018	0.769165	-0.787689	0.0456394	0.762575
gene7534	NUDT18	0.266261	0.471537	-0.821458	0.0456983	0.762971
gene21428	GRIK4	0.0387516	0.0116717	1.63942	0.0458071	0.764202
gene27742	SERPINF2	0.023751	0.00233434	2.83582	0.0458896	0.76499
gene18910	IKZF2	0.480019	0.832192	-0.792213	0.0461179	0.767032
gene31891	ILDR2	0.023751	0.00466868	2.09885	0.0461179	0.767032
gene23754	COL13A1	0.023751	0.00466868	2.09885	0.0461179	0.767032
gene28374	LOC101088377	0.101254	0.0466868	1.09885	0.0463076	0.769598
gene18663	ITGAV	1.37756	0.818186	0.750743	0.0465086	0.772348
gene11139	LOC102899212	0.0400016	0.0128389	1.55828	0.0467042	0.775005
gene16684	LCK	0.125005	0.0606928	1.02914	0.0470598	0.778528
gene14731	SLC2A13	0.118755	0.225264	-0.916098	0.0470598	0.778528
gene10207	SLC29A1	0.0600024	0.129556	-1.09379	0.0470598	0.778528
gene12204	GLDN	0.0112505	0	3.42078	0.0470598	0.778528
gene11688	CERS3	0.0900036	0.0396838	1.15939	0.0474708	0.78473
gene10283	LOC109499699	0.00625025	0.0268449	-1.90115	0.0476064	0.786374
gene34886	ZCCHC12	0.385016	0.217094	0.823421	0.0481146	0.794166
gene34341	PLP2	2.67511	4.43875	-0.73038	0.04867	0.802564
gene25194	SCARF2	0.0587524	0.127221	-1.09754	0.0486973	0.802564
gene21882	LIPT2	0.232509	0.409677	-0.813684	0.0488384	0.80428
gene17241	AK4	0.122505	0.0245106	2.26878	0.0495903	0.816044
gene10701	CRYBG1	0.162507	0.082869	0.962351	0.0496734	0.816792
gene32883	PMVK	0.673777	1.14032	-0.758022	0.0499151	0.819574
gene25082	HORMAD2	0.0150006	0.0443524	-1.48611	0.0499179	0.819574
gene8468	RASGEF1B	0.902536	0.529895	0.766982	0.0500908	0.821791
gene16088	ANKRD65	0.172507	0.316303	-0.869669	0.0501965	0.822905
gene6956	FAM49A	0.162507	0.297628	-0.867724	0.0505958	0.827866
gene5869	SNAP25	0.0775031	0.156401	-1.00068	0.0506206	0.827866
gene10907	RSPO3	0.00375015	0.0245106	-2.36058	0.0506206	0.827866
gene18372	GPD2	0.153756	0.282455	-0.871764	0.0506515	0.827866
gene28654	ABCA5	0.360015	0.622101	-0.786918	0.0507413	0.828493
gene16787	RSPO1	0	0.0116717	-3.36058	0.0507741	0.828493
gene24506	MGMT	0.310013	0.538065	-0.792894	0.0508042	0.828493
gene18718	TMEFF2	0.0162507	0.00116717	2.90621	0.050907	0.829548
gene15054	ZNF385A	1.1688	0.695633	0.74763	0.0510044	0.830512
gene35021	FRMD7	0.0787532	0.0326808	1.24087	0.0518129	0.843046
gene19782	STX19	0.0887536	0.0385166	1.18131	0.052351	0.850404
gene11942	LOC109500591	0.0512521	0.0175075	1.49117	0.052351	0.850404
gene29966	FXYD7	0.323763	0.567244	-0.806557	0.0523825	0.850404
gene25636	MAPK4	0.396266	0.679293	-0.775616	0.0525522	0.851887
gene16503	RSRP1	0.192508	0.344315	-0.834476	0.0525522	0.851887
gene9748	GMDS	0.278761	0.485543	-0.797696	0.0528664	0.855665
gene18230	NCKAP5	0.407516	0.70497	-0.788792	0.0528728	0.855665
gene2812	EVI5L	0.202508	0.108547	0.892992	0.0529821	0.855665
gene11067	HIVEP2	0.103754	0.200753	-0.943458	0.0529821	0.855665
gene27688	TRPV1	0.0187508	0.0595257	-1.60159	0.0529821	0.855665
gene8489	BMP2K	0.25501	0.138893	0.871442	0.0531018	0.856962
gene34676	LOC111558676	0.0562523	0.0221762	1.30049	0.0532423	0.857955
gene3472	DNAH1	0	0.0116717	-3.36058	0.0532423	0.857955
gene14136	SVIL	3.41139	5.63393	-0.723672	0.0533676	0.858701
gene15982	LOC109501866	0.0450018	0.0992094	-1.11796	0.0533676	0.858701
gene30804	LOC111558286	0.00125005	0.0151732	-2.7085	0.0540345	0.866226
gene26566	TDRD7	0.00125005	0.0151732	-2.7085	0.0540345	0.866226
gene16226	LOC102899466	0.00125005	0.0151732	-2.7085	0.0540345	0.866226
gene14567	SLCO1C1	0.00125005	0.0151732	-2.7085	0.0540345	0.866226
gene8930	SOD3	0.00125005	0.0151732	-2.7085	0.0540345	0.866226
gene31637	MEIOB	0	0.0116717	-3.36058	0.0540812	0.866335
gene6848	DRC1	0.0462519	0.0163404	1.43989	0.0544089	0.870943
gene33723	WISP1	0.0112505	0.0408509	-1.74914	0.0544786	0.871417
gene23194	LOC111556726	0.292512	0.162237	0.846087	0.0552679	0.883393
gene3944	ABCA13	0.0400016	0.0910392	-1.16053	0.0554036	0.884911
gene30202	CX3CL1	0.0975039	0.186747	-0.928283	0.0560937	0.895276
gene18890	PTH2R	0.00375015	0.0210091	-2.14907	0.0562632	0.897322
gene25777	CCDC102B	0.0812533	0.161069	-0.975694	0.0565155	0.900684
gene10058	CPNE5	0.0025001	0.0186747	-2.40365	0.0570179	0.908026
gene28929	RAC3	0.50752	0.863706	-0.765592	0.0572407	0.910464
gene14232	WNT5B	0.177507	0.0910392	0.954943	0.0572765	0.910464
gene18322	ACVR2A	2.71761	1.64688	0.722128	0.0573544	0.910464
gene31029	CLIP2	0.24126	0.133057	0.853275	0.0573544	0.910464
gene3382	DAG1	0.73753	1.2337	-0.741257	0.0574066	0.910464
gene16750	AGO4	0.323763	0.55674	-0.779646	0.0574223	0.910464
gene15803	NPTXR	0	0.0116717	-3.36058	0.0575546	0.911896
gene26067	CD4H9orf85	0.200008	0.353652	-0.818158	0.0578451	0.915831
gene19703	USP25	0.167507	0.299963	-0.835559	0.0591062	0.935116
gene28946	METRNL	0.361265	0.625603	-0.790017	0.0593589	0.93775
gene8273	MANBA	0.131255	0.24744	-0.907936	0.0593589	0.93775
gene16345	FAM131C	0.371265	0.633773	-0.769442	0.0595803	0.940564
gene33061	PENK	4.53893	2.63664	0.783294	0.0598332	0.942549
gene3090	SLC1A6	0.050002	0.014006	1.75596	0.0598332	0.942549
gene18996	ABCB6	0.185007	0.331476	-0.836797	0.0598361	0.942549
gene13585	LOC109501020	0.075003	0.0326808	1.17161	0.0607264	0.955189
gene19082	SLC19A3	0.0125005	0.0396838	-1.571	0.0607264	0.955189
gene12453	SCG5	1.79507	1.08663	0.723511	0.0612363	0.962513
gene16573	LOC102900475	0.0200008	0.00350151	2.18632	0.0616529	0.967731
gene3548	PXK	0.0437518	0.0957079	-1.10626	0.0616573	0.967731
gene28070	LOC111557842	0.0162507	0.0455196	-1.41572	0.0619103	0.969657
gene8538	PARM1	1.52881	0.9279	0.719616	0.0619443	0.969657
gene4341	TSPAN13	0.185007	0.0968751	0.925704	0.0620031	0.969657
gene16131	TTC34	0.170007	0.304631	-0.836538	0.0620031	0.969657
gene19419	UMODL1	0.0262511	0.00583585	1.97332	0.0620031	0.969657
gene4755	BPGM	0.706279	0.41668	0.759695	0.0622471	0.972773
gene33638	FER1L6	0.0350014	0.0105045	1.63491	0.0624357	0.97502
gene17573	PLPPR5	0.0025001	0.0210091	-2.56411	0.062596	0.97682
gene16756	COL8A2	0.023751	0.0595257	-1.27966	0.0626817	0.977457
gene32889	KCNN3	0.0700028	0.141228	-0.998995	0.0629848	0.979162
gene31734	NPRL3	0.340014	0.578916	-0.765492	0.0630962	0.979162
gene32797	CRABP2	5.28146	3.22606	0.710866	0.0632745	0.979162
gene5546	CTNNBL1	4.79519	2.95411	0.698554	0.0632745	0.979162
gene14805	SLC48A1	0.772531	0.459865	0.746939	0.0632745	0.979162
gene17903	ACP6	0.0600024	0.120218	-0.986877	0.0632745	0.979162
gene26917	LOC111557543	0.0137506	0.00116717	2.68382	0.0632745	0.979162
gene26605	NR4A3	0.0137506	0.00116717	2.68382	0.0632745	0.979162
gene25668	LOC109493467	0.0137506	0.00116717	2.68382	0.0632745	0.979162
gene15885	LOC101083017	0.0387516	0.0852034	-1.1106	0.0633766	0.979162
gene25708	GRP	0.0100004	0	3.26878	0.0633766	0.979162
gene12939	LOC101085292	0.0100004	0	3.26878	0.0633766	0.979162
gene8231	LOC109499035	0.0100004	0	3.26878	0.0633766	0.979162
gene34309	SLC38A5	0.25376	0.14006	0.852415	0.0635391	0.980975
gene14191	USP18	0	0.0163404	-3.80804	0.0646025	0.996684
gene31985	PRDX6	4.09642	6.65287	-0.699546	0.0648196	0.998901
gene16962	PLK3	0.0712529	0.0303464	1.20195	0.0648708	0.998901
gene1616	SSBP2	1.44881	2.37402	-0.712051	0.0649759	0.998901
gene2919	SLC44A2	0.436268	0.739986	-0.760549	0.0649759	0.998901
gene32885	LOC109495425	0.0162507	0.0490211	-1.52006	0.0649759	0.998901
gene29733	LOC102899130	0.0112505	0	3.42078	0.0652942	1
gene17515	DR1	0.957539	0.577749	0.727739	0.065386	1
gene3633	LOC111556285	0.0962539	0.0455196	1.06233	0.0654731	1
gene16930	IPO13	0.295012	0.505384	-0.773955	0.0655477	1
gene16850	ZFP69B	0.0550022	0.0221762	1.26878	0.0657337	1
gene29168	SYT5	0.0300012	0.00700302	1.93535	0.0657867	1
gene18538	RAPGEF4	0.141256	0.25561	-0.849617	0.0664764	1
gene13447	KCNK10	0.0637526	0.0268449	1.21433	0.0671313	1
gene33620	LOC102901785	0.0612525	0.12372	-0.998758	0.0674318	1
gene8178	UGT8	0.0312513	0.00466868	2.47736	0.0679687	1
gene32452	RAB7B	0.0612525	0.126054	-1.02548	0.0683939	1
gene10799	HS3ST5	0.0075003	0.0280121	-1.73765	0.0683939	1
gene1444	ADAMTS6	0.0075003	0.0280121	-1.73765	0.0683939	1
gene17672	SORT1	0.108754	0.200753	-0.876344	0.0685023	1
gene32818	LOC111558357	0.0262511	0.0653615	-1.27461	0.0685412	1
gene15966	CELSR1	0.583774	0.975754	-0.739866	0.0687816	1
gene32101	CF1H1orf21	0.776281	1.27922	-0.719724	0.0692602	1
gene7011	NOL10	0.75378	0.452862	0.733631	0.0692602	1
gene16048	LOC101097072	0.521271	0.869541	-0.73682	0.0692602	1
gene22240	SWAP70	0.268761	0.463366	-0.782884	0.0692602	1
gene10979	EYA4	0.0025001	0.0186747	-2.40365	0.0692602	1
gene35187	NSDHL	1.12005	0.681627	0.715524	0.0693068	1
gene27746	TLCD2	0.0450018	0.0163404	1.40142	0.0693068	1
gene25807	CNDP2	1.82382	1.11815	0.705218	0.0693336	1
gene23447	CSTF2T	0.673777	0.403841	0.736876	0.0700093	1
gene19831	ST3GAL6	0.48377	0.281288	0.779902	0.0700093	1
gene13783	TEX22	0.0387516	0.0863706	-1.12997	0.0700093	1
gene25718	PMAIP1	0.772531	0.45753	0.754263	0.0700525	1
gene17649	HENMT1	0.170007	0.0898721	0.911483	0.0701371	1
gene23935	BMPR1A	0.420017	0.706138	-0.747717	0.0702005	1
gene7737	NEIL2	0.0462519	0.0968751	-1.04554	0.0702405	1
gene14519	LOC101095347	0.0400016	0.0875377	-1.10468	0.0703811	1
gene8415	PTPN13	0.688778	1.14149	-0.727788	0.0704042	1
gene7328	FAT1	2.56885	1.57218	0.707872	0.0705265	1
gene15001	RARG	0.385016	0.648946	-0.751218	0.0705265	1
gene32848	RUSC1	0.408767	0.686296	-0.745719	0.0706616	1
gene6594	ZC3H6	0.196258	0.343148	-0.801938	0.0706616	1
gene32642	ADAMTS4	0.0525021	0.0198419	1.35519	0.0713483	1
gene2435	ADAMTS16	0.00625025	0.0268449	-1.90115	0.0725736	1
gene5931	RIN2	0.115005	0.218261	-0.916577	0.0727765	1
gene17436	LOC111561766	0.0462519	0.100377	-1.09616	0.0729159	1
gene26812	MEGF9	0.230009	0.127221	0.848874	0.0730573	1
gene24341	CASP7	0.0325013	0.0735317	-1.14626	0.0736286	1
gene32194	VASH2	0.948788	0.574247	0.723264	0.0739853	1
gene31567	CLDN9	0.0175007	0.0501883	-1.45369	0.0739853	1
gene28728	CDR2L	0.0825033	0.0385166	1.07748	0.0741686	1
gene18644	FRZB	0.00125005	0.0198419	-3.07107	0.0743473	1
gene29737	B3GNT8	0.152506	0.269616	-0.816614	0.0749171	1
gene4284	ASNS	2.08383	3.36495	-0.691099	0.0753529	1
gene26731	UGCG	1.09004	0.660618	0.721486	0.075617	1
gene34340	MAGIX	0.163757	0.289458	-0.816755	0.0762944	1
gene35092	FGF13	0.0562523	0.0233434	1.2301	0.0766142	1
gene16439	LOC109502143	0.0525021	0.109714	-1.04474	0.0769325	1
gene5461	PABPC1L	0.0812533	0.154066	-0.912036	0.077119	1
gene5726	ANGPT4	0.050002	0.103878	-1.03545	0.0771381	1
gene34328	SLC35A2	0.0162507	0.0443524	-1.37919	0.077811	1
gene5503	EMILIN3	0.0162507	0.0443524	-1.37919	0.077811	1
gene10330	COL21A1	0.167507	0.0863706	0.94685	0.0785337	1
gene31370	MYH11	0.0337514	0.0746989	-1.11616	0.0785337	1
gene16967	EIF2B3	1.23255	0.757493	0.701463	0.0791858	1
gene18787	STRADB	0.24376	0.137726	0.818745	0.0791858	1
gene10568	LOC102900645	0.0650026	0.128389	-0.967643	0.079544	1
gene20967	FAM198A	0.315013	0.17741	0.824458	0.079872	1
gene20383	PLD1	0.306262	0.524059	-0.772414	0.079872	1
gene26337	HACD4	0.208758	0.361823	-0.789601	0.079872	1
gene27015	PHYHD1	0	0.0116717	-3.36058	0.0806172	1
gene17034	TRABD2B	0.0162507	0.00233434	2.32125	0.0807177	1
gene11800	ATP10A	0.0162507	0.00233434	2.32125	0.0807177	1
gene2308	LOC109492137	0.0162507	0.00233434	2.32125	0.0807177	1
gene23299	MUC5B	0.0587524	0.117884	-0.98861	0.0809815	1
gene7716	MSRA	0.113755	0.0571913	0.978558	0.0812778	1
gene16434	RAP1GAP	0.0312513	0.0711973	-1.1549	0.0814178	1
gene28562	ACE	0.0050002	0.0245106	-2.03865	0.0814178	1
gene20502	LXN	0.408767	0.23927	0.769904	0.0814903	1
gene12702	AJUBA	0.99004	1.60603	-0.697283	0.0815499	1
gene12746	PCK2	0.24251	0.137726	0.811365	0.0822077	1
gene17583	FRRS1	0.185007	0.323306	-0.80092	0.0823414	1
gene25497	ASXL3	0.115005	0.212425	-0.877688	0.0823561	1
gene12469	LPCAT4	0.0712529	0.136559	-0.925809	0.0825814	1
gene16448	EPHA8	0.00125005	0.0163404	-2.80804	0.0828693	1
gene13965	NUDT5	3.7014	2.31216	0.678467	0.0828965	1
gene2794	KANK3	0.197508	0.105045	0.903941	0.082963	1
gene34824	AMMECR1	0.165007	0.0875377	0.906208	0.0830834	1
gene6153	PRKCE	0.123755	0.222929	-0.842254	0.0831079	1
gene5002	ATG9B	0.120005	0.217094	-0.848129	0.0831079	1
gene5557	RBL1	0.111254	0.20192	-0.852238	0.0831079	1
gene19491	SIM2	0.00125005	0.0151732	-2.7085	0.0831079	1
gene23102	KCNK7	0.0462519	0.0175075	1.34678	0.083393	1
gene33299	RALYL	0.00375015	0.0303464	-2.65603	0.083393	1
gene18470	CERS6	2.18884	1.35975	0.686288	0.0835172	1
gene23137	CNIH2	0.108754	0.054857	0.973322	0.0836004	1
gene31483	NUDT16L1	0.870035	1.41228	-0.698116	0.0838487	1
gene15236	2020-03-09	0.550022	0.330309	0.73374	0.0838487	1
gene5326	NFATC2	0.383766	0.222929	0.780677	0.0838487	1
gene15943	UPK3A	0.0375015	0.0852034	-1.1564	0.0838487	1
gene9005	HS3ST1	0.0375015	0.0116717	1.59362	0.0838487	1
gene19887	LOC111562215	0.00125005	0.014006	-2.60159	0.0838487	1
gene12748	FITM1	0.00125005	0.014006	-2.60159	0.0838487	1
gene10874	LOC109499880	0.00125005	0.014006	-2.60159	0.0838487	1
gene32960	RHEX	0	0.0105045	-3.22308	0.0838487	1
gene15292	CB4H12orf56	0.0900036	0.170407	-0.910995	0.0839646	1
gene25113	TTC28	0.0725029	0.137726	-0.913322	0.0840484	1
gene31698	FBXL16	0.0587524	0.0233434	1.2915	0.0841437	1
gene32861	MUC1	0.00875035	0.0361823	-1.90115	0.0842892	1
gene31434	GRIN2A	0.00125005	0.0186747	-2.98861	0.0842892	1
gene29868	LOC102901416	0.0812533	0.154066	-0.912036	0.0843557	1
gene31091	PSPH	0.190008	0.327975	-0.783311	0.0848999	1
gene21152	TMEM123	2.19009	1.36676	0.679706	0.0852308	1
gene21688	PANX1	0.0875035	0.0420181	1.03915	0.0852308	1
gene17107	PODN	0.806283	0.490211	0.716567	0.0852657	1
gene8971	FGFBP1	0.00125005	0.014006	-2.60159	0.0852657	1
gene7470	LOC109498791	0.0962539	0.176243	-0.863673	0.0853115	1
gene18790	MPP4	0.588774	0.962915	-0.708502	0.0853159	1
gene14526	MGP	0.197508	0.0268449	2.82677	0.0854584	1
gene10403	SDHAF4	0.533772	0.875377	-0.712349	0.0854818	1
gene21421	OAF	0.0775031	0.0350151	1.12194	0.0854818	1
gene22378	E2F8	0.0587524	0.117884	-0.98861	0.0857129	1
gene2641	GNA15	0.023751	0.06186	-1.33411	0.0861379	1
gene18459	SCN9A	0.0262511	0.0653615	-1.27461	0.0867589	1
gene30091	LOC111557984	0.0050002	0.0221762	-1.90115	0.0868397	1
gene19215	LOC101092386	0.0050002	0.0221762	-1.90115	0.0868397	1
gene19575	HUNK	0.135005	0.0711973	0.912841	0.0873032	1
gene11892	ISLR2	0.025001	0.00583585	1.90621	0.0875898	1
gene24786	HVCN1	0.113755	0.0571913	0.978558	0.0877239	1
gene4117	NAPEPLD	0.0887536	0.164571	-0.880969	0.087736	1
gene20040	FAM162A	7.00403	4.41774	0.664635	0.0878436	1
gene28169	SLC35B1	1.40131	0.870709	0.685745	0.0878436	1
gene9525	DCDC2	0.0187508	0.0501883	-1.36058	0.0882185	1
gene8587	RUFY3	0.273761	0.468035	-0.770839	0.0888757	1
gene32617	OLFML2B	0.0562523	0.0233434	1.2301	0.0888998	1
gene9462	LOC101089263	0.602524	0.360655	0.738608	0.0895994	1
gene30937	VGF	0.0187508	0.00350151	2.09885	0.0899011	1
gene22276	LOC101091046	0.0187508	0.00350151	2.09885	0.0899011	1
gene33240	ZFHX4	0.442518	0.732983	-0.726388	0.0906676	1
gene26999	CERCAM	0.25876	0.437689	-0.755296	0.0907428	1
gene240	SLC25A15	0.195008	0.10738	0.854315	0.0910018	1
gene2836	INSR	0.516271	0.3093	0.737057	0.0911438	1
gene10098	DAAM2	0.106254	0.0525226	1.00156	0.0917012	1
gene1267	LOC111556247	0.0362515	0.00933736	1.83582	0.0917012	1
gene13983	LOC102902153	0.0075003	0.0268449	-1.67875	0.0917119	1
gene22838	DTX4	0.0437518	0.0128389	1.68382	0.0918138	1
gene29603	DMPK	0.115005	0.205422	-0.829594	0.0920521	1
gene1019	LOC111560572	0.0100004	0.0326808	-1.5892	0.0920521	1
gene13008	PYGL	0.0925037	0.0431853	1.07974	0.092522	1
gene20895	RARB	0.315013	0.183246	0.778066	0.0929127	1
gene7021	CYS1	0.111254	0.20192	-0.852238	0.0935974	1
gene12272	SHF	0.0612525	0.0268449	1.15775	0.0935974	1
gene7964	ARHGAP10	0.310013	0.515889	-0.732308	0.0936302	1
gene17529	LOC101081821	0.0100004	0.0338479	-1.63811	0.0938526	1
gene6923	LOC109498368	0.0075003	0.0280121	-1.73765	0.094415	1
gene13298	LOC101092274	0.0512521	0.105045	-1.01662	0.0946812	1
gene28849	TIMP2	0.448768	0.735317	-0.71079	0.0950295	1
gene4283	TAC1	3.75265	6.10663	-0.702381	0.0950626	1
gene10326	HMGCLL1	0.312513	0.182078	0.775775	0.0954015	1
gene23967	VSTM4	0.0075003	0.0280121	-1.73765	0.0954553	1
gene2472	NKD2	0.0275011	0.00466868	2.30049	0.0955767	1
gene10735	SESN1	0.50377	0.822855	-0.70646	0.09601	1
gene26129	TLE1	0.105004	0.190249	-0.849308	0.0963619	1
gene7049	LOC102902614	0.0162507	0.0431853	-1.34172	0.0968598	1
gene34460	MSN	0.305012	0.179744	0.759366	0.0978	1
gene12770	LTB4R	0.0212509	0.0536898	-1.28581	0.0979808	1
gene23012	CD1H11orf84	0.346264	0.570746	-0.718844	0.098189	1
gene10130	MDFI	1.46381	2.3285	-0.669286	0.098674	1
gene18820	NBEAL1	0.586274	0.947742	-0.691742	0.0997121	1
gene15719	HMOX1	0.0175007	0.0490211	-1.42052	0.10039	1
gene18682	COL3A1	0.127505	0.268449	-1.0664	0.10046	1
gene31344	LOC111558231	0.0125005	0.00116717	2.55828	0.101302	1
gene9780	PPP1R18	0.25876	0.136559	0.916649	0.101309	1
gene17637	LOC102901258	0.107504	0.0525226	1.01823	0.101958	1
gene21267	LOC102902204	0.0150006	0.0408509	-1.37063	0.101958	1
gene30969	RASA4B	0.0825033	0.152899	-0.879452	0.102028	1
gene7252	AGA	0.661277	1.06329	-0.684189	0.102506	1
gene12599	SLC39A2	0.00375015	0.0198419	-2.07107	0.102563	1
gene16386	LOC109502125	0.0800032	0.148231	-0.87878	0.102672	1
gene10853	FAM184A	0.303762	0.506552	-0.735282	0.102679	1
gene4180	CROT	0.0775031	0.144729	-0.889652	0.103664	1
gene3714	SRGAP3	0.103754	0.187914	-0.84868	0.103681	1
gene15038	LOC102900690	0.127505	0.0676958	0.90271	0.103977	1
gene33351	LOC109496088	0.00875035	0.0303464	-1.65603	0.104007	1
gene3695	ITPR1	0.0325013	0.0711973	-1.10046	0.10404	1
gene29423	FUZ	0.562523	0.910392	-0.693342	0.104174	1
gene16875	FOXO6	0.050002	0.100377	-0.986539	0.104247	1
gene16064	AGRN	2.04758	3.24823	-0.665491	0.104327	1
gene21351	LOC109491811	0.0025001	0.0163404	-2.22308	0.104327	1
gene20164	LOC109491645	0.0025001	0.0163404	-2.22308	0.104327	1
gene18867	LOC102900246	0.0025001	0.0163404	-2.22308	0.104327	1
gene11645	LOC111556300	0.0025001	0.0163404	-2.22308	0.104327	1
gene4276	LOC109497460	0.0025001	0.0163404	-2.22308	0.104327	1
gene14047	MLLT10	0.865035	1.38193	-0.675107	0.1045	1
gene13143	PRKCH	0.120005	0.214759	-0.832616	0.104551	1
gene16708	AZIN2	0.025001	0.0583585	-1.18126	0.104551	1
gene19936	CCDC80	0.268761	0.44936	-0.738717	0.105474	1
gene1603	SERINC5	0.365015	0.218261	0.739021	0.105929	1
gene8629	TMPRSS11A	1.06629	0.662952	0.68466	0.106044	1
gene28434	IFI35	0.0700028	0.134225	-0.926238	0.106044	1
gene19644	ADAMTS5	0.00375015	0.0245106	-2.36058	0.106044	1
gene16065	LOC101082222	0.0575023	0.11555	-0.990415	0.106096	1
gene28816	2020-09-09	3.02262	1.9235	0.651672	0.10619	1
gene15952	WNT7B	0.74378	1.19635	-0.684794	0.106257	1
gene33903	LOC101092754	0.0400016	0.0840362	-1.04658	0.106319	1
gene26666	LOC101080332	1.10754	1.75659	-0.664863	0.106461	1
gene22628	SLC39A13	0.181257	0.3093	-0.766605	0.106461	1
gene28086	LOC111557855	0.101254	0.180911	-0.828998	0.106771	1
gene4333	ISPD	0.24251	0.407342	-0.745028	0.106834	1
gene6435	MTHFD2	0.201258	0.114383	0.809346	0.10689	1
gene20846	LOC102899105	1.45506	2.30049	-0.660477	0.106961	1
gene9442	LOC101082905	0.048752	0.0186747	1.33332	0.106961	1
gene8053	PCDH18	0.568773	0.346649	0.712574	0.107191	1
gene33414	LAPTM4B	1.1788	1.87564	-0.669556	0.10732	1
gene21052	CTDSPL	0.411267	0.667621	-0.697216	0.107716	1
gene5442	WFDC2	0.657527	0.400339	0.714247	0.107963	1
gene6241	VRK2	0.376265	0.612764	-0.701662	0.108062	1
gene31242	HS3ST4	0.00875035	0	3.09885	0.108062	1
gene19917	CD96	0.00875035	0	3.09885	0.108062	1
gene16487	IFNLR1	0.00875035	0	3.09885	0.108062	1
gene1389	LOC109492844	0.00875035	0	3.09885	0.108062	1
gene30710	LOC109495072	0.0025001	0.0163404	-2.22308	0.108062	1
gene32718	LOC111558410	0.0337514	0.0116717	1.44678	0.108289	1
gene31113	PRSS36	0.0212509	0.0525226	-1.25478	0.108528	1
gene28852	LOC105261197	0.0225009	0.0595257	-1.35366	0.108729	1
gene15871	DESI1	0.135005	0.234601	-0.791174	0.108798	1
gene4440	LOC109497501	0.132505	0.233434	-0.810732	0.109121	1
gene10018	DEF6	0.00625025	0.0245106	-1.77562	0.109243	1
gene13510	LGMN	0.673777	1.0808	-0.680757	0.109295	1
gene18775	PPIL3	0.388766	0.234601	0.726043	0.109295	1
gene11160	ESR1	0.0225009	0.0571913	-1.29708	0.109295	1
gene3630	LOC109496612	0.166257	0.0922064	0.843014	0.109619	1
gene25815	ZADH2	0.686278	0.426017	0.686441	0.10981	1
gene20153	LOC109491707	0.150006	0.0817019	0.867969	0.10981	1
gene24217	KCNIP2	0.0137506	0.0420181	-1.52564	0.110083	1
gene5922	DZANK1	0.0125005	0.0361823	-1.44172	0.110083	1
gene33494	CTHRC1	0.386266	0.629104	-0.701839	0.110224	1
gene23288	CTSD	1.49381	2.35185	-0.654426	0.110262	1
gene10935	EPB41L2	0.480019	0.291792	0.716024	0.110262	1
gene4448	HOXA9	0.75378	0.458698	0.715206	0.110609	1
gene27376	SLC16A11	0.0512521	0.0186747	1.40371	0.11085	1
gene8810	ATP8A1	0.0712529	0.138893	-0.950057	0.11127	1
gene1813	REEP5	0.645026	1.03411	-0.679917	0.111351	1
gene4907	TCAF1	0.366265	0.598758	-0.7071	0.111495	1
gene8715	CLOCK	0.106254	0.191416	-0.841205	0.111495	1
gene30086	N4BP1	0.452518	0.731815	-0.691942	0.11152	1
gene18637	SSFA2	0.386266	0.631439	-0.707172	0.111732	1
gene8850	WDR19	0.0887536	0.163404	-0.870774	0.111732	1
gene23952	GDF10	0.103754	0.0513555	0.999317	0.111871	1
gene17353	GIPC2	0.0125005	0.00116717	2.55828	0.111871	1
gene22963	CSKMT	1.58381	1.00493	0.655648	0.111922	1
gene10442	FILIP1	0.115005	0.054857	1.05305	0.111922	1
gene26327	ACER2	0.0850034	0.0420181	0.997924	0.112212	1
gene10504	TPBG	0.132505	0.0676958	0.957677	0.112832	1
gene30951	IFT22	0.533772	0.329142	0.695661	0.113029	1
gene15429	PPP1R12A	1.86633	2.93193	-0.651378	0.113757	1
gene2540	GRIN3B	0.227509	0.382832	-0.747391	0.113856	1
gene8245	NPNT	2.15259	1.36442	0.657267	0.114066	1
gene35025	MBNL3	0.177507	0.304631	-0.774699	0.114066	1
gene16857	RIMS3	0.0412517	0.0151732	1.37896	0.114066	1
gene30695	LOC102902183	0.025001	0.0665287	-1.36681	0.114273	1
gene16662	HCRTR1	0.0075003	0.0280121	-1.73765	0.114364	1
gene18008	LOC102900299	0.00375015	0.0186747	-1.98861	0.114379	1
gene19085	CCL20	0.0412517	0.00817019	2.18632	0.115062	1
gene32208	TMEM206	0.375015	0.225264	0.73256	0.115717	1
gene28953	LOC105261201	0.00375015	0.0198419	-2.07107	0.115717	1
gene2688	SHD	0.0200008	0.0501883	-1.27312	0.116539	1
gene17737	RAP1A	1.15005	1.80911	-0.653073	0.116559	1
gene25326	EPB41L3	0.25376	0.148231	0.771278	0.116765	1
gene6721	FEZ2	0.592524	0.946575	-0.6747	0.116805	1
gene18057	S100A10	26.2523	40.7459	-0.634302	0.116829	1
gene14010	RSU1	0.638776	1.01427	-0.666019	0.117128	1
gene22475	DEPDC7	0.360015	0.591755	-0.714906	0.117212	1
gene16693	ZBTB8A	0.0662527	0.124887	-0.901147	0.117212	1
gene21886	P4HA3	0.00375015	0.0256777	-2.42471	0.117212	1
gene15963	TTC38	0.263761	0.436521	-0.723974	0.117439	1
gene14772	NELL2	0.0225009	0.00350151	2.34678	0.117498	1
gene9724	TUBB2B	0.348764	0.578916	-0.728966	0.117637	1
gene25942	DIRAS2	0.0225009	0.0536898	-1.20781	0.118139	1
gene27559	LOC101091737	0.313763	0.186747	0.745216	0.118538	1
gene6663	SLC8A1	0.0925037	0.0455196	1.00574	0.1189	1
gene30235	LOC109494893	0.0212509	0.0501883	-1.19065	0.118962	1
gene9817	LOC101099296	0.24626	0.144729	0.762425	0.119059	1
gene14369	C1RL	0.00125005	0.014006	-2.60159	0.119059	1
gene11114	SASH1	0.646276	1.03178	-0.673873	0.119147	1
gene7637	FGFR1	0.176257	0.0992094	0.822335	0.119389	1
gene478	TBC1D4	0.138756	0.23927	-0.780293	0.119389	1
gene3212	REX1BD	0.940038	1.47997	-0.654118	0.119764	1
gene30994	FKBP6	0.0150006	0.00233434	2.21433	0.119764	1
gene26469	CCL27	0.00875035	0.0280121	-1.545	0.119764	1
gene8380	LOC102902517	0.00875035	0.0280121	-1.545	0.119764	1
gene17029	FOXE3	0.0050002	0.0210091	-1.82715	0.119764	1
gene29930	HSPB6	0.126255	0.219428	-0.790964	0.120158	1
gene2445	IRX1	1.1863	1.86397	-0.651415	0.120959	1
gene7914	TRIM2	0.396266	0.644278	-0.6994	0.121048	1
gene10619	MANEA	1.50631	0.954745	0.657147	0.1212	1
gene25078	CASTOR1	0.435018	0.266115	0.706732	0.121342	1
gene8561	RASSF6	0.00625025	0.0233434	-1.7085	0.122012	1
gene6600	MERTK	0.0525021	0.0221762	1.20319	0.122518	1
gene23010	CD1H11orf95	0.355014	0.577749	-0.700526	0.122779	1
gene7904	LOC109498924	0.0050002	0.0221762	-1.90115	0.122928	1
gene14272	TEAD4	0.141256	0.241604	-0.768697	0.122945	1
gene20171	FGF12	0.0187508	0.00350151	2.09885	0.123135	1
gene7924	TMEM154	0.167507	0.0933736	0.835818	0.12334	1
gene23824	FUT11	0.025001	0.0571913	-1.15269	0.123482	1
gene15879	SHISA8	0.0325013	0.068863	-1.05315	0.124649	1
gene9728	TUBB2A	0.582524	0.932569	-0.677725	0.125477	1
gene30147	LOC109494862	0.00875035	0	3.09885	0.125477	1
gene5856	PLCB1	0.0662527	0.0280121	1.20988	0.125605	1
gene2700	PLIN5	0.0100004	0.0338479	-1.63811	0.125968	1
gene6558	LOC109498620	0.0550022	0.0245106	1.13127	0.126501	1
gene13191	RAB15	0.515021	0.31747	0.696094	0.127291	1
gene20686	ZBTB38	0.25001	0.410844	-0.71362	0.127291	1
gene19287	LOC111559046	0.0300012	0.0653615	-1.09018	0.127291	1
gene15202	RDH16	0.0150006	0.0396838	-1.32999	0.127291	1
gene32696	VSIG8	0.00875035	0	3.09885	0.127291	1
gene18426	IFIH1	0.00125005	0.0128389	-2.48611	0.127291	1
gene12728	LOC102899889	0.00125005	0.0128389	-2.48611	0.127291	1
gene5722	LOC111559782	0.00125005	0.0128389	-2.48611	0.127291	1
gene25904	PTPDC1	0.146256	0.0817019	0.831749	0.127571	1
gene12419	THBS1	0.178757	0.311634	-0.797312	0.127594	1
gene23024	FLRT1	0.0200008	0.0490211	-1.23995	0.127645	1
gene4321	ARL4A	3.6314	2.32967	0.640053	0.128422	1
gene28148	TMEM92	0.0637526	0.0256777	1.27573	0.128422	1
gene19268	FARP2	0.0550022	0.106212	-0.932856	0.128422	1
gene8553	LOC111560178	0.0525021	0.0186747	1.43765	0.129153	1
gene11306	FRMD1	0.0025001	0.0163404	-2.22308	0.129153	1
gene2594	MOB3A	0.622525	0.3875	0.68237	0.12992	1
gene35168	PASD1	0.0175007	0.00350151	2.00574	0.12992	1
gene32842	SYT11	0.0175007	0.00350151	2.00574	0.12992	1
gene21189	LOC101087980	0.0175007	0.00350151	2.00574	0.12992	1
gene28593	PECAM1	0.050002	0.0210091	1.20848	0.130064	1
gene2693	MPND	0.24001	0.395671	-0.718081	0.130652	1
gene1224	CXXC5	0.25126	0.414345	-0.718669	0.130916	1
gene25983	LOC102902553	0.186258	0.3093	-0.727611	0.130916	1
gene26907	NR6A1	0.396266	0.241604	0.711296	0.131134	1
gene10606	EPHA7	0.098754	0.0490211	0.994516	0.131366	1
gene31686	GNG13	0.0937538	0.168072	-0.833129	0.131426	1
gene54	TNFRSF19	6.51526	4.22632	0.62418	0.131526	1
gene27903	RHBDL3	0.125005	0.215926	-0.782095	0.131624	1
gene33169	CPA6	0.00625025	0.0233434	-1.7085	0.131829	1
gene27629	LLGL1	0.300012	0.180911	0.72634	0.131972	1
gene25064	TCN2	0.268761	0.440023	-0.708502	0.132036	1
gene8242	TBCK	0.23876	0.389835	-0.704202	0.132135	1
gene25416	TTC39C	0.380015	0.232267	0.707662	0.132213	1
gene23337	RASSF7	0.24001	0.394503	-0.713832	0.132213	1
gene8186	ANK2	0.0600024	0.121386	-1.00068	0.132243	1
gene21436	SORL1	0.828783	1.30256	-0.651521	0.132389	1
gene21548	LOC109491868	0.0125005	0.0373494	-1.48611	0.132624	1
gene12222	ATP8B4	0.00875035	0.0315136	-1.7085	0.132991	1
gene8827	RBM47	0.0575023	0.108547	-0.901147	0.133156	1
gene10737	CEP57L1	0.226259	0.369993	-0.706236	0.133314	1
gene15181	APOF	0.0200008	0.00466868	1.86439	0.133314	1
gene33336	MMP16	0.0225009	0.00583585	1.76182	0.13337	1
gene8816	SLC30A9	0.458769	0.729481	-0.667604	0.133471	1
gene34037	NHS	0.350014	0.213592	0.709717	0.133739	1
gene14078	ARHGAP21	0.132505	0.227598	-0.77439	0.133739	1
gene24617	PXMP2	0.261261	0.426017	-0.702602	0.133786	1
gene33465	GRHL2	0.272511	0.442357	-0.696216	0.134497	1
gene21246	LOC111556561	0.0612525	0.11555	-0.901147	0.134916	1
gene22633	KBTBD4	0.226259	0.369993	-0.706236	0.135021	1
gene29976	GRAMD1A	0.398766	0.245106	0.699682	0.135165	1
gene17400	CTBS	0	0.00933736	-3.07107	0.135262	1
gene5053	HTR5A	0	0.00933736	-3.07107	0.135262	1
gene32365	PPP1R12B	0.150006	0.253276	-0.750468	0.135454	1
gene26054	KLF9	0.150006	0.256777	-0.770187	0.135814	1
gene25157	ZDHHC8	0.117505	0.204255	-0.790723	0.135814	1
gene30320	GFOD2	0.680027	0.429518	0.661488	0.136016	1
gene33693	ASAP1	0.345014	0.211258	0.7048	0.136046	1
gene24818	RASAL1	0.0475019	0.0186747	1.29679	0.13638	1
gene6182	STON1	0.25001	0.413178	-0.721771	0.136543	1
gene369	DGKH	0.421267	0.259112	0.698832	0.137525	1
gene6507	RETSAT	0.0687528	0.126054	-0.861977	0.137923	1
gene4378	RAPGEF5	0.025001	0.0595257	-1.20927	0.137923	1
gene26467	GALT	0.411267	0.654782	-0.669251	0.138051	1
gene7947	LRBA	0.285012	0.463366	-0.698568	0.138123	1
gene3247	PBX4	0.228759	0.134225	0.764434	0.138773	1
gene15557	NTN4	0.370015	0.596424	-0.686828	0.138921	1
gene22781	SLC43A3	0.050002	0.0198419	1.28648	0.139232	1
gene24496	FAM196A	0.0200008	0.00466868	1.86439	0.139232	1
gene29971	FXYD3	7.74031	5.05268	0.615124	0.13943	1
gene11331	DLL1	0.600024	0.951243	-0.66368	0.139881	1
gene971	SEMA6A	0.590024	0.369993	0.671666	0.140019	1
gene4458	HIBADH	0.632526	0.992094	-0.648321	0.140319	1
gene21808	AAMDC	5.30146	8.13401	-0.617561	0.140489	1
gene25522	TPGS2	0.24251	0.393336	-0.694696	0.140489	1
gene481	LMO7	0.127505	0.221762	-0.792076	0.140888	1
gene31128	LOC101083642	0.471269	0.748156	-0.665334	0.141075	1
gene3316	SCAP	0.217509	0.358321	-0.716723	0.141075	1
gene28367	LOC101087886	0.0175007	0.0431853	-1.24218	0.141092	1
gene6448	CCDC142	0.0150006	0.0396838	-1.32999	0.141321	1
gene25817	TSHZ1	1.30755	0.840362	0.637043	0.141488	1
gene16854	LOC101091386	0.316263	0.507719	-0.680647	0.141971	1
gene15375	TSPAN8	0.0775031	0.0385166	0.98867	0.142121	1
gene32223	TRAF5	0.0825033	0.147063	-0.823743	0.142762	1
gene29785	LOC101089975	0.0825033	0.147063	-0.823743	0.142762	1
gene25944	SYK	0.302512	0.184413	0.710782	0.142895	1
gene10056	RAB44	0.0175007	0.0443524	-1.27966	0.142895	1
gene16696	SYNC	0.116255	0.199586	-0.772823	0.143041	1
gene33963	WWC3	0.232509	0.382832	-0.716197	0.143191	1
gene4875	EPHB6	0.205008	0.338479	-0.7197	0.143396	1
gene12396	CCDC9B	0.0025001	0.0186747	-2.40365	0.143396	1
gene25968	LOC111557592	0.0362515	0.0746989	-1.01662	0.143567	1
gene11116	LOC109499952	0.0150006	0.0396838	-1.32999	0.143661	1
gene8154	CB1H4orf3	4.70894	7.21077	-0.614722	0.143734	1
gene8083	JADE1	0.198758	0.326807	-0.713646	0.143734	1
gene24446	CUZD1	0.187508	0.311634	-0.728832	0.143734	1
gene30700	FAM20C	0.183757	0.306966	-0.736088	0.144335	1
gene29611	EML2	0.145006	0.243938	-0.745028	0.144586	1
gene17188	FGGY	0.115005	0.198419	-0.779841	0.144586	1
gene19264	ANO7	0.0550022	0.103878	-0.901147	0.144636	1
gene10300	LOC101084793	0.0050002	0.0210091	-1.82715	0.144838	1
gene5451	MATN4	0.00125005	0.0163404	-2.80804	0.144988	1
gene18477	LRP2	0.0412517	0.0151732	1.37896	0.145686	1
gene18612	OSBPL6	0.133755	0.0735317	0.85374	0.145788	1
gene5623	ASIP	0.0450018	0.0186747	1.22084	0.146498	1
gene5136	LOC109496699	0.0150006	0.0396838	-1.32999	0.146498	1
gene168	LOC102901028	0.0050002	0.0210091	-1.82715	0.147602	1
gene16111	GABRD	0.0375015	0.0105045	1.73112	0.147888	1
gene19270	LOC109503200	0.098754	0.0525226	0.897219	0.147939	1
gene33754	LOC111558527	1.61757	1.03061	0.649687	0.148953	1
gene17589	TRMT13	0.151256	0.254443	-0.745197	0.148964	1
gene24084	SLC35G1	0.0387516	0.0840362	-1.09097	0.149166	1
gene31981	LOC101091990	0.0025001	0.0151732	-2.12354	0.149469	1
gene19929	LOC109491644	0.0025001	0.0151732	-2.12354	0.149469	1
gene10756	METTL24	0.576273	0.364157	0.660583	0.150605	1
gene23053	CDC42BPG	0.456268	0.722478	-0.661572	0.150605	1
gene25488	GAREM1	0.0450018	0.0887049	-0.95848	0.151193	1
gene10333	DST	7.59531	11.6192	-0.613354	0.151882	1
gene15695	RTCB	1.3213	0.856703	0.624376	0.152112	1
gene14609	CMAS	0.431267	0.681627	-0.658812	0.152448	1
gene10786	LOC102900933	0.0125005	0.0350151	-1.39591	0.152448	1
gene9359	ZNF184	0.208758	0.12372	0.749703	0.153097	1
gene23263	CARS	0.341264	0.211258	0.68909	0.153594	1
gene6415	PRADC1	0.25376	0.410844	-0.692246	0.155012	1
gene34201	LOC101083747	0.00625025	0.0291792	-2.01662	0.155278	1
gene8230	LOC109499034	0.0800032	0.0408509	0.951295	0.155831	1
gene24018	ZNF485	0.0075003	0.0256777	-1.61735	0.155831	1
gene33273	ZNF704	0.656277	1.02711	-0.645227	0.155957	1
gene23807	P4HA1	0.73253	1.13799	-0.634668	0.156016	1
gene23347	EPS8L2	0.105004	0.187914	-0.831606	0.156016	1
gene3454	PARP3	0.0162507	0.0408509	-1.26372	0.156016	1
gene30256	LOC101094809	0.0150006	0.0385166	-1.28817	0.156016	1
gene31059	CALN1	0.0112505	0.00116717	2.42078	0.156016	1
gene22453	LOC101086002	0.0112505	0.00116717	2.42078	0.156016	1
gene9288	LOC111560564	0.0112505	0.00116717	2.42078	0.156016	1
gene17527	LOC109502470	0.0100004	0.0303464	-1.48611	0.156028	1
gene21296	HTR3A	0.00875035	0.0268449	-1.48611	0.156253	1
gene1870	DRD1	0.0275011	0.00817019	1.62241	0.156395	1
gene20965	LOC111562317	0.0700028	0.0326808	1.07376	0.156404	1
gene13228	ZFYVE26	0.0375015	0.075866	-0.991345	0.156404	1
gene2778	VAV1	0.0675027	0.0326808	1.02223	0.156934	1
gene2054	GRIA1	0.113755	0.0595257	0.921975	0.156953	1
gene16139	PRDM16	0.0025001	0.0151732	-2.12354	0.156953	1
gene10743	CD164	1.39131	2.13242	-0.615664	0.157039	1
gene12793	NOVA1	0.142506	0.0793675	0.835818	0.1571	1
gene15166	MYL6B	1.56756	2.40204	-0.615404	0.157162	1
gene9998	SMIM29	0.24001	0.144729	0.725525	0.157162	1
gene25478	DSG2	0.140006	0.235768	-0.746304	0.157162	1
gene13962	DHTKD1	0.0425017	0.0840362	-0.961689	0.157162	1
gene1097	PDLIM4	1.53506	0.999097	0.61897	0.157397	1
gene13064	FBXO34	0.182507	0.299963	-0.712702	0.157741	1
gene24904	MSI1	0.0825033	0.0420181	0.955489	0.158113	1
gene17411	LOC109502429	0.0150006	0.0490211	-1.62697	0.158113	1
gene30846	ARPC1B	0.455018	0.715475	-0.65149	0.158252	1
gene27024	IER5L	1.03504	0.659451	0.649423	0.158442	1
gene31737	RHBDF1	0.511271	0.798344	-0.641627	0.158842	1
gene28844	CYTH1	0.476269	0.298795	0.670657	0.158883	1
gene5160	SLC2A4RG	0.0700028	0.126054	-0.836442	0.159344	1
gene1702	RFESD	0.158756	0.261446	-0.714929	0.16005	1
gene34500	FOXO4	0.0050002	0.0210091	-1.82715	0.16005	1
gene3613	LOC109496575	0.0075003	0.0245106	-1.55322	0.160278	1
gene7978	SLC10A7	0.131255	0.222929	-0.758189	0.160574	1
gene16004	LOC109501880	0.0025001	0.0198419	-2.48611	0.160782	1
gene6845	OTOF	0.0287512	0.00933736	1.51389	0.160997	1
gene10792	MARCKS	4.28392	6.51281	-0.604304	0.161199	1
gene29477	BAX	0.963789	0.620934	0.633318	0.161199	1
gene33395	CF2H8orf37	0.121255	0.210091	-0.786283	0.161199	1
gene31335	GPRC5B	0.112505	0.198419	-0.811205	0.161199	1
gene8821	LIMCH1	0.0812533	0.147063	-0.845438	0.161484	1
gene2121	ABLIM3	0.0537522	0.102711	-0.917449	0.161815	1
gene2475	TRIP13	0.787532	0.504217	0.642126	0.16222	1
gene8035	RAB33B	0.305012	0.48671	-0.671869	0.162344	1
gene19678	NCAM2	0.0050002	0.0233434	-1.97154	0.162344	1
gene25523	KIAA1328	0.0462519	0.0887049	-0.920006	0.16296	1
gene30245	LOC102899552	0.00625025	0.0221762	-1.63811	0.162971	1
gene29999	CHST8	0.00625025	0.0221762	-1.63811	0.162971	1
gene28087	NOG	0.00625025	0.0221762	-1.63811	0.162971	1
gene7641	PLPP5	0.233759	0.37933	-0.695287	0.163147	1
gene25052	PLA2G3	0.0050002	0.0198419	-1.74914	0.163434	1
gene10593	LOC109499777	0	0.0105045	-3.22308	0.163434	1
gene2638	AES	7.29779	4.82741	0.595989	0.164288	1
gene12701	HAUS4	0.463769	0.724812	-0.642759	0.164288	1
gene9595	LOC109500129	0.0225009	0.00466868	2.02485	0.164288	1
gene31034	NCF1	0.0337514	0.0128389	1.32125	0.164665	1
gene5204	RBBP8NL	0.0712529	0.128389	-0.837582	0.165087	1
gene34809	LOC109496571	0.0100004	0.0315136	-1.53858	0.165114	1
gene30335	DPEP2	0.0525021	0.101544	-0.934314	0.165449	1
gene8063	PABPC4L	0.118755	0.20192	-0.759128	0.165475	1
gene21835	GVQW3	0.0312513	0.0665287	-1.05869	0.165475	1
gene4438	LOC105260377	3.62765	5.54872	-0.613048	0.165521	1
gene21744	RAB38	0.211259	0.343148	-0.696328	0.165902	1
gene13925	ITIH5	0.00375015	0.0245106	-2.36058	0.166195	1
gene2765	TNFSF9	0.400016	0.250941	0.670395	0.166201	1
gene30021	NUDT19	0.285012	0.454029	-0.669274	0.166658	1
gene16075	SCNN1D	0.0112505	0.0326808	-1.4372	0.166887	1
gene33392	PLEKHF2	0.226259	0.364157	-0.683372	0.167527	1
gene28542	LOC101091668	0.0137506	0.0361823	-1.31618	0.167527	1
gene17971	LOC101101243	0.0075003	0.0245106	-1.55322	0.167527	1
gene27740	SMYD4	0.0975039	0.168072	-0.777276	0.168172	1
gene25414	LAMA3	0.278761	0.44936	-0.686249	0.168335	1
gene15036	HOXC5	0.212509	0.127221	0.735345	0.168335	1
gene9319	LOC101085463	0.108754	0.0560241	0.943574	0.169797	1
gene27972	DUSP14	0.538772	0.343148	0.649169	0.170206	1
gene501	POU4F1	0.0875035	0.0443524	0.963198	0.170206	1
gene8510	SOWAHB	0.0075003	0.0268449	-1.67875	0.170416	1
gene25642	ME2	0.117505	0.0641943	0.861353	0.170474	1
gene1155	CXCL14	306.484	461.553	-0.590802	0.170481	1
gene25859	LOC102902261	0.0687528	0.0338479	0.999317	0.170531	1
gene24764	KDM2B	0.412517	0.260279	0.662185	0.171018	1
gene15394	CAPS2	0.112505	0.192583	-0.768392	0.172062	1
gene11420	CHRNB4	0.0587524	0.0280121	1.03996	0.172376	1
gene2462	SLC6A3	0.0050002	0.0198419	-1.74914	0.172376	1
gene14853	WNT10B	9.8779	6.54782	0.592995	0.172483	1
gene2090	MYOZ3	0.00875035	0.0338479	-1.80804	0.172483	1
gene15443	PPFIA2	0.0025001	0.0151732	-2.12354	0.172833	1
gene26109	LOC109493742	0.025001	0.054857	-1.09379	0.172854	1
gene27083	POMT1	0.122505	0.205422	-0.739396	0.173207	1
gene11312	SMOC2	0.666277	1.02944	-0.626721	0.174002	1
gene29172	PPP1R12C	0.202508	0.120218	0.747141	0.174002	1
gene21646	CNTN5	0	0.00933736	-3.07107	0.174002	1
gene11594	HAPLN3	0.24251	0.389835	-0.681834	0.174326	1
gene17523	GCLM	0.216259	0.346649	-0.677372	0.174805	1
gene32162	LOC101096439	0.163757	0.268449	-0.708502	0.175247	1
gene2175	CCL28	0.112505	0.192583	-0.768392	0.175596	1
gene32612	CF1H1orf226	0.0025001	0.0186747	-2.40365	0.175627	1
gene31620	SLC9A3R2	0.338764	0.534564	-0.656035	0.175752	1
gene25954	ROR2	0.0837534	0.0431853	0.938388	0.175752	1
gene2207	CARD6	0.405016	0.249774	0.694956	0.175757	1
gene29152	TMEM238	0.391266	0.613931	-0.648186	0.175757	1
gene23675	LOC109492454	0.0287512	0.0606928	-1.04411	0.175768	1
gene9646	TFAP2A	3.7514	2.48374	0.594601	0.175822	1
gene21460	CLMP	1.2938	0.846198	0.611835	0.175822	1
gene33644	TMEM65	0.661277	0.427184	0.629065	0.175822	1
gene34553	LOC102900447	0.050002	0.0221762	1.13448	0.175822	1
gene16578	FGR	0.0312513	0.0116717	1.33986	0.176351	1
gene23121	FOSL1	0.0137506	0.00233434	2.09885	0.176414	1
gene19579	LOC105260899	0.0375015	0.0770332	-1.01304	0.176454	1
gene14852	ARF3	7.20404	4.79707	0.586434	0.176616	1
gene14632	LMNTD1	0.110004	0.0583585	0.902161	0.17795	1
gene3694	SUMF1	0.773781	1.18468	-0.613708	0.177996	1
gene18706	GLS	0.523771	0.81235	-0.631917	0.177996	1
gene15442	ACSS3	0.217509	0.347817	-0.673938	0.177996	1
gene32810	LOC105261353	0.0075003	0	2.90621	0.177996	1
gene32547	LOC109495761	0.0075003	0	2.90621	0.177996	1
gene31920	LOC101081599	0.0075003	0	2.90621	0.177996	1
gene25142	GRK3	0.0075003	0	2.90621	0.177996	1
gene18317	LOC102900778	0.0075003	0	2.90621	0.177996	1
gene15260	FAM19A2	0.0075003	0	2.90621	0.177996	1
gene9584	LOC109499549	0.0075003	0	2.90621	0.177996	1
gene2130	HTR4	0.0075003	0	2.90621	0.177996	1
gene32643	B4GALT3	0.24876	0.152899	0.698315	0.178605	1
gene19450	DSCAM	0.0075003	0.0245106	-1.55322	0.178943	1
gene29220	MYADM	0.25376	0.402674	-0.66335	0.179247	1
gene7090	ADI1	6.84153	10.2746	-0.586711	0.17925	1
gene13590	SETD3	0.350014	0.54857	-0.646304	0.179948	1
gene1339	DPYSL3	0.00125005	0.014006	-2.60159	0.180177	1
gene5830	RASSF2	0.0212509	0.00583585	1.68382	0.1806	1
gene34367	CXHXorf67	0.0137506	0.00233434	2.09885	0.1806	1
gene23481	STAMBPL1	0.140006	0.0805347	0.789749	0.181481	1
gene8041	ELF2	0.947538	1.44145	-0.604654	0.181846	1
gene12759	LOC101081306	0.663777	1.01777	-0.615703	0.182338	1
gene890	LOC111556195	0.00625025	0.0245106	-1.77562	0.183256	1
gene14738	LRRK2	0.025001	0.0560241	-1.12354	0.183488	1
gene35271	CMC4	0.327513	0.51122	-0.640305	0.184176	1
gene32639	TOMM40L	0.126255	0.0711973	0.817082	0.184176	1
gene31738	SNRNP25	1.47256	2.22346	-0.594132	0.184547	1
gene29558	INAFM1	0.74253	1.13682	-0.61366	0.185961	1
gene4584	FOXP2	0.0612525	0.112048	-0.857204	0.186316	1
gene2399	LOC109492280	0.0325013	0.0116717	1.39431	0.186316	1
gene12592	RNASE4	1.40631	0.925566	0.602849	0.186736	1
gene30983	LOC101085768	0.49377	0.762162	-0.624938	0.186736	1
gene3734	IL17RC	0.156256	0.267282	-0.769357	0.186738	1
gene20339	GNB4	0.513771	0.791341	-0.621915	0.187008	1
gene904	RNF130	0.24126	0.386333	-0.676274	0.188127	1
gene20011	FSTL1	1.82882	2.75919	-0.593072	0.188358	1
gene8032	MGST2	0.0525021	0.124887	-1.22977	0.18891	1
gene10588	CASP8AP2	1.1463	1.74375	-0.604727	0.188933	1
gene2185	CCDC152	0.00625025	0.0233434	-1.7085	0.188969	1
gene25469	DSC2	0.212509	0.345482	-0.697614	0.189588	1
[truncated: 19,739 more rows]

## Sheet: DE genes Stage 16a
GeneID	GeneName	MeanDkk4Pos	MeanDkk4Neg	Log2 fold change	p-value	q-value
gene15303	WIF1	2.22195	0.0794838	4.78895	2.03357e-47	4.30018e-43
gene7587	DKK4	35.5804	2.00466	4.14905	6.49653e-46	6.86878e-42
gene7807	SPOCK3	1.0002	0.060075	4.03668	1.3447e-33	9.47834e-30
gene23938	ADIRF	0.307262	3.70247	-3.58701	2.83017e-33	1.49617e-29
gene10706	LOC105260586	2.44533	0.236603	3.36442	4.16482e-30	1.76139e-26
gene33796	LY6D	0.307262	3.67659	-3.5769	3.7099e-28	1.30749e-24
gene18846	NRP2	0.767699	0.0554538	3.76907	5.90476e-28	1.78374e-24
gene3690	LRRN1	0.506025	0.0351208	3.81395	2.55911e-27	6.76438e-24
gene23281	LOC109492247	0.655553	5.36886	-3.03205	2.79177e-26	6.55942e-23
gene33544	KCNV1	0.244351	0.0110908	4.35144	3.18944e-25	6.74438e-22
gene32085	HMCN1	0.805993	0.0831808	3.26215	5.06894e-25	9.74435e-22
gene7009	ATP6V1C2	1.32478	0.158043	3.05996	7.71743e-25	1.35994e-21
gene8040	MGARP	0.0328233	0.449176	-3.73791	1.46108e-24	2.37661e-21
gene5570	MYL9	0.10394	0.902973	-3.10779	5.32214e-24	8.03872e-21
gene21283	NCAM1	0.413026	0.0323481	3.63704	6.11683e-24	8.6231e-21
gene25280	APCDD1	3.70447	0.545296	2.76209	9.82181e-23	1.29807e-19
gene12938	LRFN5	0.335527	0.0277269	3.5537	5.44254e-22	6.76987e-19
gene4455	LOC111559520	0.191469	0.00831808	4.37959	9.67025e-22	1.13604e-18
gene6230	EFEMP1	0.0364703	0.391874	-3.39335	1.39961e-21	1.55769e-18
gene16527	LOC111561697	0.00911757	0.260633	-4.70481	4.99818e-21	5.28457e-18
gene15369	KCNMB4	0.732141	0.0951958	2.93103	6.24265e-21	6.28605e-18
gene16966	PTCH2	1.22449	0.181149	2.75068	1.14799e-20	1.10343e-17
gene18264	CXCR4	0.899904	0.119226	2.90641	1.73739e-20	1.59734e-17
gene14602	SPX	0.505113	0.0665446	2.90693	4.21549e-19	3.7142e-16
gene13041	BMP4	0.302703	0.0194088	3.90036	6.2846e-19	5.31576e-16
gene18331	KIF5C	0.253468	0.0184846	3.71222	8.67068e-19	7.05193e-16
gene26293	FREM1	0.439467	0.0545296	2.9894	1.14522e-18	8.96922e-16
gene17610	OLFM3	0.25438	0.0203331	3.58614	3.61783e-18	2.64108e-15
gene8524	CXCL10	16.6177	2.60078	2.67528	3.62203e-18	2.64108e-15
gene6553	FOXI3	0.58626	0.0868777	2.74148	4.81311e-18	3.3926e-15
gene5997	EDAR	1.33025	0.236603	2.48654	1.59958e-17	1.09112e-14
gene1562	S100Z	0.214263	0.0194088	3.40363	2.74789e-17	1.81584e-14
gene4110	RELN	0.50876	0.0739385	2.76727	7.6945e-17	4.78552e-14
gene10418	RIMS1	0.589907	0.0942715	2.63376	7.6945e-17	4.78552e-14
gene20663	CHST2	1.23725	0.230133	2.4219	1.17145e-16	6.90263e-14
gene19849	ABI3BP	0.00182351	0.10259	-5.24198	1.17514e-16	6.90263e-14
gene1558	F2RL2	0.00455879	0.115529	-4.4119	7.66823e-16	4.3825e-13
gene7586	VDAC3	4.87334	1.06102	2.1985	1.58236e-15	8.80543e-13
gene2575	ADAMTSL5	0.026441	0.217194	-2.99534	1.68251e-15	9.12265e-13
gene15486	DUSP6	1.97851	0.422373	2.22535	3.5042e-15	1.85249e-12
gene7592	PLAT	0.460437	0.0452873	3.31955	3.6262e-15	1.87023e-12
gene10352	KHDRBS2	0.981962	0.194088	2.33346	3.76988e-15	1.89804e-12
gene5065	SHH	0.0929992	0.00184846	5.08195	4.81556e-15	2.36814e-12
gene12453	SCG5	0.651906	0.118302	2.453	6.56005e-15	3.1527e-12
gene31199	LOC101088902	0.0401173	0.295754	-2.85416	9.66175e-15	4.44146e-12
gene32096	FAM129A	0.23341	0.0286511	2.98604	9.66175e-15	4.44146e-12
gene19257	CC1H2orf54	0.0364703	0.249542	-2.74418	1.2454e-14	5.60324e-12
gene8483	ANTXR2	0.6747	0.131241	2.35387	1.35448e-14	5.96704e-12
gene11007	PDE7B	0.146793	0.0129392	3.41337	1.82324e-14	7.86821e-12
gene17616	COL11A1	0.237969	1.15529	-2.27503	2.40396e-14	1.01668e-11
gene23905	NRG3	0.0793229	0.00184846	4.85488	4.38154e-14	1.81671e-11
gene21275	IL18	0.0291762	0.226437	-2.91771	4.75527e-14	1.93375e-11
gene10252	PTCHD4	0.206057	0.0212573	3.222	5.29407e-14	2.10511e-11
gene30715	LOC101088802	0.0127646	0.153422	-3.4964	5.37577e-14	2.10511e-11
gene10953	MOXD1	0.971021	0.207952	2.21823	5.67147e-14	2.14159e-11
gene33604	HAS2	0.39935	0.0656204	2.58857	5.67147e-14	2.14159e-11
gene19085	CCL20	0.424879	0.0609992	2.7816	6.76243e-14	2.50874e-11
gene2162	HCN1	0.21791	0.0268027	2.98041	1.01268e-13	3.69208e-11
gene21689	HEPHL1	0.774082	0.158968	2.27711	1.26742e-13	4.5425e-11
gene18367	LOC109502699	0.00364703	0.0951958	-4.3981	1.29137e-13	4.55122e-11
gene6646	NEURL3	0.263498	0.0397419	2.70089	1.43013e-13	4.82612e-11
gene4614	KCND2	0.520613	0.0988927	2.3854	1.43784e-13	4.82612e-11
gene30347	SMPD3	0.120352	0.00924231	3.57627	1.43784e-13	4.82612e-11
gene18507	SP5	0.183263	0.0203331	3.11506	1.47053e-13	4.85873e-11
gene19210	RAMP1	0.298145	1.31241	-2.13472	1.72575e-13	5.61425e-11
gene28453	ETV4	1.06402	0.238452	2.15343	1.81593e-13	5.81813e-11
gene27562	PMP22	0.174146	0.835504	-2.2564	1.84719e-13	5.82996e-11
gene18334	LYPD6B	0.227028	1.00741	-2.14524	2.42053e-13	7.52194e-11
gene2184	SELENOP	0.530643	2.21631	-2.06045	2.45443e-13	7.52194e-11
gene12249	SEMA6D	0.582613	0.118302	2.29112	3.2998e-13	9.96822e-11
gene8360	GRID2	0.436732	0.0767111	2.49499	4.28294e-13	1.25787e-10
gene11492	MEX3B	0.229763	0.0351208	2.67801	4.28294e-13	1.25787e-10
gene20468	SPTSSB	0.174146	0.848444	-2.27854	4.8593e-13	1.4076e-10
gene33952	ANOS1	2.88845	0.719976	2.0029	7.52602e-13	2.15061e-10
gene10221	RUNX2	0.247086	0.0406661	2.57602	9.88612e-13	2.78736e-10
gene22	GJB2	0.335527	1.42886	-2.08737	1.42273e-12	3.95857e-10
gene75	SHISA2	0.161381	0.0184846	3.06383	1.6812e-12	4.61697e-10
gene29950	DMKN	0.0610877	0.367844	-2.57237	1.75015e-12	4.74469e-10
gene3753	LOC102901170	0.0619995	0.000924231	5.08894	1.82006e-12	4.81086e-10
gene14664	PTHLH	0.983786	0.230133	2.09145	1.82006e-12	4.81086e-10
gene349	SERP2	0.235233	0.0397419	2.53779	1.95716e-12	5.1094e-10
gene10351	LOC111560472	0.101205	0.00646961	3.78777	2.11467e-12	5.39695e-10
gene4651	GPR37	0.293586	0.0536054	2.43316	2.11835e-12	5.39695e-10
gene26308	SH3GL2	1.07587	0.259709	2.04666	2.20254e-12	5.4831e-10
gene19624	GRIK1	0.162293	0.0203331	2.94067	2.20403e-12	5.4831e-10
gene32779	LOC105259618	0.093911	0.00554538	3.8735	2.29091e-12	5.63298e-10
gene7354	SLC7A2	0.204234	0.0304996	2.70673	2.78142e-12	6.76044e-10
gene22614	LRP4	2.55657	0.650658	1.97272	3.41937e-12	8.2166e-10
gene28219	SP6	0.16594	0.0249542	2.68876	4.08042e-12	9.6949e-10
gene4336	SOSTDC1	0.557995	2.51853	-2.17241	4.36432e-12	1.02542e-09
gene7364	FGF20	0.16594	0.0221815	2.85226	4.83362e-12	1.12321e-09
gene30189	LOC111558024	0.15044	0.661749	-2.13038	6.75304e-12	1.55217e-09
gene18505	LOC111561869	0.0884404	0.00369692	4.2732	7.02032e-12	1.59626e-09
gene28129	WFIKKN2	0.320027	0.0628477	2.33132	7.45038e-12	1.67602e-09
gene15502	DCN	19.5061	5.36793	1.86133	9.19208e-12	2.04606e-09
gene4456	EVX1	0.0765876	0.00369692	4.06788	1.23916e-11	2.72951e-09
gene11667	LOC111560787	0.175969	0.0268027	2.67344	1.83816e-11	4.00718e-09
gene26115	TLE4	0.17141	0.0286511	2.54266	3.73601e-11	8.02926e-09
gene33196	EYA1	0.135852	0.0194088	2.7498	3.75909e-11	8.02926e-09
gene8613	SULT1E1	0.0109411	0.10259	-3.1265	3.98127e-11	8.4188e-09
gene27561	LOC101091978	0.31638	0.0665446	2.23353	4.29919e-11	9.00106e-09
gene21358	CD3E	0.405732	0.0868777	2.21146	4.79375e-11	9.93811e-09
gene7917	FHDC1	0.0455879	0.228285	-2.30136	5.16395e-11	1.06016e-08
gene32362	LGR6	0.837905	0.214422	1.96172	5.8277e-11	1.18493e-08
gene33009	PXDNL	0.0200587	0.179301	-3.10335	6.37667e-11	1.2842e-08
gene1055	MEGF10	0.117617	0.0129392	3.09589	6.49494e-11	1.29026e-08
gene16656	FABP3	0.0756758	0.361374	-2.24198	6.52877e-11	1.29026e-08
gene15694	ASCL4	0.328233	0.0739385	2.13642	7.07429e-11	1.38512e-08
gene4267	DYNC1I1	0.0993815	0.0110908	3.06133	9.26933e-11	1.79825e-08
gene8982	C1QTNF7	0.090264	0.00646961	3.62427	1.02931e-10	1.96088e-08
gene25766	CDH7	0.124911	0.0166362	2.84101	1.02931e-10	1.96088e-08
gene15533	CRADD	0.471378	0.114605	2.03144	1.11361e-10	2.10254e-08
gene9828	LTB	1.56822	0.313314	2.32006	1.41026e-10	2.63906e-08
gene93	RASL11A	0.207881	0.807778	-1.95352	1.55891e-10	2.89164e-08
gene8742	RASL11B	0.313644	0.0702415	2.14408	1.78358e-10	3.27962e-08
gene2342	CDH18	0.0610877	0.00277269	4.06788	2.00673e-10	3.65813e-08
gene26805	BRINP1	0.226116	0.84105	-1.89089	2.02688e-10	3.66328e-08
gene8527	SDAD1	2.01134	0.574871	1.8052	2.12513e-10	3.8083e-08
gene2349	BASP1	1.60834	0.460267	1.80297	2.68771e-10	4.776e-08
gene10327	BMP5	0.174146	0.0314238	2.43609	3.46839e-10	6.11188e-08
gene24460	CPXM2	0.109411	0.0147877	2.81182	3.94553e-10	6.89521e-08
gene4423	LOC109497493	0.0118528	0.100741	-2.99359	4.12414e-10	7.14829e-08
gene13105	DACT1	0.185998	0.0341965	2.41197	4.17097e-10	7.17068e-08
gene14955	KRT7	0.0255292	0.166362	-2.66145	4.48441e-10	7.64737e-08
gene15417	CSRP2	1.06584	0.292981	1.85982	5.74754e-10	9.723e-08
gene5335	BCAS4	0.287203	0.0674688	2.07474	6.16267e-10	1.03425e-07
gene24394	NANOS1	0.361056	0.0831808	2.10562	6.35481e-10	1.0581e-07
gene4341	TSPAN13	0.38385	0.0951958	2.00107	7.29899e-10	1.20582e-07
gene31402	TNFRSF17	0.23341	0.0471358	2.2856	7.89709e-10	1.29451e-07
gene23286	TNNI2	2.41433	7.81622	-1.69445	8.02749e-10	1.30576e-07
gene27556	HS3ST3A1	0.157734	0.0295754	2.37896	8.50975e-10	1.37364e-07
gene19453	PCP4	0.0966463	0.00646961	3.72188	9.83847e-10	1.57609e-07
gene30952	COL26A1	0.382026	0.0933473	2.02223	1.00416e-09	1.59654e-07
gene19726	ROBO1	1.10961	0.322556	1.7795	1.04609e-09	1.65079e-07
gene14853	WNT10B	3.10636	0.949185	1.7095	1.17562e-09	1.83496e-07
gene26302	BNC2	0.379291	0.0970442	1.9564	1.18015e-09	1.83496e-07
gene26022	DOCK8	0.0164116	0.109983	-2.67855	1.19772e-09	1.84868e-07
gene24659	FZD10	1.85634	0.563781	1.71762	1.45596e-09	2.231e-07
gene22215	LMO1	0.115793	0.437161	-1.90833	1.52843e-09	2.30858e-07
gene29539	EHD2	0.0866169	0.34289	-1.97378	1.52843e-09	2.30858e-07
gene23279	IGF2	0.0738523	0.298526	-2.00188	1.54031e-09	2.31003e-07
gene28403	CAVIN1	0.219733	0.768036	-1.80116	1.69978e-09	2.51346e-07
gene7235	GPM6A	0.122175	0.0194088	2.5978	1.71162e-09	2.51346e-07
gene18840	PARD3B	0.463173	0.122923	1.90585	1.71162e-09	2.51346e-07
gene8971	FGFBP1	0.00364703	0.0582265	-3.69766	2.13887e-09	3.09784e-07
gene23287	SYT8	0.0309997	0.159892	-2.33325	2.13887e-09	3.09784e-07
gene32932	S100A14	0.121264	0.513872	-2.07503	2.20688e-09	3.17461e-07
gene1563	CRHBP	0.122175	0.0212573	2.47227	3.19189e-09	4.56053e-07
gene32579	MGST3	0.706612	2.24588	-1.66701	4.08401e-09	5.70429e-07
gene20026	HCLS1	0.0237057	0.134013	-2.45452	4.09344e-09	5.70429e-07
gene18465	B3GALT1	0.0656465	0.00554538	3.36288	4.10032e-09	5.70429e-07
gene20070	KALRN	0.147705	0.0277269	2.37495	4.10032e-09	5.70429e-07
gene27102	AK8	0.287203	0.0730142	1.96227	4.67221e-09	6.45743e-07
gene28800	ST6GALNAC2	0.537937	0.146953	1.8655	5.17802e-09	7.11003e-07
gene5471	PKIG	0.55526	0.159892	1.79014	5.44447e-09	7.38004e-07
gene16996	PIK3R3	0.260763	0.0646961	1.99557	5.44447e-09	7.38004e-07
gene14303	LOC111561319	0.0920875	0.350283	-1.91702	5.84735e-09	7.82582e-07
gene30892	GPC2	0.128558	0.02403	2.37527	5.84735e-09	7.82582e-07
gene24024	FXYD4	0.0282645	0.158968	-2.45421	6.69376e-09	8.90228e-07
gene26333	MLLT3	1.08499	0.337344	1.68267	7.53271e-09	9.95542e-07
gene971	SEMA6A	0.540672	0.158043	1.76847	7.9664e-09	1.04029e-06
gene9827	TNF	0.633671	0.181149	1.80131	7.96966e-09	1.04029e-06
gene29851	PPP1R14A	0.106676	0.388177	-1.85462	8.09339e-09	1.04996e-06
gene21715	FAT3	0.606318	0.176528	1.77483	8.69869e-09	1.1216e-06
gene8020	RNF150	0.093911	0.0138635	2.68085	9.70511e-09	1.24378e-06
gene23352	CEND1	0.0610877	0.00462115	3.48291	9.86402e-09	1.25653e-06
gene14987	KRT8	0.475025	1.53884	-1.69385	1.10345e-08	1.39722e-06
gene6649	MTA3	0.19694	0.0351208	2.45656	1.13767e-08	1.43197e-06
gene10989	SGK1	0.393879	0.109059	1.84382	1.22023e-08	1.52596e-06
gene8943	ADGRA3	0.90811	0.279118	1.69869	1.22678e-08	1.52596e-06
gene6969	LOC111559723	0.219733	0.0517569	2.06639	1.50757e-08	1.86427e-06
gene1754	PAM	0.495084	0.143256	1.78248	1.54783e-08	1.90294e-06
gene26529	GLIPR2	0.324586	0.0859534	1.90561	1.61043e-08	1.96844e-06
gene32777	LOC102902050	0.0893522	0.012015	2.80242	1.6289e-08	1.97959e-06
gene20433	SERPINI1	0.116705	0.0194088	2.53221	2.19743e-08	2.65525e-06
gene21724	NAALAD2	0.0802346	0.299451	-1.88815	2.32998e-08	2.79942e-06
gene8528	NAAA	0.231586	0.0582265	1.97477	2.35811e-08	2.81721e-06
gene20996	CTNNB1	10.901	3.73851	1.5437	2.44717e-08	2.90718e-06
gene8523	CXCL11	1.61472	0.35398	2.18662	2.67982e-08	3.16578e-06
gene30574	CE2H16orf74	0.234322	0.744006	-1.66299	2.88428e-08	3.38839e-06
gene464	DACH1	0.106676	0.0175604	2.54113	2.95023e-08	3.44671e-06
gene15773	GCAT	0.287203	0.900201	-1.64506	3.02516e-08	3.51484e-06
gene19623	LOC109503357	0.0875287	0.0129392	2.67344	3.04884e-08	3.52299e-06
gene27927	TMEM132E	0.0857052	0.0129392	2.64338	3.22785e-08	3.70957e-06
gene15402	PHLDA1	1.56366	0.512024	1.6089	3.37523e-08	3.85797e-06
gene4525	BMPER	0.0401173	0.000924231	4.47227	3.40826e-08	3.87478e-06
gene408	PCDH17	0.655553	0.191316	1.77183	3.48967e-08	3.94612e-06
gene18054	THEM5	0.0501466	0.204255	-2.00665	3.56617e-08	4.01118e-06
gene23560	SLC35F3	0.105764	0.0194088	2.39135	3.84797e-08	4.30524e-06
gene22343	USH1C	0.0820581	0.00739385	3.31828	3.87193e-08	4.30926e-06
gene21227	CD1H11orf87	0.13494	0.0249542	2.39223	4.08503e-08	4.52262e-06
gene8590	JCHAIN	0.0993815	0.351208	-1.81187	4.24295e-08	4.67299e-06
gene7014	ODC1	3.76465	1.29854	1.53496	4.2931e-08	4.70373e-06
gene7317	SORBS2	0.716641	0.220891	1.69374	4.56525e-08	4.97612e-06
gene14061	PIP4K2A	0.502378	0.155271	1.68806	4.75954e-08	5.16129e-06
gene23243	ANO1	0.107587	0.376162	-1.79719	5.10337e-08	5.50591e-06
gene35405	LOC105260248	0.547966	0.16821	1.69833	5.20446e-08	5.58647e-06
gene16342	SRARP	0.0984698	0.0166362	2.50067	5.48075e-08	5.85333e-06
gene13715	LBHD2	0.105764	0.0175604	2.52885	5.66575e-08	6.0205e-06
gene28925	NOTUM	0.063823	0.00554538	3.32281	5.71534e-08	6.04283e-06
gene7360	ZDHHC2	0.196028	0.04806	2.00738	5.90886e-08	6.21636e-06
gene23285	LSP1	0.148616	0.482448	-1.6927	6.06283e-08	6.34676e-06
gene7448	NRG1	0.00273527	0.04806	-3.74751	6.34058e-08	6.60482e-06
gene28672	SOX9	2.18183	0.74493	1.5492	6.4442e-08	6.67986e-06
gene23	GJB6	0.205145	0.660825	-1.68322	6.53251e-08	6.73836e-06
gene9538	SOX4	16.2092	5.71359	1.50421	6.7895e-08	6.93579e-06
gene10578	RRAGD	0.334615	0.0988927	1.74909	6.7895e-08	6.93579e-06
gene12202	SCG3	0.160469	0.0351208	2.16262	6.95058e-08	7.0662e-06
gene26079	ANXA1	0.464996	1.39559	-1.58369	7.09114e-08	7.17461e-06
gene29909	CLIP3	0.189645	0.04806	1.95985	8.94672e-08	9.00892e-06
gene19922	PHLDB2	0.111234	0.0212573	2.33797	1.47393e-07	1.47714e-05
gene22309	CALCB	0.418497	1.39097	-1.7306	1.69042e-07	1.68611e-05
gene5850	BMP2	0.138587	0.0304996	2.15034	1.74027e-07	1.71961e-05
gene18080	LOC109503122	0.185998	0.0406661	2.16804	1.74027e-07	1.71961e-05
gene30113	NKD1	0.135852	0.0295754	2.16484	1.84808e-07	1.81765e-05
gene7006	KCNF1	0.0993815	0.0194088	2.30234	1.91225e-07	1.87206e-05
gene16255	CASZ1	0.141322	0.0314238	2.13653	2.15037e-07	2.09547e-05
gene17684	GSTM3	0.580789	1.63219	-1.48926	3.03206e-07	2.9411e-05
gene6813	SLC30A3	0.0774994	0.0110908	2.70624	3.07684e-07	2.97091e-05
gene26139	IDNK	0.242527	0.07209	1.73733	3.97591e-07	3.82157e-05
gene2943	TMEM205	0.359232	1.01573	-1.49716	4.11864e-07	3.94085e-05
gene33174	CF2H8orf34	0.0847934	0.0147877	2.44754	4.18856e-07	3.97544e-05
gene19111	CC1H2orf72	0.0811464	0.0138635	2.47227	4.1924e-07	3.97544e-05
gene1816	MCC	0.200587	0.0452873	2.12446	4.29891e-07	4.05825e-05
gene14391	SLC2A3	0.113058	0.377086	-1.72976	4.36414e-07	4.10151e-05
gene310	HTR2A	0.0410291	0.00184846	3.91901	4.68663e-07	4.38511e-05
gene34886	ZCCHC12	0.257116	0.0767111	1.73276	4.83237e-07	4.50156e-05
gene22616	CD1H11orf49	0.324586	0.103514	1.64002	5.55e-07	5.14738e-05
gene20368	NLGN1	0.097558	0.0157119	2.56538	5.76948e-07	5.32758e-05
gene29484	HSD17B14	0.0692935	0.247694	-1.82426	5.9312e-07	5.4531e-05
gene1633	EDIL3	0.0364703	0.151574	-2.02836	6.02502e-07	5.50672e-05
gene5831	SLC23A2	0.406644	0.132165	1.61462	6.04161e-07	5.50672e-05
gene8695	HOPX	0.286292	0.0868777	1.70977	6.1857e-07	5.60082e-05
gene26397	MOB3B	0.060176	0.207028	-1.76728	6.19782e-07	5.60082e-05
gene10326	HMGCLL1	0.125822	0.0304996	2.01189	6.38523e-07	5.72965e-05
gene6891	FKBP1B	0.470467	0.156195	1.58504	6.42167e-07	5.72965e-05
gene20668	PCOLCE2	0.0866169	0.0166362	2.31745	6.42167e-07	5.72965e-05
gene11890	STRA6	0.450408	0.148801	1.59185	6.62869e-07	5.88951e-05
gene20804	ASTE1	0.393879	0.129392	1.59909	7.14747e-07	6.32387e-05
gene3516	WNT5A	0.597201	0.206103	1.53061	7.24251e-07	6.38126e-05
gene8013	IL15	0.0173234	0.0878019	-2.28262	7.95134e-07	6.97672e-05
gene8026	CLGN	0.00820581	0.0637719	-2.82694	8.29679e-07	7.24256e-05
gene12029	IGDCC4	0.133117	0.0323481	2.01016	8.32282e-07	7.24256e-05
gene30556	ATP2C2	0.00455879	0.0471358	-3.13506	8.41027e-07	7.27199e-05
gene33312	CA2	0.198763	0.0545296	1.84831	8.42541e-07	7.27199e-05
gene16361	PADI2	0.151352	0.0369692	2.00657	8.52815e-07	7.33075e-05
gene35404	LOC111559263	0.0920875	0.0184846	2.26052	8.90851e-07	7.6267e-05
gene2306	CDH6	0.0793229	0.0129392	2.53296	9.01159e-07	7.65297e-05
gene28941	SECTM1	0.0127646	0.0831808	-2.62049	9.01159e-07	7.65297e-05
gene949	KCNN2	0.231586	0.0591508	1.9524	9.16102e-07	7.74876e-05
gene2401	SEMA5A	0.630936	0.221815	1.50424	9.4382e-07	7.9514e-05
gene347	TSC22D1	2.30219	0.866928	1.40807	9.99146e-07	8.33415e-05
gene16407	PLA2G5	0.0911757	0.0184846	2.24631	9.99146e-07	8.33415e-05
gene30543	NECAB2	0.229763	0.0674688	1.75395	1.00108e-06	8.33415e-05
gene16877	EDN2	0.0127646	0.106287	-2.97068	1.15614e-06	9.58732e-05
gene32842	SYT11	0.0474114	0.00462115	3.12337	1.2714e-06	0.000104645
gene14865	LOC101096902	2.14354	0.805005	1.4119	1.27181e-06	0.000104645
gene16581	IFI6	0.273527	0.783748	-1.51559	1.44127e-06	0.000118128
gene541	SLITRK6	0.00273527	0.0388177	-3.44585	1.6328e-06	0.00013331
gene21598	BARX2	0.106676	0.322556	-1.58815	1.69963e-06	0.000138233
gene14804	RAPGEF3	0.033735	0.130317	-1.9214	1.78671e-06	0.000144758
gene33232	CRISPLD1	0.953698	0.350283	1.4426	1.86059e-06	0.000150168
gene22771	LOC101085921	0	0.0286511	-5.01959	1.8692e-06	0.000150289
gene5233	EDN3	0.522437	0.180225	1.53061	1.87751e-06	0.000150386
gene32347	NAV1	0.147705	0.0397419	1.86971	2.00514e-06	0.000160002
gene14040	NEBL	0.231586	0.07209	1.67099	2.017e-06	0.000160344
gene16660	TINAGL1	0.0255292	0.107211	-2.03197	2.04072e-06	0.000161622
gene26274	LURAP1L	0.0401173	0.145104	-1.83151	2.06766e-06	0.000163144
gene4454	LOC109497502	0.0474114	0.00462115	3.12337	2.1055e-06	0.000165513
gene2289	NPR3	1.43875	0.544372	1.40064	2.22287e-06	0.000174092
gene28103	TOM1L1	0.294498	0.0951958	1.61982	2.41254e-06	0.000188249
gene13974	OPTN	2.29398	0.888186	1.36801	2.63876e-06	0.000205144
gene17462	LRRC8D	0.550701	0.199634	1.45965	2.72389e-06	0.000210987
gene25326	EPB41L3	0.249821	0.0794838	1.64076	2.89791e-06	0.000223647
gene35351	LOC105259725	0.116705	0.0295754	1.94725	2.99967e-06	0.000230658
gene18671	CALCRL	0.0537937	0.181149	-1.73475	3.10752e-06	0.000238085
gene28173	NGFR	0.0957345	0.0175604	2.38641	3.23126e-06	0.000246672
gene11668	ARRDC4	0.127646	0.0314238	1.99068	3.47878e-06	0.000264613
gene21752	PRSS23	2.11892	0.830883	1.34965	3.77169e-06	0.000285864
gene22838	DTX4	0.152263	0.0341965	2.1248	3.91536e-06	0.000295694
gene19836	COL8A1	0.105764	0.0212573	2.26582	3.95532e-06	0.000297649
gene9557	RNF144B	0.037382	0.134013	-1.81709	4.18668e-06	0.000313941
gene8277	SLC39A8	0.093911	0.0184846	2.28854	4.47878e-06	0.000333604
gene14719	CPNE8	0.0446761	0.152498	-1.75077	4.48045e-06	0.000333604
gene20696	CLSTN2	0.0528819	0.00646961	2.86306	4.55908e-06	0.000338268
gene2689	FSD1	0.111234	0.0286511	1.92293	4.62993e-06	0.000342324
gene28018	RNFT1	0.860699	0.327178	1.39291	4.83409e-06	0.000356173
gene18356	FMNL2	0.514231	0.187619	1.4501	5.06556e-06	0.000371932
gene26746	LOC493739	0.122175	0.0323481	1.88731	5.5046e-06	0.000401581
gene1460	PIK3R1	0.0711171	0.218118	-1.60455	5.52634e-06	0.000401581
gene21786	FAM181B	0.0984698	0.0231058	2.04816	5.52634e-06	0.000401581
gene27309	SMTNL2	0.0920875	0.287436	-1.63256	5.70542e-06	0.000413174
gene4414	GSDME	0.0784111	0.0166362	2.17543	5.95699e-06	0.00042992
gene6109	SEMA4C	0.334615	0.117377	1.50398	6.09186e-06	0.000438158
gene19392	HSF2BP	0.0446761	0.15065	-1.73328	6.32504e-06	0.000453388
gene2645	CELF5	0.121264	0.0332723	1.83705	6.80958e-06	0.000486471
gene29647	APOE	0.827875	0.311466	1.40767	6.88926e-06	0.000490506
gene5685	ID1	1.51899	3.81707	-1.32882	7.30036e-06	0.000518032
gene1796	CAMK4	0.215175	0.569326	-1.39997	7.34524e-06	0.000519473
gene12884	NFKBIA	6.58745	2.68304	1.29557	7.90946e-06	0.000557511
gene20599	RNF13	0.94458	0.367844	1.35837	8.03075e-06	0.00056418
gene471	KLF5	1.03576	2.56936	-1.30996	8.12671e-06	0.000569031
gene21333	TAGLN	0.351026	0.926079	-1.39723	8.38084e-06	0.000584889
gene22381	NAV2	0.80417	0.311466	1.3658	8.59227e-06	0.000597672
gene10504	TPBG	0.298145	0.103514	1.51779	9.04622e-06	0.000627185
gene27206	LOC109494056	0.000911757	0.0277269	-3.97378	9.58586e-06	0.000662427
gene24919	MLEC	2.22925	0.904822	1.29999	1.01347e-05	0.000698071
gene8508	2019-09-11	0.618171	0.237527	1.37646	1.02322e-05	0.000702503
gene17402	LOC109502425	0.0656465	0.19871	-1.58465	1.13518e-05	0.000776847
gene15939	PHF21B	0.0765876	0.0166362	2.14188	1.15398e-05	0.000787163
gene7519	PDLIM2	0.0246174	0.0970442	-1.94015	1.16734e-05	0.000793718
gene19926	CC2H3orf52	0.0847934	0.247694	-1.53646	1.23651e-05	0.000838054
gene5879	JAG1	1.04396	0.414055	1.33223	1.24261e-05	0.000839497
gene26786	TNC	0.101205	0.0203331	2.26421	1.25394e-05	0.000844454
gene21828	TSKU	0.51879	0.196861	1.39377	1.26147e-05	0.000846829
gene2806	CTXN1	0.184175	0.060075	1.60136	1.33739e-05	0.000894954
gene21559	CDON	0.0793229	0.23383	-1.54884	1.37957e-05	0.000917174
gene5541	TGM2	0.00455879	0.0425146	-2.98921	1.3797e-05	0.000917174
gene10534	NT5E	1.04305	0.415904	1.32456	1.38361e-05	0.000917174
gene16728	GJB3	0.0920875	0.263406	-1.50703	1.40811e-05	0.000930496
gene31424	CIITA	0.122175	0.0351208	1.77183	1.43578e-05	0.000945824
gene8526	LOC109499447	0.241616	0.0831808	1.5279	1.4677e-05	0.000963853
gene28641	WIPI1	0.215175	0.0702415	1.60237	1.50776e-05	0.000984866
gene24527	DPYSL4	0.654642	0.252315	1.37223	1.50902e-05	0.000984866
gene4600	CFTR	0.00182351	0.0304996	-3.52209	1.51948e-05	0.000985612
gene9851	SAPCD1	0.00182351	0.0304996	-3.52209	1.51948e-05	0.000985612
gene11429	CRABP1	0.528819	1.31148	-1.30887	1.53256e-05	0.000991056
gene17417	CYR61	0.691112	1.75881	-1.34645	1.61449e-05	0.00104085
gene35211	DUSP9	0.0984698	0.280042	-1.49933	1.65697e-05	0.00106499
gene28205	HOXB2	0.0911757	0.0231058	1.93819	1.67736e-05	0.00107009
gene13260	SMOC1	0.0492349	0.00739385	2.59185	1.67792e-05	0.00107009
gene14961	LOC101099222	0.0237057	0.0933473	-1.93712	1.68009e-05	0.00107009
gene13340	ACYP1	0.692024	0.274496	1.3311	1.69056e-05	0.00107353
gene11465	FAH	0.161381	0.421449	-1.3799	1.7237e-05	0.0010913
gene32723	LOC102902635	0.473202	1.18579	-1.32365	1.74065e-05	0.00109874
gene19047	SERPINE2	0.764964	1.86695	-1.28619	1.80001e-05	0.00113283
gene4592	CAV1	0.319115	0.81055	-1.34234	1.81922e-05	0.00114152
gene34807	COL4A6	0.0118528	0.0609992	-2.27832	1.8971e-05	0.00118687
gene11407	LOC111559001	0.102117	0.292981	-1.51229	1.92045e-05	0.00119793
gene24496	FAM196A	0.0273527	0.000924231	3.93461	1.94895e-05	0.00121213
gene2228	LIFR	0.314556	0.104438	1.58215	2.07436e-05	0.00127885
gene18228	LYPD1	0.899904	0.363223	1.30673	2.07436e-05	0.00127885
gene25936	GADD45G	0.558907	0.211649	1.39702	2.07436e-05	0.00127885
gene32397	ATP2B4	0.162293	0.427919	-1.39375	2.11784e-05	0.00129759
gene6190	NRXN1	0.0793229	0.0184846	2.04753	2.12318e-05	0.00129759
gene30169	MMP2	0.328233	0.118302	1.46504	2.12318e-05	0.00129759
gene15283	SRGAP1	0.187822	0.0628477	1.56538	2.14075e-05	0.00130456
gene31398	SNX29	0.118528	0.0341965	1.76591	2.17447e-05	0.0013213
gene3214	TMEM59L	0.641877	0.254163	1.33337	2.20392e-05	0.00133536
gene17978	SV2A	0.0227939	0	4.68085	2.22398e-05	0.00134175
gene24904	MSI1	0.0875287	0.0221815	1.93647	2.22716e-05	0.00134175
gene15302	LOC109501643	0.0382938	0.00369692	3.08475	2.35304e-05	0.00141356
gene12853	EGLN3	0.274439	0.682082	-1.31061	2.38337e-05	0.00142773
gene20973	HIGD1A	2.75351	1.16453	1.24087	2.41952e-05	0.00144528
gene16664	COL16A1	0.26441	0.667295	-1.33256	2.43835e-05	0.00145206
gene21068	STAC	0.00729406	0.0545296	-2.75655	2.44459e-05	0.00145206
gene28202	HOXB3	0.148616	0.0471358	1.63753	2.47118e-05	0.00145965
gene30989	HIP1	0.23888	0.0813323	1.5436	2.47118e-05	0.00145965
gene17336	ST6GALNAC5	0.0683818	0.0138635	2.22834	2.48983e-05	0.00146658
gene13972	CCDC3	0.796876	0.321632	1.30647	2.51611e-05	0.00147793
gene19137	NPPC	0.104852	0.0231058	2.13796	2.68204e-05	0.00156223
gene974	LOC109499875	0.152263	0.0462115	1.70031	2.684e-05	0.00156223
gene20895	RARB	0.144058	0.0443631	1.67859	2.6852e-05	0.00156223
gene23525	NID1	0.0419408	0.138635	-1.7034	2.69055e-05	0.00156223
gene14652	ARNTL2	0.037382	0.00277269	3.37273	2.69656e-05	0.00156223
gene1071	ADAMTS19	0.140411	0.0425146	1.70195	2.965e-05	0.00171306
gene4447	HOXA7	1.20078	0.501857	1.25709	3.11587e-05	0.00179425
gene8178	UGT8	0.0392056	0.00462115	2.85488	3.1225e-05	0.00179425
gene13610	DLK1	0.026441	0.127544	-2.23164	3.16132e-05	0.00181163
gene4156	HGF	0.0428526	0.00462115	2.98041	3.37692e-05	0.00192996
gene8021	TBC1D9	0.184175	0.0619235	1.55829	3.38763e-05	0.00193086
gene2425	UBE2QL1	0.0756758	0.0101665	2.78777	3.41994e-05	0.00193882
gene30128	TOX3	0.283556	0.106287	1.40784	3.41994e-05	0.00193882
gene12412	GPR176	0.141322	0.0443631	1.65111	3.60654e-05	0.00203371
gene20261	CLCN2	0.0547054	0.0101665	2.32619	3.60654e-05	0.00203371
gene19881	CBLB	0.457702	0.176528	1.36987	3.65523e-05	0.00205568
gene18584	HOXD3	0.0720288	0.0166362	2.05442	3.91809e-05	0.00219766
gene8379	FAM13A	0.152263	0.401116	-1.39214	4.02835e-05	0.00225353
gene5069	RNF32	0.0683818	0.0147877	2.14088	4.07513e-05	0.00227368
gene15425	SYT1	0.0309997	0.000924231	4.1097	4.49382e-05	0.00250069
gene14272	TEAD4	0.0291762	0.101665	-1.76961	4.89436e-05	0.00271643
gene4586	MDFIC	0.0154999	0.0674688	-2.05911	4.91237e-05	0.00271929
gene24918	CABP1	0.236145	0.0859534	1.44819	5.28252e-05	0.00291656
gene18895	MAP2	0.765876	0.31886	1.26175	5.36383e-05	0.00295374
gene13985	FRMD4A	0.160469	0.0545296	1.54113	5.51611e-05	0.00302971
gene25267	TUBB6	0.0784111	0.217194	-1.45928	5.6821e-05	0.00311279
gene18718	TMEFF2	0.037382	0.00369692	3.0508	5.77858e-05	0.00315747
gene4426	NFE2L3	0.458614	0.184846	1.30664	5.80312e-05	0.0031627
gene5973	SYNDIG1	0.00182351	0.0277269	-3.38882	5.84687e-05	0.00317835
gene4184	SLC25A40	0.0966463	0.0277269	1.76769	6.01422e-05	0.00326094
gene11597	ISG20	0.0592642	0.203331	-1.76309	6.19992e-05	0.00335303
gene16262	MTOR	0.209704	0.0757869	1.45712	6.38408e-05	0.00341846
gene20736	IL20RB	0.00547054	0.0443631	-2.82694	6.38557e-05	0.00341846
gene21543	FEZ1	0.0920875	0.0249542	1.84549	6.38557e-05	0.00341846
gene27766	RFLNB	0.382026	0.151574	1.32834	6.38557e-05	0.00341846
gene2472	NKD2	0.0401173	0.00554538	2.66491	6.66344e-05	0.00354925
gene7739	CTSB	0.741259	0.31239	1.24416	6.66344e-05	0.00354925
gene26828	GSN	0.462261	1.11462	-1.26811	6.99955e-05	0.0037189
gene3671	CHL1	0.144058	0.04806	1.56538	7.2273e-05	0.00383029
gene10855	MAN1A1	0.276262	0.0970442	1.50042	7.3938e-05	0.00390873
gene20967	FAM198A	0.216086	0.0748627	1.51768	7.78447e-05	0.004105
gene7120	ALKAL2	0.00364703	0.0619235	-3.78512	7.82723e-05	0.00411728
gene29622	FOSB	0.860699	1.97138	-1.19476	8.51245e-05	0.00444673
gene30974	SSC4D	0.0237057	0.0868777	-1.83455	8.51245e-05	0.00444673
gene15510	BTG1	5.90363	2.647	1.15698	8.51663e-05	0.00444673
gene19759	VGLL3	0.206969	0.49816	-1.26351	8.88623e-05	0.00462828
gene28371	KRT14	0.0446761	0.152498	-1.75077	9.16786e-05	0.00475875
gene27093	NTNG2	0.0756758	0.0147877	2.28527	9.18173e-05	0.00475875
gene22272	DKK3	0.846111	0.359526	1.23262	9.2045e-05	0.00475888
gene25763	SERPINB10	0.206969	0.0739385	1.47345	9.27158e-05	0.00478187
gene6843	CIB4	0.0392056	0.00554538	2.63249	9.59876e-05	0.00493312
gene24415	PLPP4	0.136764	0.0452873	1.57496	9.6115e-05	0.00493312
gene24084	SLC35G1	0.0209704	0.0785596	-1.86089	9.75398e-05	0.00499413
gene27521	GAS7	0.0100293	0.0517569	-2.26751	9.87891e-05	0.0050428
gene2085	SMIM3	0.573495	0.242148	1.2407	9.90404e-05	0.0050428
gene5164	TNFRSF6B	0.0410291	0.127544	-1.61496	9.92057e-05	0.0050428
gene25105	ZNRF3	1.33299	0.584114	1.18907	0.000102232	0.00518419
gene18583	HOXD4	0.176881	0.0619235	1.50028	0.000103632	0.00523167
gene8170	LOC109499011	0.0063823	0.0406661	-2.51144	0.000103664	0.00523167
gene31203	APOBR	0.0474114	0.00831808	2.38641	0.000105118	0.00529245
gene19416	ABCG1	0.0501466	0.00924231	2.32834	0.000105851	0.00531166
gene33841	EPPK1	0.00182351	0.0341965	-3.68255	0.000106002	0.00531166
gene13119	RTN1	0.0355585	0.112756	-1.64017	0.000107231	0.00536055
gene19802	EPHA6	0.148616	0.0452873	1.69411	0.000109602	0.00546615
gene2245	SLC1A3	0.0866169	0.241224	-1.46805	0.000113622	0.0056533
gene11033	TNFAIP3	0.630024	0.265254	1.24512	0.000115655	0.00574093
gene32357	ELF3	0.146793	0.0489842	1.56538	0.000118664	0.00587652
gene8232	LEF1	2.82827	1.27544	1.14837	0.000124677	0.00615988
gene9005	HS3ST1	0.110323	0.0323481	1.74123	0.000133119	0.00656161
gene10754	WASF1	0.341909	0.13771	1.30618	0.000135402	0.00665802
gene29770	LTBP4	0.0273527	0.0951958	-1.76583	0.000135704	0.00665802
gene15481	KITLG	0.125822	0.317935	-1.3311	0.000143148	0.00700697
gene13958	PROSER2	0.0319115	0.10259	-1.65702	0.000149198	0.00728625
gene10184	DLK2	0.251645	0.595205	-1.239	0.000149866	0.007302
gene12225	DTWD1	0.163205	0.390025	-1.25225	0.000150569	0.00731938
gene20699	NMNAT3	0.0410291	0.121998	-1.55131	0.000154854	0.00749322
gene23359	CRACR2B	0.103029	0.258785	-1.32112	0.000154854	0.00749322
gene28616	CACNG4	0.0857052	0.0249542	1.74292	0.000158323	0.00764363
gene23967	VSTM4	0.0164116	0.0656204	-1.94158	0.000169579	0.0081684
gene15695	RTCB	0.545231	0.235679	1.20683	0.000170907	0.00821361
gene17520	BCAR3	0.344644	0.142332	1.27034	0.000175874	0.00843317
gene11450	LOC109500451	0.000911757	0.0231058	-3.72003	0.000181108	0.00866448
gene19914	NECTIN3	0.427614	0.180225	1.24222	0.00019414	0.009267
gene16416	CAMK2N1	0.154999	0.0545296	1.49138	0.000197696	0.0094155
gene14624	BCAT1	0.589907	0.25786	1.19098	0.000204322	0.00969207
gene29651	BCAM	1.40319	3.06567	-1.12697	0.00020442	0.00969207
gene23842	KAT6B	0.711171	0.309617	1.19728	0.000208306	0.00985422
gene5995	SH3RF3	0.151352	0.0536054	1.48148	0.000210254	0.00992416
gene14147	ZEB1	0.0537937	0.0110908	2.18687	0.000220378	0.0103558
gene16838	MFSD2A	0.128558	0.0406661	1.63831	0.000220378	0.0103558
gene17210	KANK4	0.0063823	0.0443631	-2.6343	0.000225581	0.0105768
gene3637	FOXP1	2.16542	0.995396	1.12059	0.000226403	0.0105918
gene20315	SOX2	0.0118528	0.0545296	-2.11912	0.000243873	0.011384
gene15749	KCTD17	0.100293	0.0323481	1.60491	0.000249088	0.0115763
gene35079	VGLL1	0.00273527	0.0277269	-2.97378	0.000249088	0.0115763
gene24660	LOC109493031	0.0346468	0.00462115	2.68085	0.000251543	0.0116648
gene12369	CHAC1	0.0464996	0.00924231	2.22142	0.000254456	0.011774
gene34808	COL4A5	0.107587	0.279118	-1.36794	0.000258791	0.0119485
gene8199	TIFA	0.242527	0.0951958	1.34067	0.000260067	0.0119812
gene20852	KCNH8	0.0884404	0.0268027	1.68823	0.000261686	0.0120296
gene11594	HAPLN3	0.0401173	0.118302	-1.53896	0.000262569	0.012044
gene19327	S100B	0.0875287	0.0268027	1.67344	0.000268277	0.0122527
gene33992	GPM6B	1.61199	0.737536	1.12708	0.000268277	0.0122527
gene4647	TMEM229A	0.0255292	0.00184846	3.25343	0.000273393	0.0124594
gene24668	TMEM132C	0.0619995	0.0157119	1.91901	0.000274964	0.012482
gene4618	WNT16	0.00364703	0.0332723	-2.90711	0.000275069	0.012482
gene2938	KANK2	0.180528	0.0674688	1.40759	0.000275683	0.0124831
gene30965	ORAI2	0.334615	0.140483	1.24659	0.000277026	0.0125171
gene25078	CASTOR1	0.266233	0.109059	1.28035	0.00027891	0.0125753
gene5204	RBBP8NL	0.0282645	0.0933473	-1.69201	0.000280583	0.0126239
gene28369	KRT19	0.630936	1.41407	-1.16313	0.000294666	0.0132086
gene20989	CCK	0.138587	0.0462115	1.56538	0.000294829	0.0132086
gene3265	CDCP1	0.289939	0.119226	1.27546	0.000300833	0.0134336
gene4354	HDAC9	0.0282645	0.00277269	2.98041	0.000301146	0.0134336
gene24476	CTBP2	0.974668	0.444555	1.13092	0.000301758	0.0134336
gene7897	LRAT	0.0100293	0.116453	-3.42331	0.000312241	0.0138711
gene7357	MTMR7	0.0410291	0.00646961	2.50398	0.000320651	0.0142148
gene9603	CD83	0.737612	0.324405	1.18276	0.000321958	0.0142429
gene3458	LOC101101118	0.437643	0.962124	-1.13483	0.000354825	0.0156641
gene25278	PIEZO2	0.114881	0.036045	1.64717	0.000359028	0.0158167
gene5442	WFDC2	0.365615	0.815171	-1.1548	0.000362176	0.0159222
gene32558	DUSP10	0.454055	0.195937	1.2086	0.000364877	0.0160076
gene18787	STRADB	0.221557	0.0868777	1.3413	0.000377522	0.016494
gene21753	ME3	0.0838817	0.0258785	1.66159	0.000377522	0.016494
gene20954	GPD1L	0.266233	0.109983	1.26828	0.000379411	0.0165423
gene11922	GRAMD2A	0.0401173	0.114605	-1.49352	0.00038443	0.0167267
gene8371	SNCA	0.0227939	0.0767111	-1.71146	0.000422709	0.0183173
gene5724	SLC52A3	0.00455879	0.0471358	-3.13506	0.00042272	0.0183173
gene17175	DAB1	0.0209704	0	4.56538	0.000424881	0.0183733
gene14638	SSPN	0.0063823	0.0369692	-2.37714	0.000426892	0.0184226
gene12701	HAUS4	0.107587	0.25786	-1.25405	0.000429487	0.0184968
gene14108	MKX	0.16594	0.0554538	1.56538	0.000435061	0.0186988
gene574	CLDN10	0.287203	0.119226	1.26183	0.000438982	0.018829
gene30909	PCOLCE	0.0893522	0.228285	-1.34443	0.000459364	0.0196634
gene13611	LOC102900156	0.185998	0.438085	-1.23189	0.000465468	0.0198844
gene6224	CCDC88A	0.0492349	0.133089	-1.41813	0.000477189	0.020344
gene20185	CLDN1	0.0510584	0.170058	-1.71808	0.000483884	0.0205879
gene20703	RBP2	0.0200587	0.0767111	-1.88834	0.00048606	0.020639
gene30187	LOC111558023	0.0218822	0.0739385	-1.71558	0.000494642	0.0209613
gene4603	CTTNBP2	0.0109411	0.04806	-2.04707	0.000520507	0.0220133
gene28016	MED13	0.633671	0.28836	1.13334	0.000526421	0.0221902
gene572	ABCC4	0.169587	0.0656204	1.35738	0.000527364	0.0221902
gene4524	LOC111559526	0.0209704	0.000924231	3.56538	0.000528888	0.0221902
gene6606	LOC102901946	0.00455879	0.0314238	-2.56391	0.000528888	0.0221902
gene7679	RNF122	0.144969	0.0545296	1.39545	0.000555025	0.0232407
gene3820	NUP210	0.184175	0.0739385	1.3059	0.000561955	0.0234844
gene4755	BPGM	0.371997	0.16174	1.19694	0.000573762	0.0239305
gene3410	SEMA3B	0.628201	0.285587	1.13474	0.000579262	0.024065
gene7595	AP3M2	0.0346468	0.00554538	2.45846	0.000579262	0.024065
gene22619	PACSIN3	0.132205	0.306845	-1.20914	0.000582864	0.0241671
gene22992	SLC3A2	0.967374	0.4501	1.10225	0.000586532	0.0242717
gene27629	LLGL1	0.172322	0.0683931	1.32145	0.000593372	0.0245067
gene18002	CTSS	0.093911	0.227361	-1.26751	0.000600923	0.024722
gene32642	ADAMTS4	0.114881	0.0378935	1.57678	0.000600923	0.024722
gene2078	TNIP1	0.535201	0.243997	1.13024	0.000603986	0.0247998
gene495	SCEL	0.00820581	0.0406661	-2.18951	0.000625406	0.0256295
gene19575	HUNK	0.0774994	0.02403	1.65179	0.000628731	0.025716
gene26679	ZNF462	1.55181	0.737536	1.07223	0.000634781	0.0259133
gene7435	GSR	0.199675	0.445479	-1.15411	0.000636542	0.0259351
gene11752	LOC111556287	0.0702053	0.0203331	1.74225	0.000641163	0.0260731
gene12059	PCLAF	0.61726	1.37618	-1.15554	0.00065056	0.0264045
gene31420	SOCS1	0.175057	0.0702415	1.30609	0.000663727	0.0268873
gene28201	HOXB4	0.11944	0.0415904	1.50125	0.000666397	0.0269439
gene21562	FAM118B	0.258939	0.110908	1.21637	0.000682171	0.0274788
gene34696	TMEM35A	0.037382	0.00646961	2.37273	0.000682226	0.0274788
gene34254	EFHC2	0.0319115	0.00462115	2.56538	0.000693873	0.0278948
gene26764	RGS3	0.124911	0.0452873	1.44508	0.000702733	0.0281973
gene11068	AIG1	0.0410291	0.112756	-1.43854	0.000728236	0.0291653
gene1630	VCAN	0.953698	1.99819	-1.06636	0.000732186	0.0292681
gene20815	SH3BP5	0.48779	0.223664	1.12169	0.000736101	0.0292784
gene3517	ERC2	0.0246174	0.00184846	3.20281	0.000739028	0.0292784
gene32996	SNAI2	2.23836	1.08135	1.04898	0.000739028	0.0292784
gene24139	MORN4	0.0756758	0.0231058	1.67229	0.000740752	0.0292784
gene25793	NETO1	0.205145	0.084105	1.27703	0.000740752	0.0292784
gene30757	SDK1	0.364703	0.160816	1.17666	0.000740752	0.0292784
gene31702	RHBDL1	0.0966463	0.228285	-1.23231	0.000759557	0.0299657
gene14783	SLC38A1	0.58626	0.269875	1.11657	0.000766754	0.0301933
gene32157	QSOX1	0.16594	0.0656204	1.32619	0.000775863	0.0304952
gene30375	NQO1	0.252557	0.106287	1.24137	0.00079553	0.0312102
gene28625	CEP112	0.275351	0.119226	1.20122	0.000804434	0.0313855
gene6842	KCNK3	0.0528819	0.012015	2.0557	0.000805936	0.0313855
gene15407	LOC109501674	0.0474114	0.0110908	2.0079	0.000805936	0.0313855
gene16109	CFAP74	0.0619995	0.156195	-1.32045	0.000805936	0.0313855
gene26701	CTNNAL1	0.867081	1.78839	-1.04363	0.000822109	0.0318498
gene2308	LOC109492137	0.0164116	0	4.22834	0.000822377	0.0318498
gene15947	FBLN1	1.87093	0.904822	1.04729	0.000822377	0.0318498
gene27371	LOC101094304	0.271704	0.112756	1.2619	0.000831917	0.0321604
gene21649	LOC111556525	0.060176	0.0166362	1.79858	0.000838665	0.0323621
gene31229	IL4R	0.15591	0.0619235	1.31922	0.000851208	0.0327862
gene25242	MMP11	0.32185	0.129392	1.30847	0.000869811	0.0334419
gene22764	LOC109492144	0.000911757	0.0194088	-3.47902	0.000873252	0.0335132
gene17749	WNT2B	0.00273527	0.0268027	-2.92648	0.000879328	0.0336853
gene193	NBEA	0.0583525	0.012015	2.19543	0.000895332	0.0341973
gene1063	SLC12A2	0.358321	0.157119	1.18461	0.000895929	0.0341973
gene18361	GALNT13	0.110323	0.256936	-1.21297	0.00089929	0.0342638
gene17869	PHGDH	0.984698	2.02407	-1.03881	0.00090792	0.0345304
gene4277	DLX6	0.0574407	0.0157119	1.81049	0.000942645	0.0357867
gene19394	LOC102901542	0.123087	0.0462115	1.39545	0.000948137	0.0359307
gene5119	LOC109497044	0.132205	0.0508327	1.36288	0.00099761	0.0375248
gene14607	ABCC9	0.0464996	0.128468	-1.44843	0.00100085	0.0375248
gene16748	CLSPN	0.18144	0.420525	-1.20862	0.00100085	0.0375248
gene22188	ZNF214	0.0401173	0.00831808	2.15034	0.00100085	0.0375248
gene33561	TRPS1	0.0528819	0.0110908	2.16262	0.00100085	0.0375248
gene33620	LOC102901785	0.0118528	0.04806	-1.94015	0.00100085	0.0375248
gene7362	MICU3	0.371085	0.16821	1.13714	0.00100694	0.0376863
gene1658	MEF2C	0.0929992	0.0314238	1.53763	0.00101678	0.0379875
gene16111	GABRD	0.134028	0.0508327	1.38251	0.0010315	0.0384694
gene23444	PRKG1	0.0829699	0.0277269	1.54978	0.00104347	0.038826
gene17530	ARHGAP29	0.585348	1.20982	-1.04626	0.00104474	0.038826
gene23022	MACROD1	0.100293	0.231058	-1.19671	0.00106226	0.0394078
gene14444	GABARAPL1	0.38385	0.176528	1.11655	0.00107635	0.0398608
gene14247	NINJ2	0.0100293	0.0434388	-2.01959	0.00108908	0.0402616
gene23225	CPT1A	0.512407	0.235679	1.11741	0.00109473	0.0403998
gene11933	LRRC49	0.060176	0.0157119	1.87658	0.0011091	0.040859
gene24259	PDCD11	0.692024	0.324405	1.09084	0.00111171	0.0408838
gene1736	RGMB	0.432173	0.901125	-1.05854	0.00111549	0.0409516
gene1694	MCTP1	0.0218822	0.07209	-1.67951	0.0011249	0.0412256
gene14929	GALNT6	0.131293	0.0508327	1.35297	0.0011293	0.0413152
gene32827	LMNA	1.53813	3.10357	-1.0123	0.00115589	0.042215
gene10472	HMGN3	1.53449	3.09432	-1.01142	0.00116778	0.0425756
gene10211	NFKBIE	0.338262	0.153422	1.13587	0.00117477	0.0427568
gene12203	DMXL2	0.0392056	0.00739385	2.26992	0.00118513	0.0430019
gene8322	TSPAN5	0.225204	0.0970442	1.20669	0.00118761	0.0430019
gene27454	LOC111557761	0.124911	0.284663	-1.18252	0.00118761	0.0430019
gene13060	LGALS3	0.0227939	0.0748627	-1.6767	0.00120474	0.0435477
gene3567	PTPRG	0.589907	0.275421	1.09626	0.00125765	0.0453826
gene7732	LOC101083586	0.442202	0.206103	1.09787	0.00127717	0.0460086
gene13365	VASH1	0.0702053	0.0221815	1.62196	0.00129869	0.046625
gene35187	NSDHL	0.346468	0.158043	1.1278	0.00129869	0.046625
gene6847	LOC109498338	0.284468	0.127544	1.15149	0.00131697	0.0470792
gene27308	GGT6	0.0428526	0.11368	-1.38882	0.00131721	0.0470792
gene10152	TRERF1	0.037382	0.10259	-1.43462	0.00131802	0.0470792
gene22481	KIAA1549L	0.0875287	0.0304996	1.49286	0.00132559	0.0472696
gene4591	CAV2	0.0428526	0.121998	-1.48991	0.00133151	0.0473551
gene30977	HSPB1	0.536113	1.09614	-1.03057	0.00133246	0.0473551
gene5546	CTNNBL1	2.58665	1.29207	1.00089	0.00133665	0.0474243
gene32848	RUSC1	0.0984698	0.224588	-1.18214	0.00134217	0.0475402
gene33380	GEM	0.213351	0.0914988	1.21308	0.00134593	0.0475503
gene10714	SOBP	0.0392056	0.00831808	2.11792	0.00134695	0.0475503
gene30227	MMP15	0.180528	0.07209	1.31326	0.00135324	0.0476926
gene8874	CB1H4orf19	0.00547054	0.0314238	-2.34151	0.0013613	0.0478174
gene21207	ELMOD1	0.00547054	0.0314238	-2.34151	0.0013613	0.0478174
gene5266	CTCFL	0.000911757	0.0314238	-4.14887	0.001385	0.0485691
gene15141	GDF11	0.228851	0.0951958	1.25725	0.00141902	0.0496798
gene3194	LOC109494881	0.0063823	0.0341965	-2.26751	0.00145645	0.0509058
gene20385	TNIK	0.222469	0.0905746	1.2877	0.00146585	0.05115
gene27072	LAMC3	0.0282645	0.084105	-1.54315	0.00148996	0.0519057
gene2121	ABLIM3	0.0200587	0.0757869	-1.87106	0.00151556	0.0527104
gene653	FAM155A	0.0319115	0.00554538	2.34298	0.00162204	0.0561368
gene8795	GABRG1	0.0319115	0.00554538	2.34298	0.00162204	0.0561368
gene11892	ISLR2	0.0428526	0.00369692	3.24345	0.00162204	0.0561368
gene15673	NUAK1	0.308174	0.141407	1.11877	0.00164178	0.0567272
gene33846	PLEC	0.281733	0.59428	-1.07438	0.0016584	0.0570733
gene14065	ARMC3	0.0309997	0.00462115	2.52474	0.0016587	0.0570733
gene2219	DAB2	0.0474114	0.125695	-1.3897	0.00165989	0.0570733
gene29371	KLK8	0.0191469	0.0674688	-1.76961	0.00169436	0.0581638
gene27886	RAB11FIP4	0.408467	0.19224	1.08363	0.00171578	0.0588036
gene27614	MFAP4	0.13494	0.311466	-1.2013	0.00172687	0.0590879
gene18687	SLC40A1	0.0692935	0.164513	-1.23661	0.00174464	0.0594077
gene23878	ZMIZ1	0.402997	0.190392	1.07809	0.00174464	0.0594077
gene32875	LOC109495841	0.033735	0.0933473	-1.44408	0.00174464	0.0594077
gene4471	CHN2	0.00911757	0.0397419	-2.01959	0.00176857	0.0601256
gene1749	ST8SIA4	0.0629112	0.0194088	1.65027	0.00179828	0.0610375
gene22279	TEAD1	0.535201	1.08227	-1.01467	0.00182592	0.0618108
gene26008	LOC109493699	0.0218822	0.00184846	3.03931	0.0018269	0.0618108
gene15470	MGAT4C	0.00455879	0.0499085	-3.21598	0.00185614	0.0626994
gene13288	ZFYVE1	0.123999	0.0489842	1.32356	0.00186925	0.0630417
gene17182	TACSTD2	0.332791	0.716279	-1.1038	0.0018851	0.0634751
gene15966	CELSR1	0.359232	0.740309	-1.04133	0.0019486	0.0654675
gene19753	CADM2	0	0.0138635	-4.01959	0.00195975	0.0654675
gene22229	SCUBE2	0	0.0138635	-4.01959	0.00195975	0.0654675
gene22903	ZP1	0	0.0138635	-4.01959	0.00195975	0.0654675
gene27737	RTN4RL1	0.0319115	0.00554538	2.34298	0.00195975	0.0654675
gene7682	PTK2B	0.00182351	0.0203331	-2.95818	0.00201111	0.0670771
gene14566	PDE3A	0.0419408	0.12015	-1.49842	0.00203766	0.0678556
gene30198	PLLP	0.192381	0.414055	-1.10224	0.00208211	0.0692268
gene25570	PSTPIP2	0.00455879	0.0286511	-2.43462	0.00211971	0.0703663
gene18214	DPP10	0.123087	0.0489842	1.31299	0.00213833	0.0708732
gene6077	AFF3	0.104852	0.0388177	1.41213	0.0021962	0.0725638
gene14136	SVIL	1.37402	2.6969	-0.972423	0.0021962	0.0725638
gene3865	PODXL2	0.344644	0.160816	1.09526	0.00222166	0.0732906
gene33273	ZNF704	0.185998	0.39095	-1.06803	0.00230074	0.0757811
gene23363	TSPAN4	0.219733	0.454721	-1.04617	0.00231647	0.0760622
gene24265	SH3PXD2A	0.342821	0.695021	-1.01767	0.00231647	0.0760622
gene2596	IZUMO4	0.093911	0.0351208	1.39545	0.00232054	0.0760778
gene14310	CD9	0.763141	1.53237	-1.00488	0.00238282	0.0779985
gene7588	POLB	0.510584	0.249542	1.03012	0.00246354	0.0805164
gene4759	CALD1	1.31202	2.56289	-0.965484	0.00248089	0.0809583
gene7687	CLU	0.127646	0.280042	-1.12796	0.00250748	0.0817
gene4752	AKR1B1	1.12784	0.569326	0.985084	0.00253034	0.0821875
gene30357	CDH1	0.434908	0.871549	-1.00136	0.00253034	0.0821875
gene7016	HPCAL1	0.436732	0.210725	1.0481	0.00253411	0.0821875
gene13093	CB3H14orf37	0.0537937	0.0157119	1.71738	0.00258742	0.0837882
gene24141	AVPI1	0.318203	0.638643	-1.003	0.00264625	0.0855622
gene3742	IRAK2	0.0847934	0.0304996	1.44754	0.00267144	0.0862448
gene5352	CEBPB	0.123999	0.280042	-1.16948	0.00269613	0.0869092
gene1106	KIF3A	0.173234	0.0757869	1.1828	0.00270814	0.0871632
gene18057	S100A10	9.11028	17.4624	-0.9386	0.00272164	0.0874646
gene28320	KRT222	0.0246174	0.07209	-1.51601	0.00275339	0.0883508
gene30355	CDH3	1.48252	0.756945	0.968933	0.00279414	0.0895227
gene5394	EYA2	0.0109411	0.0425146	-1.87373	0.00284203	0.090919
gene17759	LOC101099065	0.12947	0.285587	-1.13584	0.00291217	0.0930222
gene7940	SH3D19	0.479584	0.22274	1.10321	0.00294984	0.0939416
gene10497	LOC111560490	0.000911757	0.0166362	-3.26751	0.00294984	0.0939416
gene21064	TRANK1	0.0583525	0.139559	-1.24515	0.002998	0.0950791
gene24863	TESC	0.206969	0.0905746	1.18395	0.00299904	0.0950791
gene27122	OLFM1	0.0063823	0.0351208	-2.30499	0.00299904	0.0950791
gene27951	MMP28	0.0118528	0.0443631	-1.82694	0.00301942	0.0955817
gene2319	CDH9	0.0218822	0.000924231	3.62427	0.00304085	0.0961163
gene7538	FGF17	0.0282645	0.00462115	2.39545	0.00308943	0.0973609
gene29479	DHDH	0.0920875	0.0332723	1.44339	0.00308943	0.0973609
gene12309	CKMT1A	0	0.0147877	-4.10705	0.00314588	0.0989924
gene12103	ANXA2	3.02612	5.79585	-0.937328	0.0032151	0.10102
gene29190	TTYH1	0.0519702	0.12662	-1.27013	0.00323402	0.101464
gene5903	OTOR	0.0164116	0	4.22834	0.00326689	0.102041
gene6509	CAPG	0.645524	1.25973	-0.963571	0.00326689	0.102041
gene31834	KIF26B	0.0428526	0.0110908	1.86494	0.00326689	0.102041
gene8519	SCARB2	0.299968	0.142332	1.07061	0.00328967	0.102601
gene30378	PSMD7	1.79434	0.927928	0.950682	0.00330494	0.102925
gene10690	POPDC3	0	0.0129392	-3.92648	0.00338227	0.105024
gene30842	SMYHC	0	0.0129392	-3.92648	0.00338227	0.105024
gene22331	PLEKHA7	0.0309997	0.084105	-1.41386	0.0034264	0.106144
gene6346	PROKR1	0.0173234	0.000924231	3.30234	0.00343196	0.106144
gene29477	BAX	0.505113	0.251391	1.004	0.00343509	0.106144
gene2948	RGL3	0.0145881	0.0499085	-1.71348	0.00343841	0.106144
gene30457	LOC101096125	0.0136764	0.0499085	-1.80095	0.00348353	0.10738
gene15037	HOXC4	0.279909	0.133089	1.06729	0.00349184	0.107479
gene703	GRTP1	0.137675	0.292057	-1.08	0.00353604	0.108486
gene14635	RASSF8	0.216998	0.0914988	1.23743	0.00354119	0.108486
gene31731	HBM	0.0154999	0.0517569	-1.68255	0.00354216	0.108486
gene31564	HCFC1R1	0.164116	0.340117	-1.04722	0.00354506	0.108486
gene30238	NDRG4	0.10394	0.0415904	1.30234	0.00365129	0.111489
gene2139	LOC101089242	0.0446761	0.109983	-1.28262	0.00365902	0.111489
gene11812	OCA2	0.0255292	0.0748627	-1.51916	0.00365902	0.111489
gene361	EPSTI1	0.147705	0.0554538	1.39841	0.00370165	0.112626
gene14846	CACNB3	0.338262	0.159892	1.07663	0.00375294	0.114023
gene1609	DHFR	1.02664	0.525887	0.963868	0.00376133	0.114113
gene14116	BAMBI	0.0784111	0.0286511	1.42336	0.00378304	0.114608
gene5869	SNAP25	0.097558	0.215346	-1.13506	0.00380378	0.115071
gene13711	TRAF3	0.293586	0.140483	1.05842	0.00381821	0.115178
gene31765	CAPN2	0.0610877	0.142332	-1.20825	0.00381821	0.115178
gene1778	EFNA5	0.188734	0.387253	-1.03339	0.00394032	0.118692
gene18040	CGN	0.00364703	0.02403	-2.45254	0.00396568	0.119286
gene28154	SGCA	0.0629112	0.145104	-1.19408	0.00401158	0.120495
gene1722	CAST	1.49437	2.83646	-0.924128	0.00402444	0.120666
gene16711	TRIM62	0.0401173	0.0101665	1.88731	0.00402865	0.120666
gene28365	KRT35	0.00820581	0.0351208	-1.98306	0.00405899	0.121231
gene30377	WWP2	0.164116	0.0730142	1.15833	0.00405899	0.121231
gene13997	ACBD7	1.01387	0.512948	0.981711	0.00410713	0.122496
gene24182	SCD	0.974668	0.500009	0.961661	0.00416095	0.123926
gene10016	SCUBE3	0.28538	0.134013	1.08521	0.00416881	0.123985
gene8376	GPRIN3	0.0382938	0.0988927	-1.34821	0.00417852	0.1241
gene32146	STX6	0.297233	0.143256	1.04816	0.00420619	0.124746
gene17688	CSF1	0.464084	0.230133	1.00898	0.00423661	0.125473
gene12566	PNP	0.175969	0.357677	-1.01959	0.00426436	0.126118
gene32194	VASH2	1.04031	0.536978	0.952886	0.00442181	0.130592
gene12694	MMP14	0.329144	0.158968	1.04563	0.00451568	0.133178
gene2996	CACNA1A	0.0820581	0.0304996	1.40075	0.00459336	0.13528
gene29355	IGLON5	0.0291762	0.00554538	2.21745	0.0046351	0.136145
gene181	STARD13	0.19694	0.0905746	1.11261	0.00463558	0.136145
gene11686	ADAMTS17	0.255292	0.5111	-0.998901	0.00467456	0.13661
gene22513	CD44	0.0355585	0.00831808	1.98041	0.00467512	0.13661
gene7044	ID2	0.755847	1.45936	-0.948327	0.00467795	0.13661
gene23857	LRMDA	0.0346468	0.0896504	-1.34889	0.00467795	0.13661
gene10330	COL21A1	0.339174	0.16174	1.06401	0.00468374	0.13661
gene22452	MPPED2	0.0455879	0.109983	-1.25405	0.00479079	0.13954
gene33743	KHDRBS3	0.16594	0.0748627	1.13856	0.0048511	0.141102
gene29972	LOC109494633	0.030088	0.00554538	2.26052	0.00487713	0.141593
gene9131	FGFRL1	0.00364703	0.0249542	-2.50501	0.00488137	0.141593
gene4240	SAMD9L	0.0063823	0.0304996	-2.10705	0.0049267	0.142712
gene2054	GRIA1	0.0784111	0.0277269	1.46916	0.00508462	0.146926
gene33956	GPR143	0.511496	0.258785	0.980415	0.00508717	0.146926
gene3883	CFAP100	0.0437643	0.012015	1.78777	0.00509302	0.146926
gene19512	RUNX1	0.0893522	0.0351208	1.32437	0.00515883	0.148622
gene17752	MOV10	0.132205	0.273572	-1.04408	0.00516815	0.148688
gene10212	TMEM151B	0.090264	0.0304996	1.53681	0.0051991	0.149375
gene13255	SUSD6	0.35285	0.17468	1.01047	0.00521413	0.149604
gene30509	GCSH	0.808729	1.52683	-0.916041	0.00530702	0.152063
gene12082	TPM1	2.61857	4.88456	-0.899204	0.00532951	0.152501
gene6023	CA3H2orf40	0.530643	1.02035	-0.942064	0.00536783	0.15339
gene19156	EFHD1	0.156822	0.0693173	1.16712	0.00537817	0.153478
gene5259	PMEPA1	0.569848	0.287436	0.985031	0.0054192	0.15444
gene13662	LOC111560921	0.0227939	0.0656204	-1.48907	0.0055143	0.15678
gene34018	AP1S2	0.496908	0.250466	0.985709	0.00551615	0.15678
gene22473	PRRG4	0.0756758	0.166362	-1.12711	0.00554153	0.15729
gene11449	ANKRD34C	0	0.0129392	-3.92648	0.00561979	0.158463
gene16578	FGR	0.0410291	0.0110908	1.80354	0.00561979	0.158463
gene17403	SSX2IP	0.120352	0.262481	-1.11912	0.00561979	0.158463
gene20234	ETV5	0.747641	0.386328	0.950847	0.00561979	0.158463
gene33793	LYNX1	0.0884404	0.190392	-1.09836	0.00562252	0.158463
gene30302	FHOD1	0.121264	0.0462115	1.37408	0.00563384	0.158463
gene4166	SEMA3D	3.72088	1.98987	0.902673	0.00563531	0.158463
gene19625	BACH1	0.680171	1.29207	-0.924801	0.00566305	0.159031
gene18663	ITGAV	0.946404	0.491691	0.943403	0.00567055	0.159031
gene2913	S1PR5	0	0.012015	-3.82694	0.00568616	0.159047
gene21599	TMEM45B	0	0.012015	-3.82694	0.00568616	0.159047
gene26835	GGTA1	0.0875287	0.208876	-1.24622	0.00575096	0.1605
gene33178	SULF1	0.0619995	0.0184846	1.69662	0.00575328	0.1605
gene29645	APOC4	0.0237057	0.0711658	-1.5501	0.00579906	0.161564
gene9565	TPMT	0.30635	0.592432	-0.94941	0.00581124	0.16169
gene1793	TSLP	0.197851	0.393722	-0.989493	0.00585851	0.162578
gene14666	CCDC91	0.704788	0.364147	0.950896	0.00585851	0.162578
gene12729	ZFHX2	0.0291762	0.00554538	2.21745	0.0058997	0.163506
gene5246	NPEPL1	0.0237057	0.0665446	-1.45452	0.00590768	0.163513
gene6862	KIF3C	0.0884404	0.0351208	1.30972	0.00595259	0.164541
gene7166	TDRP	0.0565289	0.130317	-1.19205	0.00600153	0.165677
gene20928	RBMS3	0.492349	0.939943	-0.931622	0.00604985	0.166793
gene15218	GLI1	0.20241	0.0951958	1.08087	0.00607913	0.167382
gene1476	MARVELD2	0.220645	0.104438	1.07234	0.00615826	0.16934
gene15618	CHPT1	0.0738523	0.16174	-1.12146	0.00617986	0.169713
gene15388	TRHDE	0.0565289	0.0184846	1.56538	0.00621605	0.170486
gene4689	CCDC136	0.0346468	0.00831808	1.94389	0.006245	0.171058
gene11595	ACAN	0.0063823	0.0295754	-2.06398	0.00632683	0.173075
gene23325	LOC111556757	0.0501466	0.0157119	1.61784	0.0063855	0.174229
gene31111	LOC101088449	0.142234	0.303148	-1.08691	0.0063855	0.174229
gene12813	PRKD1	0.0984698	0.0406661	1.25675	0.00643769	0.175201
gene25416	TTC39C	0.146793	0.0656204	1.15034	0.00643769	0.175201
gene34311	PORCN	0.0729406	0.0268027	1.41337	0.0064657	0.175737
gene33275	PAG1	0.0209704	0.0628477	-1.54315	0.00656907	0.178318
gene13604	SLC25A47	0.0574407	0.0194088	1.52098	0.00659449	0.178778
gene23960	ARHGAP22	0.0428526	0.105362	-1.28011	0.00664526	0.179924
gene14503	EMP1	0.247998	0.494463	-0.992917	0.0066622	0.180152
gene1538	LOC102901186	0.0328233	0.0850292	-1.34929	0.00672482	0.181613
gene6834	MAPRE3	0.185087	0.0859534	1.09825	0.00682895	0.18419
gene8629	TMPRSS11A	0.330056	0.162665	1.01663	0.00693513	0.186341
gene31690	LOC101091073	0.00455879	0.0249542	-2.24198	0.00693513	0.186341
gene33579	TNFRSF11B	0.335527	0.164513	1.02408	0.00693513	0.186341
gene8506	CCNI	1.96392	1.05917	0.890237	0.00701118	0.188145
gene35172	PRRG3	0.0200587	0.060075	-1.54042	0.00708285	0.189828
gene35039	CCDC160	0.0319115	0.00646961	2.15034	0.00720028	0.192593
gene27761	DOC2B	0.030088	0.00646961	2.06788	0.00721336	0.192593
gene32428	CNTN2	0.030088	0.00646961	2.06788	0.00721336	0.192593
gene35092	FGF13	0.0711171	0.0194088	1.82476	0.00727493	0.193992
gene4148	GNAI1	0.0683818	0.149725	-1.12039	0.00742633	0.197263
gene27428	SOX15	0.333703	0.636795	-0.930402	0.00742633	0.197263
gene9864	C2	0.0063823	0.0304996	-2.10705	0.0074341	0.197263
gene10174	PTK7	0.436732	0.220891	0.980415	0.00743491	0.197263
gene5030	GALNTL5	0.0784111	0.0295754	1.37896	0.00744602	0.19731
gene17242	DNAJC6	0.000911757	0.0147877	-3.10705	0.00753613	0.199448
gene17084	ZFYVE9	0.18691	0.0887261	1.067	0.00772625	0.204224
gene481	LMO7	0.0492349	0.12015	-1.27165	0.00777079	0.205145
gene15822	MGAT3	0.113058	0.04806	1.21828	0.0077883	0.205351
gene6849	SELENOI	0.113058	0.04806	1.21828	0.00782883	0.206162
gene27607	LOC101084751	0.00455879	0.04806	-3.16254	0.00802922	0.211176
gene31342	GDE1	0.565289	0.296678	0.927947	0.00807325	0.212071
gene23596	AGT	0.0209704	0.0609992	-1.50071	0.00814237	0.213621
gene2149	FST	0.104852	0.235679	-1.1616	0.0082222	0.214916
gene4369	ITGB8	0.0920875	0.0369692	1.29529	0.0082222	0.214916
gene30108	ADCY7	0.109411	0.0452873	1.25542	0.0082222	0.214916
gene16368	ARHGEF10L	0.175057	0.0822565	1.08102	0.00831131	0.216976
gene5760	SIRPA	0.329144	0.167286	0.972466	0.00843959	0.219783
gene18369	NR4A2	0.101205	0.218118	-1.10097	0.00843959	0.219783
gene28569	LIMD2	1.3184	0.711658	0.888677	0.00853453	0.221982
gene14994	IGFBP6	0.0510584	0.117377	-1.1867	0.00855137	0.222146
gene4233	CDK6	0.06747	0.15065	-1.14832	0.00859513	0.223009
gene11090	UTRN	0.452232	0.854913	-0.917352	0.00867092	0.224151
gene14352	TPI1	1.09776	2.01575	-0.876203	0.00867092	0.224151
gene26965	AK1	0.237969	0.116453	1.02515	0.00867092	0.224151
gene16275	AGTRAP	0.0948227	0.0397419	1.23523	0.00871941	0.225129
gene23322	LOC101100838	4.0792	2.24126	0.863723	0.00877363	0.225477
gene6949	VSNL1	0.0784111	0.0295754	1.37896	0.00878619	0.225477
gene9980	ITPR3	0.25438	0.12662	1.00117	0.00878619	0.225477
gene10289	MCM3	0.11397	0.237527	-1.05353	0.00878619	0.225477
gene26589	GALNT12	0.0063823	0.0286511	-2.01959	0.00878619	0.225477
gene10747	MICAL1	0.0492349	0.0147877	1.67431	0.00884071	0.225508
gene17508	FAM69A	0.0127646	0.0425146	-1.66728	0.00884071	0.225508
gene21970	TRIM68	0.0127646	0.0425146	-1.66728	0.00884071	0.225508
gene31930	CCDC181	0.0355585	0.00924231	1.84291	0.00884071	0.225508
gene35216	PLXNB3	0.0127646	0.0425146	-1.66728	0.00884071	0.225508
gene33730	ST3GAL1	0.0838817	0.0304996	1.43211	0.00890096	0.226771
gene3457	ABHD14B	0.0984698	0.205179	-1.0523	0.00898799	0.228712
gene26735	PTBP3	0.977404	0.527736	0.887978	0.00915322	0.232637
gene23347	EPS8L2	0.0419408	0.100741	-1.24636	0.00923178	0.234077
gene1879	CPEB4	0.474114	0.244921	0.950272	0.00924307	0.234077
gene33494	CTHRC1	0.177793	0.348435	-0.967118	0.00924307	0.234077
gene34168	TMEM47	0.0291762	0.0905746	-1.60455	0.00926371	0.234319
gene32101	CF1H1orf21	0.457702	0.849368	-0.890661	0.00930527	0.235089
gene29773	BLVRB	0.428526	0.799459	-0.898225	0.00941095	0.237038
gene11461	BCL2A1	0.0556172	0.124771	-1.15285	0.00943847	0.237038
gene13673	LOC111560922	0.0182351	0.07209	-1.93105	0.00943847	0.237038
gene16967	EIF2B3	0.471378	0.244921	0.94194	0.00943847	0.237038
gene26909	OLFML2A	0.0437643	0.101665	-1.19929	0.00943847	0.237038
gene35021	FRMD7	0.0455879	0.0129392	1.74595	0.00946584	0.237443
gene16400	NBL1	0.48779	0.253239	0.943216	0.00949212	0.23782
gene915	ADAMTS2	0	0.0110908	-3.72003	0.009533	0.23828
gene5094	VIPR2	0	0.0110908	-3.72003	0.009533	0.23828
gene34953	GRIA3	0.0227939	0.00369692	2.35893	0.00954603	0.238324
gene19880	ALCAM	1.53905	0.83458	0.882189	0.00967717	0.240777
gene1789	MAN2A1	0.299056	0.151574	0.976036	0.00967846	0.240777
gene20872	ZNF385D	0.0619995	0.145104	-1.21484	0.00967846	0.240777
gene8415	PTPN13	0.26988	0.5111	-0.919008	0.00977626	0.242924
gene2068	FAT2	0.145881	0.291133	-0.992449	0.0098409	0.244244
gene3640	LOC102900768	0.0574407	0.0203331	1.45685	0.00988447	0.245038
gene29505	CA11	0.0829699	0.0332723	1.29452	0.00994022	0.246131
gene20171	FGF12	0.0127646	0	3.88731	0.0099692	0.246272
gene23044	RPS6KA4	0.0519702	0.116453	-1.15029	0.0099692	0.246272
gene1303	SPRY4	0.0537937	0.0184846	1.49499	0.00999386	0.246593
gene29610	GIPR	0.0565289	0.0101665	2.37273	0.0100896	0.248664
gene16653	NKAIN1	0.0683818	0.0258785	1.37036	0.0102119	0.250829
gene13615	LOC105260691	0.0355585	0.0924231	-1.35587	0.0102198	0.250829
gene837	TRIM17	0.00182351	0.0175604	-2.75655	0.0102367	0.250829
gene3416	HYAL2	0.473202	0.247694	0.93132	0.0102367	0.250829
gene29693	PINLYP	0.097558	0.200558	-1.03288	0.0102367	0.250829
gene1561	F2RL1	0.0802346	0.0286511	1.45615	0.0103374	0.253004
gene29976	GRAMD1A	0.163205	0.0776354	1.06288	0.0104789	0.256169
gene10809	TSPYL4	0.341909	0.170058	1.00362	0.0105164	0.256493
gene11086	STX11	0.0948227	0.0397419	1.23523	0.0105164	0.256493
gene7836	NPY1R	0.296321	0.147877	0.998226	0.010556	0.257162
gene30921	SLC12A9	0.169587	0.0767111	1.13499	0.0106057	0.258076
gene6415	PRADC1	0.10394	0.225512	-1.11073	0.0106827	0.25955
gene5856	PLCB1	0.0729406	0.0221815	1.67641	0.0106908	0.25955
gene1335	PPP2R2B	0.0100293	0.036045	-1.75655	0.0107095	0.259705
gene1445	CENPK	0.0738523	0.158043	-1.0883	0.0107436	0.259936
gene6787	FOSL2	0.240704	0.457494	-0.923933	0.0107436	0.259936
gene45	FGF9	0.0765876	0.0304996	1.30234	0.0107979	0.260951
gene18044	SNX27	0.312733	0.160816	0.955468	0.0108134	0.261028
gene28765	ITGB4	0.546143	1.01203	-0.888799	0.0108763	0.262247
gene12726	LOC101096736	0.00547054	0.0258785	-2.07021	0.0110021	0.2647
gene29169	TNNI3	0.355585	0.658976	-0.888341	0.0110031	0.2647
gene7316	LOC111560096	0.0410291	0.0998169	-1.26421	0.0110869	0.266092
gene5859	PLCB4	0.0291762	0.00646961	2.02481	0.0111113	0.266092
gene9826	LTA	0.0328233	0.00831808	1.86794	0.0111113	0.266092
gene29161	BRSK1	0.0328233	0.00831808	1.86794	0.0111113	0.266092
gene30891	GAL3ST4	0.214263	0.105362	1.01757	0.0112413	0.2689
gene30518	LOC109494961	0.406644	0.213497	0.926565	0.0113164	0.270393
gene25077	TBC1D10A	0.244351	0.122923	0.985788	0.0113616	0.270993
gene7554	LPL	0.00182351	0.0166362	-2.68255	0.01138	0.270993
gene17023	PDZK1IP1	0.00182351	0.0166362	-2.68255	0.01138	0.270993
gene30846	ARPC1B	0.114881	0.229209	-0.990903	0.0115399	0.27449
gene9848	DDAH2	0.526996	0.280042	0.909907	0.0116309	0.276344
gene15038	LOC102900690	0.0410291	0.012015	1.69662	0.0116596	0.276715
gene31985	PRDX6	1.46155	2.62019	-0.841769	0.0120476	0.285604
gene12382	GCHFR	0.0255292	0.0665446	-1.35143	0.0120657	0.285712
gene1298	GNPDA1	0.130381	0.060075	1.10595	0.0121455	0.287096
gene13347	FOS	7.71164	13.7285	-0.831975	0.0121513	0.287096
gene19486	TTC3	0.74217	0.40204	0.882887	0.0122312	0.288662
gene20246	CC2H3orf70	0.226116	0.112756	0.997902	0.0122769	0.289417
gene10183	ABCC10	0.0309997	0.0896504	-1.50501	0.0123054	0.289767
gene20429	GOLIM4	1.03576	0.567478	0.866989	0.012426	0.29228
gene23754	COL13A1	0.0419408	0.0129392	1.62811	0.0125715	0.295375
gene21861	LOC102901145	0.0474114	0.0157119	1.53841	0.0126013	0.295746
gene1949	WWC1	0.137675	0.2708	-0.97133	0.0128135	0.300392
gene17440	LMO4	1.44969	2.59247	-0.838167	0.0128928	0.301918
gene31279	SCNN1B	0.0255292	0.0674688	-1.37106	0.013068	0.30568
gene21170	PDGFD	0.0291762	0.0730142	-1.29712	0.0133058	0.3109
gene34335	PRAF2	0.134028	0.0619235	1.10241	0.0134631	0.314228
gene33336	MMP16	0.0145881	0.000924231	3.06788	0.013545	0.31561
gene21193	LOC111556551	0.121264	0.0554538	1.11577	0.0135522	0.31561
gene13352	JDP2	0.00729406	0.0295754	-1.89405	0.0136395	0.317294
gene18018	MLLT11	0.557084	0.300375	0.889074	0.0137319	0.318905
gene25163	ARVCF	0.0319115	0.00739385	1.98041	0.0137389	0.318905
gene33427	STK3	0.25438	0.130317	0.959951	0.0138345	0.320436
gene3754	HRH1	0.0218822	0.00369692	2.30234	0.0138352	0.320436
gene4814	KDM7A	0.149528	0.0702415	1.07995	0.0138899	0.321353
gene18922	FN1	0.195116	0.0924231	1.0704	0.0139343	0.322027
gene27146	SLC2A6	0.118528	0.04806	1.28592	0.0139915	0.322996
gene21220	KDELC2	0.0656465	0.140483	-1.08715	0.0141134	0.325243
gene4317	VWDE	0.00455879	0.0258785	-2.2926	0.0141196	0.325243
gene2414	ADCY2	0.0446761	0.0138635	1.62427	0.0142006	0.326752
gene22952	AHNAK	1.00111	1.79023	-0.837963	0.0144207	0.331097
gene27139	SARDH	0.0109411	0.0369692	-1.6767	0.0144207	0.331097
gene18509	ERICH2	0.227939	0.115529	0.974678	0.0144518	0.331288
gene31409	SNN	0.45132	0.238452	0.917803	0.0144604	0.331288
gene9729	BPHL	0.200587	0.37801	-0.911163	0.0147484	0.337522
gene16508	MACO1	0.278086	0.141407	0.971016	0.0148226	0.338486
gene25642	ME2	0.0711171	0.0286511	1.2842	0.0148226	0.338486
gene30380	LOC109494925	0.063823	0.02403	1.37527	0.015032	0.342899
gene13915	PFKFB3	0.10394	0.207028	-0.987877	0.0151729	0.345556
gene4092	LOC102902529	0.124911	0.0573023	1.11166	0.0151812	0.345556
gene8503	CCNG2	0.386585	0.204255	0.917318	0.015372	0.348399
gene11107	RAB32	0.206057	0.103514	0.986784	0.015372	0.348399
gene18711	MYO1B	0.310909	0.160816	0.947056	0.015372	0.348399
gene34203	MID1IP1	0.262586	0.135862	0.945887	0.015372	0.348399
gene5308	TSHZ2	0.188734	0.0905746	1.0515	0.0157138	0.355764
gene2374	CTNND2	0.0483231	0.0166362	1.48737	0.0157769	0.35681
gene20965	LOC111562317	0.0237057	0.00462115	2.15034	0.0158823	0.358812
gene19038	MOGAT1	0.0501466	0.0175604	1.46584	0.0160051	0.360926
gene33594	SNTB1	0.0510584	0.111832	-1.11743	0.0160101	0.360926
gene5929	SLC24A3	0	0.0101665	-3.60455	0.0161965	0.364353
gene30950	LOC111558274	0.0392056	0.012015	1.63249	0.0161965	0.364353
gene28556	TANC2	0.0884404	0.180225	-1.01959	0.0162188	0.364465
gene22281	RASSF10	0.106676	0.04806	1.13514	0.0163248	0.366458
gene12356	TYRO3	0.154087	0.29483	-0.932123	0.016651	0.373384
gene23555	LOC102902652	0.0738523	0.0304996	1.2505	0.0167468	0.375135
gene34828	CHRDL1	0.159557	0.0702415	1.17306	0.0169384	0.379025
gene30882	AP4M1	0.15591	0.0757869	1.03164	0.0170327	0.380733
gene9362	LOC101081890	0.060176	0.0231058	1.34606	0.0170855	0.381101
gene32094	RNF2	0.490525	0.266178	0.87963	0.0170859	0.381101
gene8683	IGFBP7	3.56953	2.03053	0.813604	0.0171032	0.381101
gene23952	GDF10	0.111234	0.0508327	1.11557	0.0171215	0.381106
gene16356	CROCC	0.117617	0.0545296	1.09589	0.0174666	0.388378
gene32617	OLFML2B	0.0255292	0.00554538	2.03104	0.0175153	0.389053
gene33951	LOC102899438	0.00182351	0.0194088	-2.89405	0.0175513	0.389443
gene7611	ZMAT4	0.00182351	0.0157119	-2.60455	0.0177903	0.393919
gene30920	EPHB4	0.758582	0.416828	0.862408	0.0177903	0.393919
gene26181	DAPK1	0.110323	0.220891	-0.995739	0.0178351	0.394498
gene1437	HTR1A	0.00364703	0.0203331	-2.22122	0.0179478	0.395891
gene23675	LOC109492454	0.00364703	0.0203331	-2.22122	0.0179478	0.395891
gene584	MBNL2	0.986521	0.55269	0.83482	0.0179598	0.395891
gene23554	LOC102902472	0.0720288	0.0295754	1.25795	0.0179729	0.395891
gene7887	GUCY1A1	0.0510584	0.110908	-1.10556	0.0180482	0.397136
gene16073	C1QTNF12	0.00820581	0.0304996	-1.78512	0.0181644	0.399082
gene24699	LOC101084234	0.106676	0.04806	1.13514	0.0181933	0.399082
gene30844	ARPC1A	0.818758	1.44642	-0.820277	0.0181933	0.399082
gene25199	MZT2B	2.42345	4.23298	-0.804364	0.0182668	0.40028
gene22589	MAPK8IP1	0.278998	0.146028	0.929627	0.0183074	0.400755
gene13115	JKAMP	0.205145	0.10259	0.993239	0.0183486	0.401079
gene2896	DNMT1	0.489614	0.888186	-0.858016	0.0183602	0.401079
gene12440	DPH6	0.0820581	0.204255	-1.30621	0.0185502	0.404455
gene27073	AIF1L	0.370173	0.197785	0.901107	0.018563	0.404455
gene23276	ASCL2	0.0136764	0.0415904	-1.54315	0.0185721	0.404455
gene25501	MAPRE2	0.105764	0.0434388	1.26582	0.0186017	0.404525
gene10026	FKBP5	0.169587	0.0813323	1.05158	0.0186136	0.404525
gene6157	EPAS1	0.0118528	0.0378935	-1.60455	0.0187789	0.406862
gene16248	KIF1B	0.220645	0.11368	0.951031	0.0187789	0.406862
gene16684	LCK	0.0847934	0.0369692	1.17745	0.0187789	0.406862
gene28926	ASPSCR1	0.154087	0.0757869	1.01477	0.0189919	0.411057
gene29147	ISOC2	0.263498	0.484297	-0.87585	0.0190658	0.411804
gene15713	LOC111561420	0.000911757	0.0129392	-2.92648	0.0190793	0.411804
gene32693	IGSF9	0.651906	0.357677	0.864318	0.0190848	0.411804
gene13114	L3HYPDH	0.0218822	0.0573023	-1.35301	0.0192067	0.413589
gene32829	MEX3A	0.471378	0.256012	0.878282	0.0192067	0.413589
gene21373	PHLDB1	0.179616	0.0905746	0.980415	0.019348	0.41514
gene20669	TRPC1	0.0629112	0.0249542	1.30234	0.0193672	0.41514
gene8407	HSD17B13	0.0291762	0.00739385	1.85488	0.0194225	0.41514
gene13327	LTBP2	0.00182351	0.0175604	-2.75655	0.0194725	0.41514
gene32985	MCM4	0.144058	0.284663	-0.978165	0.0194725	0.41514
gene23668	ANK3	0.133117	0.256012	-0.938854	0.0194828	0.41514
gene17833	IGSF3	0.433996	0.23383	0.889575	0.0194909	0.41514
gene8460	TMEM150C	0.0966463	0.19224	-0.985478	0.0194947	0.41514
gene16367	RCC2	0.996551	0.556387	0.839797	0.0194947	0.41514
gene19720	RBM11	0.0492349	0.0175604	1.43985	0.0194947	0.41514
gene28844	CYTH1	0.250733	0.128468	0.959656	0.0194947	0.41514
gene23519	LGALS8	0.54979	0.299451	0.874523	0.0196211	0.417412
gene3099	NOTCH3	0.0592642	0.146028	-1.28807	0.0196491	0.417588
gene18899	KANSL1L	0.154999	0.0767111	1.00595	0.0197749	0.419417
gene23135	KLC2	0.143146	0.0693173	1.03627	0.0197749	0.419417
gene5326	NFATC2	0.390232	0.210725	0.886045	0.0198375	0.420324
gene27362	CXCL16	0.918139	0.512948	0.838753	0.0200366	0.424118
gene23326	B4GALNT4	0.200587	0.10259	0.960962	0.0200663	0.424321
gene28169	SLC35B1	0.639142	0.355829	0.843285	0.0201723	0.426137
gene31032	LOC102899356	0.0328233	0.00924231	1.73044	0.0203172	0.428515
gene15253	SLC16A7	0.0802346	0.0341965	1.20822	0.0203254	0.428515
gene20503	MLF1	0.0282645	0.0702415	-1.28637	0.0203793	0.429143
gene21736	NOX4	0.175969	0.0859534	1.02574	0.0203958	0.429143
gene26245	RANBP6	0.114881	0.0536054	1.08646	0.0204944	0.43079
gene3814	WNT7A	0.385673	0.689476	-0.836629	0.0211784	0.444443
gene14848	RND1	0.0738523	0.0304996	1.2505	0.021186	0.444443
gene8444	LOC101090352	0.0118528	0.0674688	-2.42168	0.0214129	0.448315
gene18618	FKBP7	0.716641	0.401116	0.835763	0.0214129	0.448315
gene1826	DBN1	0.743994	0.415904	0.837623	0.0215548	0.45084
gene23342	SCT	0.00547054	0.02403	-1.96712	0.0215939	0.45121
gene34998	ELF4	0.0063823	0.0277269	-1.97378	0.0216867	0.451992
gene4154	SEMA3C	0.12947	0.250466	-0.947177	0.0216955	0.451992
gene23773	SGPL1	0.13494	0.0656204	1.02966	0.0216955	0.451992
gene27320	PITPNM3	0.0109411	0.0378935	-1.71146	0.0218179	0.454097
gene7122	SH3YL1	0.0893522	0.176528	-0.975191	0.0221334	0.458855
gene19161	NGEF	0.00273527	0.0175604	-2.34151	0.0221334	0.458855
gene32873	DCST2	0.00273527	0.0175604	-2.34151	0.0221334	0.458855
gene33569	LOC109495917	0.00273527	0.0175604	-2.34151	0.0221334	0.458855
gene30621	PIEZO1	0.0537937	0.116453	-1.10138	0.0223456	0.462802
gene24300	MXI1	0.292674	0.15065	0.95378	0.0223768	0.462993
gene17527	LOC109502470	0.0063823	0.0258785	-1.87757	0.0228067	0.471428
gene13743	PPP1R13B	0.37382	0.204255	0.868993	0.0228514	0.47186
gene18464	XIRP2	0.0282645	0.00184846	3.39545	0.0228722	0.47186
gene23548	LOC102902371	0.0309997	0.00831808	1.78777	0.0233868	0.482006
gene33945	NLGN4X	0.293586	0.52866	-0.846586	0.0234248	0.482318
gene10853	FAM184A	0.115793	0.220891	-0.926476	0.0235053	0.483505
gene21674	AMOTL1	0.839728	0.475979	0.81781	0.0236122	0.485232
gene30320	GFOD2	0.317291	0.170058	0.896116	0.0237039	0.486644
gene2207	CARD6	0.164116	0.0831808	0.972466	0.0240117	0.492485
gene31863	CEP170	0.165028	0.0831808	0.980415	0.0241537	0.494916
gene19917	CD96	0.0255292	0.00462115	2.25343	0.0244555	0.500616
gene27664	NATD1	0.063823	0.0258785	1.27218	0.0245862	0.502804
gene26201	PTCH1	0.225204	0.114605	0.968827	0.0247639	0.505949
gene9359	ZNF184	0.142234	0.0702415	1.00825	0.024858	0.506777
gene23238	CCND1	4.02723	2.34477	0.780116	0.0248763	0.506777
gene31694	HAGHL	0.0802346	0.158968	-0.97848	0.0248763	0.506777
gene14500	HEBP1	0.307262	0.54622	-0.828159	0.0250801	0.510436
gene11217	TULP4	0.303615	0.164513	0.880303	0.025341	0.51525
gene19312	LOC101091883	0.0556172	0.115529	-1.04267	0.0254605	0.517183
gene4412	MPP6	0.111234	0.0526811	1.06495	0.0256363	0.519258
gene10862	GJA1	1.0704	0.610916	0.808172	0.0256363	0.519258
gene21548	LOC109491868	0.0109411	0.0415904	-1.84271	0.0256363	0.519258
gene28171	NXPH3	0.23341	0.122923	0.91995	0.0258186	0.521874
gene1109	SHROOM1	0.00364703	0.0194088	-2.15709	0.0258395	0.521874
gene31599	ABCA3	0.0191469	0.00277269	2.43985	0.0258395	0.521874
gene18328	MBD5	0.0692935	0.0286511	1.2472	0.0267601	0.539951
gene14526	MGP	0.207881	0.0526811	1.96164	0.0268879	0.541498
gene27765	CE1H17orf97	0.0629112	0.0258785	1.25172	0.0269251	0.541498
gene3698	BHLHE40	0.195116	0.358601	-0.875019	0.0269648	0.541498
gene6654	EML4	0.991992	0.569326	0.800076	0.0269648	0.541498
gene29329	LOC102901153	0.183263	0.0951958	0.938186	0.0269648	0.541498
gene9071	CPZ	0.00182351	0.0147877	-2.52209	0.0271052	0.5438
gene27375	SLC16A13	0.25438	0.136786	0.890529	0.0272155	0.545497
gene2266	PRLR	0	0.00924231	-3.47902	0.0272913	0.545933
gene5254	CA3H20orf85	0	0.00924231	-3.47902	0.0272913	0.545933
gene16626	TMEM200B	0.0227939	0.0573023	-1.29643	0.0273147	0.545933
gene28199	HOXB6	0.0519702	0.0184846	1.44608	0.0274501	0.548121
gene4448	HOXA9	0.748553	0.422373	0.824205	0.0278877	0.555285
gene4597	WNT2	0.000911757	0.0138635	-3.01959	0.0278877	0.555285
gene25274	CHMP1B	0.778641	0.446403	0.801332	0.0278877	0.555285
gene7637	FGFR1	0.183263	0.0933473	0.966201	0.027964	0.555852
gene16048	LOC101097072	0.101205	0.201482	-0.987018	0.0279687	0.555852
gene29748	LOC101086936	0	0.0110908	-3.72003	0.0283575	0.563049
gene28873	SLC26A11	0.244351	0.128468	0.922594	0.0284168	0.563249
gene3456	PCBP4	0.201498	0.105362	0.92934	0.0284208	0.563249
gene16686	MARCKSL1	8.39181	4.94279	0.763563	0.0284845	0.563983
gene6877	EFR3B	0.0200587	0.00369692	2.18205	0.0287662	0.568722
gene33144	ADHFE1	0.0100293	0.0332723	-1.64408	0.0287777	0.568722
gene16069	TNFRSF18	0.397526	0.700567	-0.816052	0.0290068	0.572715
gene25518	SLC39A6	0.348291	0.19224	0.854256	0.0291139	0.573325
gene7539	NPM2	0.189645	0.0988927	0.932886	0.029119	0.573325
gene13783	TEX22	0.0191469	0.0517569	-1.39304	0.029119	0.573325
gene6699	LOC101099873	0.0145881	0.0415904	-1.45568	0.0291794	0.573445
gene31217	SBK1	0.236145	0.12662	0.894258	0.0291794	0.573445
gene20780	TMEM108	0.132205	0.0656204	1.00031	0.0292145	0.573602
gene31489	NMRAL1	0.372909	0.652507	-0.805672	0.0297542	0.583657
gene12322	CCNDBP1	0.385673	0.214422	0.844149	0.0299335	0.586088
gene19082	SLC19A3	0.0136764	0.0397419	-1.47902	0.0299335	0.586088
gene25970	ERMP1	0.00547054	0.0231058	-1.91267	0.0303384	0.591408
gene1098	LOC101095395	0.000911757	0.012015	-2.82694	0.0303731	0.591408
gene3179	SLC5A5	0.0720288	0.0314238	1.17306	0.0303731	0.591408
gene3928	RAMP3	0.000911757	0.012015	-2.82694	0.0303731	0.591408
gene7488	NEFL	0.000911757	0.012015	-2.82694	0.0303731	0.591408
gene7589	IKBKB	0.0720288	0.0314238	1.17306	0.0303731	0.591408
gene27647	NT5M	0.0127646	0.0397419	-1.57213	0.0308812	0.60075
gene24241	ARL3	1.55728	0.910367	0.773907	0.0311419	0.605264
gene29172	PPP1R12C	0.148616	0.0757869	0.962927	0.0318112	0.617704
gene17659	WDR47	0.153175	0.0785596	0.955029	0.0321805	0.624301
gene32874	ZBTB7B	0.0100293	0.0351208	-1.72003	0.0322566	0.625205
gene28181	LOC105261183	0.000911757	0.0129392	-2.92648	0.0324136	0.627672
gene13991	FAM107B	0.335527	0.186695	0.842556	0.0326811	0.631694
gene23263	CARS	0.146793	0.0748627	0.962713	0.0326811	0.631694
gene7993	LOC109498955	0.0501466	0.108135	-1.09487	0.0327192	0.631853
gene10701	CRYBG1	0.209704	0.111832	0.901426	0.03304	0.637467
gene20396	CLDN11	0.0200587	0.00277269	2.50398	0.0331865	0.639468
gene25904	PTPDC1	0.0875287	0.0406661	1.08847	0.0332489	0.639468
gene29691	IRGQ	0.342821	0.191316	0.838396	0.0332489	0.639468
gene28373	KRT17	10.0822	17.0262	-0.755872	0.0332647	0.639468
gene27557	LOC109494200	0.0382938	0.0129392	1.49979	0.0336813	0.646889
gene25071	SEC14L2	0.0747641	0.0332723	1.146	0.0338064	0.648187
gene10442	FILIP1	0.163205	0.0813323	0.996534	0.0338102	0.648187
gene18890	PTH2R	0.000911757	0.0138635	-3.01959	0.0340608	0.652401
gene3633	LOC111556285	0.0364703	0.012015	1.53061	0.0343933	0.657216
gene24655	RIMBP2	0.0364703	0.012015	1.53061	0.0343933	0.657216
gene10196	VEGFA	0.235233	0.127544	0.878282	0.0344055	0.657216
gene11616	AKAP13	0.548878	0.31239	0.811287	0.0345008	0.658441
gene24078	RBP4	0.000911757	0.0129392	-2.92648	0.0348603	0.664232
gene26193	FBP1	0.000911757	0.0138635	-3.01959	0.034867	0.664232
gene20813	LOC101096163	0.0127646	0.000924231	2.88731	0.0349389	0.664405
gene28017	RPS6KB1	0.774082	0.449176	0.783956	0.0349389	0.664405
gene10590	BACH2	0.271704	0.148801	0.864566	0.0350762	0.666417
gene1827	PRR7	0.402085	0.224588	0.83758	0.0357865	0.677817
gene2658	PIP5K1C	0.304527	0.16821	0.852732	0.0357865	0.677817
gene15554	USP44	0.0309997	0.00924231	1.65027	0.0357865	0.677817
gene23914	CDHR1	0.0154999	0.0425146	-1.40425	0.0358045	0.677817
gene8344	BMPR1B	0.0364703	0.0804081	-1.12146	0.0358962	0.678945
gene23197	CDK2AP2	0.366526	0.206103	0.827696	0.0362003	0.684086
gene23087	DPF2	0.689288	0.400192	0.783013	0.0364071	0.68738
gene27839	PROCA1	0.0464996	0.0175604	1.35893	0.0364408	0.687402
gene30090	CBLN1	0.0911757	0.0415904	1.11506	0.0366371	0.689874
gene32668	VANGL2	0.343732	0.193164	0.828412	0.0366371	0.689874
gene26614	TMEFF1	0.349203	0.194088	0.844278	0.0367372	0.691043
gene17416	LOC111561763	0.0063823	0.0258785	-1.87757	0.0367646	0.691043
gene21094	FBXL2	0.0692935	0.0304996	1.15974	0.0370445	0.695687
gene10631	KLHL32	0.0154999	0.0425146	-1.40425	0.0373378	0.700572
gene19275	DTYMK	0.97011	1.6553	-0.770303	0.0376874	0.706111
gene28454	MEOX1	0.0346468	0.0110908	1.56538	0.0377067	0.706111
gene29328	LOC109494588	0.0838817	0.0369692	1.16202	0.037855	0.706111
gene5684	LOC101096643	0.0583525	0.118302	-1.00844	0.03789	0.706111
gene20617	GYG1	0.327321	0.179301	0.864937	0.0379075	0.706111
gene21834	EMSY	0.141322	0.0711658	0.980415	0.0379075	0.706111
gene24764	KDM2B	0.199675	0.106287	0.903793	0.0379075	0.706111
gene1274	LOC109500934	0.0364703	0.0101665	1.753	0.0379335	0.706111
gene8739	LOC109499174	0.0464996	0.0175604	1.35893	0.0379335	0.706111
gene14539	MGST1	0.16594	0.300375	-0.852614	0.0380757	0.706426
gene1097	PDLIM4	0.864346	0.503706	0.777922	0.03808	0.706426
gene19986	B4GALT4	0.115793	0.0573023	1.00313	0.03808	0.706426
gene8525	CXCL9	0.0793229	0.00646961	3.43985	0.0380841	0.706426
gene6226	CFAP36	0.350115	0.197785	0.820936	0.0385111	0.713097
gene21888	PPME1	0.141322	0.0702415	0.99903	0.0385111	0.713097
gene4593	MET	0.211528	0.376162	-0.827825	0.038897	0.719379
gene12245	MYEF2	0.207881	0.111832	0.888881	0.0389525	0.719379
gene14366	C1S	0.134028	0.248618	-0.886948	0.0389525	0.719379
gene3557	CA2H3orf67	0.0127646	0.0369692	-1.47025	0.039064	0.720809
gene3275	LZTFL1	0.307262	0.171907	0.8344	0.0391144	0.721109
gene33907	LOC111558781	0.0884404	0.0415904	1.07156	0.0393569	0.724948
gene26688	KLF4	0.400261	0.691325	-0.787048	0.0399069	0.734439
gene21546	CHEK1	0.104852	0.196861	-0.903071	0.0399784	0.735116
gene16797	INPP5B	0.0893522	0.0425146	1.05518	0.040087	0.736472
gene32484	RGS2	0.033735	0.0748627	-1.12921	0.0401651	0.737216
gene16878	HIVEP3	0.0145881	0.0406661	-1.42398	0.0401972	0.737216
gene32797	CRABP2	3.12459	1.86048	0.747718	0.0406363	0.744624
gene12285	LOC105260615	0.0829699	0.0388177	1.07771	0.040682	0.744815
gene3409	GNAI2	1.01387	0.598901	0.758578	0.0409181	0.747064
gene26772	COL27A1	0.0966463	0.182998	-0.914743	0.0409181	0.747064
gene1100	IRF1	0.866169	0.503706	0.780959	0.0409892	0.747064
gene25271	LOC109493312	0.000911757	0.0129392	-2.92648	0.0410025	0.747064
gene2299	PDZD2	0.0218822	0.0536054	-1.25837	0.0412046	0.747064
gene2621	ZNF554	0.063823	0.0277269	1.17597	0.0412288	0.747064
gene11888	LOC101085980	0.00182351	0.0138635	-2.43462	0.0412288	0.747064
gene15260	FAM19A2	0.0246174	0.00554538	1.98041	0.0412288	0.747064
gene21189	LOC101087980	0.0191469	0.00369692	2.11792	0.0412288	0.747064
gene21466	GRAMD1B	0.063823	0.0277269	1.17597	0.0412288	0.747064
gene30562	CRISPLD2	0.00182351	0.0138635	-2.43462	0.0412288	0.747064
gene34860	LRCH2	0.063823	0.0268027	1.22327	0.0412288	0.747064
gene24618	POLE	0.0610877	0.122923	-0.998212	0.0413617	0.748831
gene25875	LOC111557577	0.0063823	0.109059	-3.9144	0.0414412	0.749629
gene28236	SOCS7	0.448585	0.256936	0.801737	0.0415685	0.751288
gene27802	ANKRD13B	0.13494	0.0693173	0.951656	0.0417212	0.753405
gene4236	LOC109497454	0.0100293	0.0314238	-1.56391	0.0418287	0.753689
gene22195	OLFML1	0.00547054	0.0221815	-1.85609	0.0418439	0.753689
gene24353	AFAP1L2	0.00547054	0.0221815	-1.85609	0.0418439	0.753689
gene24633	ULK1	0.35285	0.196861	0.83886	0.0423448	0.761682
gene6033	LOC111559800	0.0127646	0.000924231	2.88731	0.0423597	0.761682
gene4047	LOC102900638	0.0164116	0.0434388	-1.35662	0.0425885	0.764583
gene22569	TP53I11	0.122175	0.060075	1.01284	0.0425933	0.764583
gene3249	GMIP	0.0857052	0.0406661	1.05842	0.0428079	0.767133
gene23551	IRF2BP2	1.61563	0.964897	0.743104	0.0428079	0.767133
gene3333	PLXNB1	0.249821	0.138635	0.845298	0.0429446	0.76757
gene25777	CCDC102B	0.00820581	0.0277269	-1.65185	0.0429446	0.76757
gene1603	SERINC5	0.39935	0.227361	0.810125	0.0430138	0.76757
gene15874	MEI1	0.0100293	0	3.56538	0.0430138	0.76757
gene27950	CE1H17orf50	0.00729406	0.0258785	-1.70764	0.0430138	0.76757
gene7269	WWC2	0.0528819	0.106287	-0.994923	0.0431609	0.769545
gene23522	ERO1B	0.0464996	0.0175604	1.35893	0.0433524	0.771659
gene28961	NARF	0.62273	0.36045	0.787242	0.0433524	0.771659
gene15909	PACSIN2	0.0993815	0.183922	-0.882082	0.0434783	0.773247
gene4069	HBP1	0.455879	0.262481	0.794263	0.0435583	0.77402
gene1553	SV2C	0.0209704	0.00462115	1.98041	0.0438941	0.778678
gene2335	CDH12	0.0209704	0.00462115	1.98041	0.0438941	0.778678
gene29653	BCL3	0.207881	0.107211	0.949254	0.0443816	0.786667
gene17515	DR1	0.895345	0.530508	0.754044	0.0446119	0.790086
gene32114	LAMC2	0.299056	0.167286	0.834564	0.0449456	0.795329
gene25092	NIPSNAP1	0.386585	0.221815	0.798844	0.0450315	0.796184
gene6400	LOC101100712	0.00273527	0.0166362	-2.26751	0.0452151	0.798096
gene17748	CTTNBP2NL	0.120352	0.0609992	0.969608	0.0452151	0.798096
gene5192	TCFL5	0.260763	0.146028	0.832439	0.0454917	0.802309
gene15561	AMDHD1	0	0.00831808	-3.34151	0.0458016	0.806429
gene22465	LOC111556317	0	0.00831808	-3.34151	0.0458016	0.806429
gene4615	TSPAN12	0.0565289	0.112756	-0.98482	0.0459016	0.807517
gene10173	KLC4	0.120352	0.0609992	0.969608	0.0461376	0.810994
gene4793	KIAA1549	0.102117	0.0499085	1.01923	0.0463075	0.811425
gene14632	LMNTD1	0.0647348	0.0286511	1.15034	0.0463156	0.811425
gene29586	HIF3A	0.414849	0.716279	-0.786608	0.0463156	0.811425
gene30171	CAPNS2	0.0793229	0.155271	-0.961033	0.0463156	0.811425
gene3173	FCHO1	0.0246174	0.00646961	1.78777	0.0467296	0.817323
gene32265	LOC109495671	0.0246174	0.00646961	1.78777	0.0467296	0.817323
gene18539	MAP3K20	0.320027	0.181149	0.817794	0.0470236	0.821786
gene10987	SLC2A12	0.0191469	0.0508327	-1.36751	0.047216	0.824467
gene31341	CCP110	0.103029	0.0508327	1.00595	0.0477009	0.832248
gene23481	STAMBPL1	0.117617	0.0591508	0.980415	0.0485308	0.845703
gene24865	FBXO21	0.43582	0.251391	0.791539	0.0485521	0.845703
gene4666	ARF5	1.68128	1.01203	0.731788	0.0487012	0.846208
gene11598	AEN	0.0929992	0.179301	-0.940415	0.0487012	0.846208
gene28825	TNRC6C	0.531554	0.308693	0.782222	0.0487012	0.846208
gene6753	XDH	0.00729406	0.0258785	-1.70764	0.0491597	0.853473
gene13507	SLC24A4	0	0.0110908	-3.72003	0.0493397	0.855296
gene5177	KCNQ2	0.0127646	0.036045	-1.43462	0.0493455	0.855296
gene172	BRCA2	0.0765876	0.148801	-0.950044	0.0498246	0.862892
gene4828	TMEM178B	0.00911757	0	3.43985	0.0503269	0.868746
gene7799	ANXA10	0.00911757	0	3.43985	0.0503269	0.868746
gene25711	CPLX4	0.00911757	0	3.43985	0.0503269	0.868746
gene32275	CD55	0.0182351	0.0471358	-1.32771	0.0503269	0.868746
gene11693	LRRK1	0.0173234	0.0443631	-1.31237	0.0504396	0.86927
gene18315	LOC109502680	0.037382	0.012015	1.56538	0.0504396	0.86927
gene17793	DENND2C	0.0282645	0.0637719	-1.14887	0.0515823	0.888241
gene16318	TMEM51	0.108499	0.0545296	0.980415	0.0517811	0.890939
gene7941	LOC111560145	0.0702053	0.0314238	1.13653	0.0518337	0.891118
gene5413	CD40	0.0993815	0.0489842	1.00689	0.0523137	0.89864
gene3356	P4HTM	0.192381	0.0988927	0.953448	0.0525552	0.900841
gene25039	PISD	0.205145	0.110908	0.88173	0.0525552	0.900841
gene19924	TAGLN3	0.026441	0.00554538	2.07995	0.0525697	0.900841
gene18981	LOC111561906	0.0118528	0.000924231	2.78777	0.0529625	0.906105
gene33180	SLCO5A1	0.0118528	0.000924231	2.78777	0.0529625	0.906105
gene25375	ROCK1	0.609966	0.36045	0.757407	0.0537876	0.919477
gene2394	LOC111556621	0.0118528	0.000924231	2.78777	0.0546188	0.932931
gene24715	SNRNP35	0.185998	0.101665	0.865479	0.0546645	0.932959
gene18470	CERS6	1.42143	0.85861	0.726658	0.0548477	0.93533
gene15362	RAB3IP	0.127646	0.0628477	1.01144	0.0552827	0.93945
gene6598	FBLN7	0.0154999	0.0406661	-1.34151	0.0553114	0.93945
gene14320	TAPBPL	0.0793229	0.0378935	1.04753	0.0553114	0.93945
gene18982	WNT10A	0.345556	0.196861	0.808803	0.0553114	0.93945
gene29922	APLP1	0.126734	0.0637719	0.980415	0.0553114	0.93945
gene17519	FNBP1L	0.868905	0.520342	0.738709	0.0553988	0.940179
gene24758	RHOF	0.0510584	0.0212573	1.22834	0.0556671	0.943342
gene3181	KCNN1	0.0993815	0.04806	1.03385	0.0557636	0.943342
gene3759	VGLL4	0.952786	0.572099	0.734957	0.0557636	0.943342
gene27623	PRPSAP2	0.169587	0.0924231	0.869098	0.0557636	0.943342
gene4327	DGKB	0	0.00924231	-3.47902	0.0559865	0.944091
gene14884	FMNL3	0.136764	0.0693173	0.970892	0.0559865	0.944091
gene22620	DDB2	0.00911757	0.0286511	-1.56015	0.0559865	0.944091
gene29620	PPM1N	0.00911757	0.0286511	-1.56015	0.0559865	0.944091
gene16503	RSRP1	0.100293	0.182073	-0.854526	0.0561374	0.945882
gene28210	CBX1	2.15813	1.31518	0.714135	0.0563355	0.948463
gene34519	RTL5	0.336438	0.191316	0.811356	0.0564078	0.948595
gene9311	LOC101083514	0.0401173	0.0147877	1.3848	0.056433	0.948595
gene32871	ADAM15	0.0255292	0.060075	-1.206	0.0564944	0.948872
gene33389	TP53INP1	0.175057	0.0951958	0.872432	0.0568072	0.953087
gene4083	NAMPT	0.90264	0.541599	0.735939	0.0568354	0.953087
gene23039	CATSPERZ	0.00820581	0.0268027	-1.60455	0.0571545	0.957677
gene22489	LMO2	0.0328233	0.0110908	1.48943	0.0573001	0.959357
gene28380	FKBP10	0.251645	0.140483	0.836769	0.0579528	0.969517
gene31620	SLC9A3R2	0.0793229	0.148801	-0.900004	0.0581027	0.970785
gene5635	E2F1	0.0182351	0.0462115	-1.29969	0.0581204	0.970785
gene16803	POU3F1	0.934551	0.562856	0.730564	0.0583729	0.974233
gene20846	LOC102899105	0.346468	0.582265	-0.747434	0.058575	0.976115
gene1750	LOC109502934	0.0182351	0.00369692	2.0508	0.0586241	0.976115
gene19890	IFT57	0.220645	0.123847	0.828412	0.0586241	0.976115
gene12874	BAZ1A	1.33572	0.809626	0.721651	0.0588383	0.978909
gene23537	ARID4B	1.05581	0.635871	0.730719	0.0590056	0.980921
gene18911	LOC109502845	0.0610877	0.117377	-0.932123	0.0592787	0.984688
gene5835	PCNA	0.644612	1.09059	-0.757773	0.0596412	0.98838
gene10309	ELOVL5	0.103029	0.0517569	0.980415	0.0596412	0.98838
gene24957	KCTD10	0.588083	0.349359	0.749751	0.0596412	0.98838
gene17599	VCAM1	0.353762	0.179301	0.976711	0.0601022	0.994588
gene14860	LMBR1L	0.137675	0.0730142	0.906414	0.060122	0.994588
gene28793	UBE2O	0.363791	0.208876	0.797722	0.0601569	0.994588
gene2886	OLFM2	0.488702	0.28836	0.759174	0.0602398	0.995181
gene21428	GRIK4	0.0282645	0.00739385	1.81049	0.0603754	0.996641
gene13019	GNG2	0.226116	0.124771	0.852954	0.0606005	0.999577
gene11112	SAMD5	0.0063823	0.0268027	-1.92648	0.0607014	0.999903
gene31910	MPC2	2.91671	1.79301	0.701686	0.0607399	0.999903
gene12847	AKAP6	0.0592642	0.0258785	1.16683	0.0607621	0.999903
gene30546	HSDL1	0.228851	0.129392	0.818143	0.0610568	1
gene12331	STARD9	0.0619995	0.0277269	1.13474	0.0610613	1
gene23195	AIP	0.537025	0.319784	0.746194	0.0613408	1
gene27173	AGPAT2	0.191469	0.335496	-0.806281	0.0613543	1
gene9585	ATXN1	0.0392056	0.0147877	1.35238	0.0618291	1
gene18278	NXPH2	0.0273527	0.00831808	1.61268	0.0618291	1
gene31728	HBQ1	0.0282645	0.0628477	-1.12811	0.0618291	1
gene34876	KLHL13	0.237057	0.406661	-0.776314	0.0618291	1
gene3635	MITF	0.124911	0.0656204	0.919014	0.0619422	1
gene8219	CFI	0.0510584	0.0212573	1.22834	0.0619422	1
gene13761	INF2	0.0291762	0.0656204	-1.14512	0.0620394	1
gene24690	LOC111557259	0.00182351	0.0129392	-2.34151	0.0622058	1
gene17188	FGGY	0.0273527	0.0609992	-1.13148	0.0623715	1
gene23456	PAPSS2	0.144969	0.0767111	0.910025	0.0623715	1
gene29921	NFKBID	0.424879	0.243997	0.797845	0.0623715	1
gene4964	LOC109497803	0.0227939	0.00554538	1.8735	0.062528	1
gene31021	LIMK1	0.120352	0.0609992	0.969608	0.062528	1
gene29562	BBC3	0.320939	0.183922	0.800083	0.0625566	1
gene34477	LOC109496376	0.0218822	0.00554538	1.81692	0.0626341	1
gene1042	GRAMD2B	0.208792	0.115529	0.848625	0.0626513	1
gene1020	PPIC	0.799611	1.31056	-0.712167	0.0633975	1
gene31031	GTF2IRD1	0.165028	0.0887261	0.888296	0.0637048	1
gene13975	MCM10	0.0665583	0.125695	-0.908164	0.0637446	1
gene35248	GDI1	0.42032	0.247694	0.760701	0.0637446	1
gene34341	PLP2	1.60378	2.60356	-0.698682	0.0639551	1
gene12234	CEP152	0.0355585	0.0748627	-1.05521	0.0643123	1
gene30376	NOB1	0.746729	0.451025	0.726204	0.0643699	1
gene33227	JPH1	0.0164116	0.0415904	-1.29522	0.0646228	1
gene14	PARP4	0.0565289	0.0249542	1.15034	0.0650214	1
gene18697	HIBCH	0.247086	0.138635	0.829473	0.0650753	1
gene12746	PCK2	0.0993815	0.0452873	1.11792	0.0653461	1
gene23140	CD248	0.0145881	0.0499085	-1.71348	0.0658753	1
gene13049	SAMD4A	0.0583525	0.111832	-0.927955	0.0659679	1
gene15442	ACSS3	0.0729406	0.13771	-0.908554	0.0659679	1
gene13016	FRMD6	0.252557	0.14418	0.804735	0.0659948	1
gene25925	LOC109493669	0.0291762	0.0637719	-1.10447	0.066359	1
gene31928	NME7	0.496908	0.293905	0.755759	0.0664361	1
gene23317	IFITM5	0.533378	0.315163	0.757319	0.0666917	1
gene6457	LOXL3	0.0355585	0.0129392	1.39545	0.0670178	1
gene6755	EHD3	0.0355585	0.0129392	1.39545	0.0670178	1
gene7565	SH2D4A	0.0455879	0.0914988	-0.991016	0.0670178	1
gene2703	TNFAIP8L1	0.132205	0.0637719	1.04096	0.0671968	1
gene24752	PSMD9	0.282645	0.163589	0.785452	0.0671968	1
gene2836	INSR	0.382938	0.223664	0.773279	0.0672853	1
gene32066	AXDND1	0.0109411	0.0314238	-1.44843	0.06729	1
gene10687	BVES	0	0.00831808	-3.34151	0.067492	1
gene26583	CORO2A	0.0136764	0.00184846	2.39545	0.0675567	1
gene32178	PROX1	0.0702053	0.0332723	1.05636	0.0675722	1
gene6763	LBH	0.0574407	0.109983	-0.926476	0.0675943	1
gene19936	CCDC80	0.0528819	0.118302	-1.14817	0.0675943	1
gene5571	DLGAP4	0.380203	0.224588	0.757036	0.0677689	1
gene2528	PLPPR3	0.39935	0.234755	0.764138	0.0678978	1
gene8392	PPM1K	0.128558	0.226437	-0.812353	0.0678978	1
gene21443	LOC102899325	0.125822	0.0665446	0.909531	0.068409	1
gene617	TMTC4	0.537937	0.319784	0.748637	0.068914	1
gene15305	LEMD3	0.18144	0.09612	0.910025	0.0690037	1
gene7937	FAM160A1	0.0592642	0.0268027	1.11792	0.0693592	1
gene31647	NME3	0.13494	0.238452	-0.817225	0.069386	1
gene31192	YPEL3	0.212439	0.12015	0.817356	0.0694922	1
gene34037	NHS	0.192381	0.104438	0.875445	0.0694922	1
gene15042	LOC111561366	0.663759	0.398343	0.735302	0.0697569	1
gene23327	PKP3	0.237057	0.400192	-0.753231	0.070351	1
gene28191	CALCOCO2	0.370173	0.218118	0.760556	0.0704413	1
gene17725	PIFO	0.273527	0.45657	-0.73725	0.070566	1
gene15179	IL23A	0.0893522	0.0434388	1.02481	0.0707047	1
gene28368	LOC101090406	0.0127646	0.0369692	-1.47025	0.0707047	1
gene2535	R3HDM4	0.335527	0.197785	0.759699	0.0708643	1
gene12279	SORD	0.000911757	0.0110908	-2.72003	0.0708643	1
gene31123	HSD3B7	0.105764	0.187619	-0.821646	0.0708958	1
gene30136	RBL2	0.276262	0.156195	0.818951	0.0709657	1
gene9080	RGS12	0.301792	0.176528	0.770492	0.0713174	1
gene11723	KLF13	0.177793	0.306845	-0.784254	0.0718846	1
gene8083	JADE1	0.0893522	0.16174	-0.84966	0.0722356	1
gene33931	XG	0.11397	0.201482	-0.817093	0.0723174	1
gene24727	ABCB9	0.0401173	0.0157119	1.30234	0.0724494	1
gene8315	METAP1	0.378379	0.224588	0.750117	0.0725042	1
gene1928	CA1H5orf58	0.111234	0.0545296	1.01604	0.0725104	1
gene21645	ARHGAP42	0.173234	0.09612	0.843598	0.0727582	1
gene34780	MUM1L1	0.143146	0.0776354	0.874804	0.0727582	1
gene14251	KDM5A	0.595377	0.36045	0.722537	0.0733766	1
gene30202	CX3CL1	0.101205	0.181149	-0.834282	0.073683	1
gene31294	EEF2K	0.154087	0.0850292	0.850647	0.073683	1
gene13539	LOC109500998	0.000911757	0.0129392	-2.92648	0.0737505	1
gene16912	TMEM125	0.0209704	0.0489842	-1.18951	0.0738036	1
gene11160	ESR1	0.0136764	0.036045	-1.34151	0.0742918	1
gene5905	PCSK2	0.00820581	0.0258785	-1.55564	0.074569	1
gene24506	MGMT	0.097558	0.17468	-0.834553	0.0746425	1
gene4386	LOC111559513	0.000911757	0.0101665	-2.60455	0.0749228	1
gene7227	LOC111556279	0.000911757	0.0101665	-2.60455	0.0749228	1
gene14939	ACVR1B	0.258939	0.146953	0.813305	0.0749228	1
gene19454	IGSF5	0.000911757	0.0101665	-2.60455	0.0749228	1
gene22901	PTGDR2	0.000911757	0.0101665	-2.60455	0.0749228	1
gene24268	STN1	0.261674	0.152498	0.7753	0.0749228	1
gene11045	ABRACL	1.25275	0.772657	0.696547	0.0749365	1
gene11742	SNRPN	0.384762	0.227361	0.756561	0.0749373	1
gene34829	PAK3	0.102117	0.0526811	0.942613	0.0751676	1
gene13674	LOC109501035	0.00364703	0.0166362	-1.94558	0.0753493	1
gene26585	GABBR2	0.00364703	0.0166362	-1.94558	0.0753493	1
gene12419	THBS1	0.250733	0.436237	-0.796757	0.0754359	1
gene1151	LOC109500645	0	0.00739385	-3.18951	0.0758879	1
gene4901	TAS2R41	0	0.00739385	-3.18951	0.0758879	1
gene16215	LOC109502062	0	0.00739385	-3.18951	0.0758879	1
gene22567	TSPAN18	0.123087	0.0637719	0.938594	0.0758879	1
gene28951	LOC101083817	0	0.00739385	-3.18951	0.0758879	1
gene33630	FBXO32	0.0556172	0.0249542	1.12726	0.0758879	1
gene21783	PRCP	0.189645	0.106287	0.829793	0.0758938	1
gene33120	LOC101086873	0.0309997	0.0693173	-1.13823	0.0758938	1
gene26731	UGCG	0.344644	0.19871	0.791581	0.0759132	1
gene24905	LOC109493237	0.0154999	0.00277269	2.15034	0.076098	1
gene10104	LRFN2	0	0.00831808	-3.34151	0.0762591	1
gene29285	LOC101087952	0.136764	0.0739385	0.878969	0.0762769	1
gene8294	DDIT4L	0.0282645	0.0619235	-1.10705	0.0765891	1
gene14010	RSU1	0.118528	0.207028	-0.799944	0.0766845	1
gene34403	WNK3	0.104852	0.0545296	0.931505	0.0767447	1
gene2569	APC2	0.0127646	0.0341965	-1.36062	0.0772251	1
gene26933	MVB12B	0.156822	0.0859534	0.860454	0.0772251	1
gene27861	TNFAIP1	0.224292	0.129392	0.789231	0.0789031	1
gene12349	MAPKBP1	0.218822	0.123847	0.816488	0.0789668	1
gene15725	RBFOX2	1.38769	0.861383	0.687382	0.079168	1
gene13573	CB3H14orf132	0.0364703	0.0138635	1.33797	0.0792203	1
gene5954	FOXA2	0.0118528	0	3.78777	0.0792556	1
gene4256	SGCE	0.164116	0.0905746	0.850904	0.0795816	1
gene11839	RCN2	1.50622	0.935321	0.686867	0.0795816	1
gene15653	TXNRD1	0.392967	0.235679	0.735302	0.0797656	1
gene16315	KAZN	0.0820581	0.0406661	0.996356	0.0798703	1
gene5985	GINS1	0.130381	0.227361	-0.798028	0.0799686	1
gene27024	IER5L	0.227028	0.130317	0.796452	0.0802934	1
gene21781	RAB30	0.271704	0.158968	0.769788	0.0803365	1
gene34840	AMOT	0.0428526	0.0175604	1.24345	0.0805157	1
gene3340	PFKFB4	0.0711171	0.0341965	1.03627	0.0806278	1
gene31559	IL32	0.0629112	0.0295754	1.0653	0.0807747	1
gene14440	CLEC1A	0.0437643	0.0868777	-0.974731	0.0808274	1
gene28281	PPP1R1B	0.0109411	0.000924231	2.68085	0.0808274	1
gene17541	CNN3	0.853405	0.523115	0.705115	0.0810725	1
gene12200	TMOD2	0.144058	0.0794838	0.850354	0.0811797	1
gene18593	LOC109502752	0.0191469	0.0452873	-1.20401	0.0811797	1
gene34882	DOCK11	0.0173234	0.00369692	1.98041	0.0811797	1
gene509	LOC109498753	0	0.00739385	-3.18951	0.0812922	1
gene9035	CRMP1	0.0246174	0.00739385	1.61784	0.0816399	1
gene10403	SDHAF4	0.274439	0.452873	-0.72076	0.0816399	1
gene11260	AGPAT4	0.136764	0.0748627	0.861267	0.0816399	1
gene13122	LOC101100478	0.0246174	0.00739385	1.61784	0.0816399	1
gene6682	LOC111559854	0.00820581	0	3.30234	0.081681	1
gene24515	LOC101085835	0.00820581	0	3.30234	0.081681	1
gene27018	SH3GLB2	0.0838817	0.0425146	0.964985	0.081681	1
gene22887	LOC102902259	0.0319115	0	5.15034	0.0827337	1
gene8235	SGMS2	0.0875287	0.159892	-0.862616	0.0830721	1
gene25058	MORC2	0.17141	0.0970442	0.814737	0.0830721	1
gene10337	BEND6	0.00729406	0.0249542	-1.65702	0.0831928	1
gene5666	POFUT1	0.0911757	0.162665	-0.828979	0.083465	1
gene8186	ANK2	0.0519702	0.0231058	1.13796	0.083465	1
gene13387	ISM2	0.0191469	0.00462115	1.85488	0.083465	1
gene7651	EIF4EBP1	0.263498	0.435313	-0.722319	0.0835669	1
gene18270	HNMT	0.0246174	0.0545296	-1.11912	0.0835995	1
gene575	DZIP1	0.299056	0.175604	0.76493	0.0836711	1
gene5611	GGT7	0.0629112	0.0286511	1.1097	0.0836711	1
gene13716	EXOC3L4	0.0282645	0.00831808	1.65849	0.0836711	1
gene30381	LOC109494924	0.0209704	0.00554538	1.75802	0.0836711	1
gene31602	ECI1	0.33735	0.553614	-0.713129	0.0836711	1
gene23103	MAP3K11	0.128558	0.0683931	0.901343	0.0836997	1
gene12374	RHOV	0.0392056	0.0896504	-1.17486	0.0837615	1
gene21817	PAK1	0.39935	0.653431	-0.709114	0.0837615	1
gene30343	SLC7A6	0.203322	0.116453	0.799085	0.0838472	1
gene22359	LDHA	1.31749	2.10078	-0.67275	0.0839422	1
gene25469	DSC2	0.20241	0.349359	-0.78474	0.0839422	1
gene27185	GPSM1	0.19694	0.112756	0.799451	0.0839665	1
gene32868	LOC105261357	0.000911757	0.0304996	-4.10705	0.0843208	1
gene5046	DPP6	0.0273527	0.00831808	1.61268	0.0845241	1
gene5459	STK4	0.154999	0.0868777	0.828412	0.0851687	1
gene612	PCCA	0.236145	0.13771	0.773964	0.08544	1
gene33259	HEY1	0.0592642	0.0268027	1.11792	0.0857965	1
gene22837	FAM111A	0.0446761	0.0878019	-0.960692	0.0860178	1
gene27986	MYO19	0.0446761	0.0878019	-0.960692	0.0860178	1
gene25273	GNAL	0.322762	0.52866	-0.710301	0.086225	1
gene18825	ABI2	0.11397	0.0609992	0.891605	0.0865746	1
gene27248	LOC102901825	0.0309997	0.0656204	-1.06023	0.086847	1
gene1560	F2R	0.568025	0.343814	0.722785	0.0875752	1
gene13484	RPS6KA5	0.0738523	0.134013	-0.851858	0.0875752	1
gene27574	ZNF287	0.0392056	0.0157119	1.26992	0.0875752	1
gene16983	AKR1A1	1.73507	1.08874	0.671884	0.0876542	1
gene14738	LRRK2	0.0237057	0.0526811	-1.12268	0.0878388	1
gene26508	GBA2	0.200587	0.115529	0.791037	0.0879086	1
gene6463	LOC101089597	0.00273527	0.0157119	-2.18951	0.0880265	1
gene19176	MROH2A	0.148616	0.0794838	0.895023	0.0880265	1
gene17480	HFM1	0.0702053	0.0341965	1.01789	0.0888372	1
gene27537	PIRT	0.0182351	0.00369692	2.0508	0.0888372	1
gene7788	CLCN3	0.606318	0.371541	0.705157	0.0891382	1
gene4458	HIBADH	0.387497	0.628477	-0.696387	0.089207	1
gene21182	MSANTD4	0.141322	0.0785596	0.839552	0.0894361	1
gene7666	LOC111560125	0.0200587	0.00462115	1.91901	0.0896878	1
gene33280	FABP5	0.132205	0.23383	-0.818445	0.0902594	1
gene12055	ZNF609	0.207881	0.115529	0.842339	0.0906086	1
gene6922	MATN3	0.00182351	0.012015	-2.24198	0.0913309	1
gene9646	TFAP2A	3.0708	1.93719	0.664408	0.0913309	1
gene28512	FMNL1	0.0957345	0.0462115	1.03591	0.0913309	1
gene28996	ZNF446	0.100293	0.0526811	0.91685	0.0913309	1
gene30186	LOC101081428	0.97011	1.63127	-0.749217	0.0913309	1
gene2594	MOB3A	0.44129	0.268027	0.71738	0.0925924	1
gene17640	VAV3	0.0401173	0.0914988	-1.17159	0.0925924	1
gene21152	TMEM123	1.59922	1.00556	0.668882	0.0925924	1
gene15656	CHST11	0.0957345	0.0489842	0.953448	0.0929578	1
gene13541	SERPINA1	0	0.00739385	-3.18951	0.0933112	1
gene13229	RAD51B	0.103029	0.0545296	0.906414	0.0933201	1
gene13585	LOC109501020	0.0574407	0.0268027	1.07352	0.0933201	1
gene21619	NTM	0.030088	0.0637719	-1.06141	0.0934712	1
gene16820	MACF1	0.734876	0.454721	0.691396	0.0935745	1
gene30938	NAT16	0.0246174	0.00739385	1.61784	0.0935745	1
gene12188	MYO5A	0.159557	0.0905746	0.81049	0.093846	1
gene24716	RILPL2	0.328233	0.197785	0.728077	0.0940008	1
gene6765	YPEL5	1.12146	0.702415	0.674277	0.0944631	1
gene5500	CHD6	0.425791	0.256936	0.726658	0.0947371	1
gene498	EDNRB	0.0291762	0.0101665	1.43985	0.0947384	1
gene12072	USP3	0.371997	0.213497	0.798391	0.0947821	1
gene4086	SYPL1	2.62495	1.66084	0.66009	0.0947988	1
gene34787	RNF128	0.110323	0.193164	-0.803094	0.0949287	1
gene1870	DRD1	0.0984698	0.0471358	1.04816	0.0952025	1
gene28158	SAMD14	0.197851	0.114605	0.782815	0.0954029	1
gene34718	BEX5	0.196028	0.111832	0.804565	0.0954821	1
gene23899	FAM213A	8.92337	13.9818	-0.647816	0.0955322	1
gene656	LIG4	0.0811464	0.0415904	0.948706	0.09562	1
gene8090	HSPA4L	0.199675	0.11368	0.807578	0.09562	1
gene27440	KDM6B	0.597201	0.368768	0.69411	0.0956233	1
gene19404	LOC105260869	1.09593	0.687628	0.671739	0.0956367	1
gene32836	ARHGEF2	0.636406	0.394646	0.688096	0.0956367	1
gene11849	LINGO1	0.00820581	0.0249542	-1.50501	0.095691	1
gene30903	NYAP1	0.0437643	0.0166362	1.3472	0.0959837	1
gene23084	POLA2	0.097558	0.176528	-0.84966	0.0968459	1
gene9283	ZSCAN9	0.133117	0.0739385	0.840237	0.0968991	1
gene18025	VPS72	0.526996	0.324405	0.698403	0.0968991	1
gene7716	MSRA	0.0765876	0.0388177	0.963541	0.0971028	1
gene26232	LOC101086605	1.15611	0.724597	0.673342	0.0971889	1
gene30225	USB1	0.0811464	0.0406661	0.980415	0.0971889	1
gene447	PCDH9	0.0282645	0.00924231	1.52098	0.0973442	1
gene20011	FSTL1	0.658289	1.05362	-0.677817	0.0977026	1
gene11745	LOC109500557	0.118528	0.0646961	0.864091	0.097804	1
gene25675	TCF4	1.1862	0.73846	0.683072	0.0978333	1
gene2553	LOC101085272	0.0984698	0.0517569	0.915709	0.0979645	1
gene22949	ASRGL1	0.228851	0.134938	0.758022	0.0979645	1
gene33926	LOC111558723	0.0127646	0.00184846	2.30234	0.0980603	1
gene21049	PLCD1	0.230675	0.386328	-0.741707	0.0982407	1
gene8427	CDS1	0.0656465	0.12662	-0.938285	0.0989815	1
gene7768	SCRG1	0.0392056	0.0785596	-0.986419	0.099002	1
gene18586	LOC111561875	0.0309997	0.0110908	1.40926	0.0991203	1
gene25526	CELF4	0.00729406	0.0231058	-1.5501	0.0991559	1
gene30282	RRAD	0.138587	0.0776354	0.828412	0.0991908	1
gene10752	FIG4	0.0793229	0.0406661	0.947993	0.099629	1
gene14751	YAF2	0.866169	0.542523	0.674044	0.099629	1
gene16129	FAM213B	0.121264	0.207952	-0.773675	0.099629	1
gene17526	ABCA4	0.00273527	0.0157119	-2.18951	0.099675	1
gene19098	LOC101093705	0.0319115	0.0656204	-1.01959	0.099675	1
gene13261	SLC8A3	0.0528819	0.0221815	1.2192	0.0997757	1
gene22423	MUC15	0.0154999	0.0378935	-1.24198	0.0997757	1
gene15699	SYN3	0.00273527	0.0138635	-2.01959	0.0999588	1
gene17158	LOC102902007	0.00273527	0.0138635	-2.01959	0.0999588	1
gene19845	TMEM45A	0.0401173	0.0166362	1.22434	0.100267	1
gene29843	SPRED3	0.0401173	0.0166362	1.22434	0.100267	1
gene6570	PSD4	0.0118528	0.0314238	-1.34151	0.100489	1
gene1155	CXCL14	104.172	162.488	-0.641345	0.100667	1
gene30453	ZNRF1	0.462261	0.284663	0.697636	0.101558	1
gene34223	LOC109496490	0.0255292	0.00831808	1.51647	0.102345	1
gene25998	RFX3	0.221557	0.130317	0.761405	0.102475	1
gene3365	LAMB2	0.0929992	0.16821	-0.848785	0.102585	1
gene29664	ZNF229	0.0537937	0.0249542	1.07995	0.103021	1
gene18582	LOC109502747	0.332791	0.201482	0.721327	0.103103	1
gene2765	TNFSF9	0.0702053	0.0351208	0.980415	0.103209	1
gene28070	LOC111557842	0.00273527	0.0138635	-2.01959	0.103826	1
gene847	WNT3A	0.0747641	0.134938	-0.844218	0.104684	1
gene10441	TMEM30A	1.20443	0.760642	0.662421	0.105038	1
gene4383	IL6	0.0291762	0.00646961	2.02481	0.105349	1
gene18766	SPATS2L	0.681994	1.08043	-0.663056	0.105349	1
gene32861	MUC1	0.00455879	0.0175604	-1.75655	0.105847	1
gene8053	PCDH18	0.169587	0.09612	0.813064	0.105891	1
gene11549	MAN2A2	0.203322	0.118302	0.776542	0.106306	1
gene11268	LOC109500029	0.0237057	0.00739385	1.56538	0.106451	1
gene34235	CASK	0.26441	0.157119	0.747437	0.106586	1
gene25718	PMAIP1	1.6056	1.0185	0.656196	0.106598	1
gene1580	LHFPL2	0.0610877	0.0295754	1.02348	0.106702	1
gene2127	ADRB2	0.026441	0.0563781	-1.06689	0.106733	1
gene7827	APELA	0.0610877	0.111832	-0.86286	0.107485	1
gene15166	MYL6B	0.581701	0.921458	-0.662809	0.107485	1
gene132	KATNAL1	0.0319115	0.012015	1.34298	0.107662	1
gene2422	SRD5A1	0.0382938	0.0767111	-0.985638	0.107804	1
gene6608	BCL2L11	0.232498	0.13771	0.751596	0.107834	1
gene13111	DAAM1	0.53429	0.32995	0.693816	0.107834	1
gene24822	IQCD	0.0145881	0.00277269	2.06788	0.107834	1
gene12384	RAD51	0.0537937	0.100741	-0.894054	0.108162	1
gene22264	GALNT18	0.0619995	0.11368	-0.865257	0.108165	1
gene7400	MFHAS1	0.190557	0.109983	0.78777	0.10862	1
gene18833	CTLA4	0.0164116	0.00277269	2.22834	0.10862	1
gene31033	GTF2I	1.13696	0.7209	0.656638	0.10862	1
gene10634	MMS22L	0.0583525	0.107211	-0.867582	0.108845	1
gene27407	NLGN2	0.0565289	0.0268027	1.0508	0.109083	1
gene29824	NFKBIB	0.437643	0.269875	0.695551	0.109113	1
gene25177	CDC45	0.0419408	0.0813323	-0.94073	0.109762	1
gene214	TRPC4	0.00273527	0.0157119	-2.18951	0.109995	1
gene35228	RENBP	0.000911757	0.0110908	-2.72003	0.109995	1
gene8242	TBCK	0.0610877	0.110908	-0.850986	0.110782	1
gene561	GPC6	0.240704	0.14418	0.735642	0.11113	1
gene23100	FAM89B	1.22449	0.778202	0.653343	0.111217	1
gene11153	ZBTB2	0.310909	0.186695	0.732931	0.111296	1
gene22539	LRRC4C	0.230675	0.13771	0.740281	0.11177	1
gene6458	DOK1	0.0200587	0.00554538	1.69662	0.112206	1
gene17490	EPHX4	0.0200587	0.00554538	1.69662	0.112206	1
gene14938	LOC109501580	0.0164116	0.00369692	1.90641	0.112344	1
gene29875	LOC102901498	0.0364703	0.0147877	1.2505	0.112603	1
gene5900	KIF16B	0.0811464	0.0415904	0.948706	0.113188	1
gene14168	NRP1	0.0629112	0.116453	-0.878987	0.113422	1
gene4439	HOXA2	0.207881	0.122923	0.753529	0.114314	1
gene1054	LOC102900781	0.000911757	0.00924231	-2.47902	0.114407	1
gene23280	LOC102901237	0.000911757	0.00924231	-2.47902	0.114407	1
gene28292	GSDMB	0.000911757	0.00924231	-2.47902	0.114407	1
gene31150	LOC109495204	0.000911757	0.00924231	-2.47902	0.114407	1
gene16240	CLSTN1	0.447673	0.276345	0.69411	0.114805	1
gene21347	LOC101087344	0.755847	0.476903	0.663362	0.114805	1
gene27061	ASS1	0.587172	0.928852	-0.660845	0.114805	1
gene28098	MMD	0.384762	0.237527	0.693701	0.114805	1
gene4506	PDE1C	0.344644	0.2098	0.713579	0.114817	1
gene5245	LOC111559746	0.0410291	0.0175604	1.18205	0.114817	1
gene33789	THEM6	0.0145881	0.00277269	2.06788	0.114888	1
gene25728	RNF152	0.443114	0.274496	0.689024	0.114926	1
gene29665	ZNF285	0.0164116	0.0388177	-1.19792	0.114926	1
gene8039	NDUFC1	2.46357	3.82077	-0.632911	0.114997	1
gene19387	CSTB	2.95318	4.57217	-0.630437	0.115013	1
gene28416	CCR10	0.0246174	0.00739385	1.61784	0.115013	1
gene29961	LSR	0.350115	0.214422	0.704943	0.115013	1
gene15168	SMARCC2	0.318203	0.191316	0.731186	0.115857	1
gene28028	YPEL2	0.0692935	0.0341965	0.999274	0.116011	1
gene7518	CB1H8orf58	0.0574407	0.105362	-0.865075	0.116225	1
gene9930	LOC101091023	0.0455879	0.0203331	1.12928	0.116225	1
gene17761	LOC111561795	0.0291762	0.060075	-1.01959	0.116472	1
gene5503	EMILIN3	0.00911757	0.0258785	-1.41813	0.11793	1
gene23101	EHBP1L1	0.0920875	0.0489842	0.897952	0.118733	1
gene12397	INAFM2	0.0419408	0.0175604	1.21308	0.118771	1
gene9632	NEDD9	1.07861	0.684855	0.654593	0.118955	1
gene17721	DENND2D	0.0182351	0.0434388	-1.21223	0.119133	1
gene220	FREM2	0.759494	0.478751	0.664727	0.119218	1
gene23782	VSIR	0.192381	0.314238	-0.705293	0.119219	1
gene9509	RIPOR2	0.0319115	0.012015	1.34298	0.119244	1
gene18683	COL5A2	0.478672	0.297602	0.683943	0.120601	1
gene1700	ARSK	0.0392056	0.0767111	-0.952471	0.120701	1
gene21808	AAMDC	1.55363	2.40762	-0.631651	0.120829	1
gene31574	FLYWCH2	0.135852	0.226437	-0.733281	0.120829	1
gene25103	KREMEN1	0.220645	0.132165	0.735302	0.121515	1
gene12400	LOC101091201	0.195116	0.11368	0.774411	0.121748	1
gene7663	ZNF703	0.309086	0.187619	0.71738	0.12187	1
gene9614	PHACTR1	0.0392056	0.0166362	1.19192	0.12187	1
gene12242	DUT	1.1324	1.7773	-0.649868	0.122148	1
gene19112	PSMD1	0.650995	0.412207	0.658083	0.122148	1
gene28086	LOC111557855	0.0866169	0.155271	-0.835502	0.122148	1
gene29642	RELB	0.198763	0.114605	0.789417	0.122148	1
gene7875	PDGFC	0.35285	0.561932	-0.669971	0.122169	1
gene10098	DAAM2	0.0437643	0.0194088	1.13569	0.122253	1
gene15506	LOC102900570	0.0100293	0.000924231	2.56538	0.122309	1
gene17623	AMY2B	0.0100293	0.000924231	2.56538	0.122309	1
gene32658	LY9	0.0100293	0.000924231	2.56538	0.122309	1
gene5281	GCNT7	0.0118528	0.0332723	-1.42168	0.122483	1
gene31408	TXNDC11	0.386585	0.232906	0.72874	0.122483	1
gene33950	PNPLA4	0.0182351	0.0415904	-1.15083	0.122483	1
gene28160	ITGA3	0.6902	0.434388	0.666885	0.122557	1
gene23057	PPP2R5B	0.168675	0.0924231	0.861362	0.122724	1
gene81	WASF3	0.0756758	0.0351208	1.08733	0.123097	1
gene3682	CNTN4	0.0100293	0.0314238	-1.56391	0.123283	1
gene6388	ATP6V1B1	0	0.00646961	-3.01959	0.123297	1
gene12358	ITPKA	0	0.00646961	-3.01959	0.123297	1
gene18647	LOC109502771	0	0.00646961	-3.01959	0.123297	1
gene24206	BTRC	0.0966463	0.166362	-0.777964	0.123503	1
gene26970	FAM102A	0.148616	0.0859534	0.783378	0.123503	1
gene24428	TACC2	0.411202	0.256012	0.681653	0.124012	1
gene4296	GLCCI1	0.0847934	0.0452873	0.891147	0.124156	1
gene13763	SIVA1	1.15337	1.78931	-0.633132	0.124156	1
gene4165	SEMA3A	0.47229	0.292981	0.687122	0.124295	1
gene1791	TMEM232	0.00820581	0.02403	-1.45254	0.12491	1
gene18060	S100A11	3.68441	5.66738	-0.621109	0.124995	1
gene15804	CBX6	0.408467	0.64881	-0.666395	0.125067	1
gene27823	FLOT2	0.141322	0.234755	-0.728537	0.12525	1
gene20288	KLHL24	0.370173	0.228285	0.695103	0.125518	1
gene6057	MAP4K4	0.369262	0.228285	0.691554	0.126398	1
gene9113	FGFR3	0.193293	0.316087	-0.706941	0.126398	1
gene8468	RASGEF1B	0.803258	0.5111	0.651307	0.12692	1
gene13968	CAMK1D	0.0729406	0.129392	-0.819287	0.127035	1
gene28530	WNT9B	0.125822	0.212573	-0.752393	0.127035	1
gene2250	SKP2	0.169587	0.277269	-0.706311	0.127091	1
gene3519	CCDC66	0.46682	0.291133	0.679449	0.127167	1
gene2151	ITGA2	0.282645	0.452873	-0.678394	0.127256	1
gene32870	EFNA4	0.749464	0.476903	0.651143	0.127256	1
gene34218	BCOR	0.256204	0.154347	0.727649	0.127594	1
gene20339	GNB4	0.262586	0.425146	-0.693283	0.127651	1
gene18001	HORMAD1	0.0984698	0.0526811	0.890618	0.127677	1
gene33584	MAL2	0.11944	0.199634	-0.736742	0.127765	1
gene34517	LOC101094826	0.0328233	0.012015	1.38251	0.127765	1
gene8382	NAP1L5	0.0610877	0.0295754	1.02348	0.127765	1
gene659	MYO16	0.0802346	0.0415904	0.932586	0.12831	1
gene23066	NAALADL1	0.0136764	0.00184846	2.39545	0.128396	1
gene12396	CCDC9B	0.00729406	0.0221815	-1.49352	0.128986	1
gene17426	CLCA2	0.00729406	0.0221815	-1.49352	0.128986	1
gene15569	ELK3	0.205145	0.115529	0.823314	0.129685	1
gene6621	MALL	0.0173234	0.0397419	-1.15709	0.129782	1
gene22938	FADS3	0.0246174	0.00831808	1.46584	0.131533	1
gene31691	LOC101091333	0.0528819	0.0979684	-0.878409	0.131664	1
gene128	LOC109496710	0.00729406	0	3.15034	0.131759	1
gene2666	ATCAY	0.00729406	0	3.15034	0.131759	1
gene9648	LOC109499574	0.00729406	0	3.15034	0.131759	1
gene10437	COL12A1	0.0364703	0.0748627	-1.01959	0.131759	1
gene26142	KIF27	0.105764	0.0582265	0.850779	0.131759	1
gene4698	IRF5	0.104852	0.0563781	0.884199	0.131808	1
gene22109	LOC101084313	0.00911757	0	3.43985	0.131808	1
gene16934	CCDC24	0.0118528	0.000924231	2.78777	0.132207	1
gene27434	ATP1B2	0.0218822	0.00646961	1.62427	0.132214	1
gene3554	FAM3D	0.0291762	0.07209	-1.27897	0.132478	1
gene15036	HOXC5	0.0610877	0.0304996	0.980415	0.132478	1
gene14304	NTF3	0.124911	0.207952	-0.73124	0.13255	1
gene29369	KLK10	0	0.00739385	-3.18951	0.132596	1
gene4187	ADAM22	0.22338	0.133089	0.74302	0.13278	1
gene32883	PMVK	0.132205	0.219967	-0.730628	0.13278	1
gene27053	FNBP1	0.53429	0.338268	0.657995	0.133162	1
gene8551	LOC111560177	0.249821	0.145104	0.779922	0.133278	1
gene21190	LOC105260155	0.0246174	0.00739385	1.61784	0.133379	1
gene8871	PGM2	0.203322	0.121998	0.732487	0.133551	1
gene27376	SLC16A11	0.0218822	0.00646961	1.62427	0.134171	1
gene25055	SMTN	0.0738523	0.133089	-0.841942	0.134558	1
gene3480	SMIM4	0.401173	0.632174	-0.654911	0.13471	1
gene1121	VDAC1	1.34575	2.07028	-0.621058	0.135043	1
gene7755	HPGD	0.0282645	0.060075	-1.06398	0.135526	1
gene3402	LOC109495654	0.118528	0.19871	-0.74105	0.135739	1
gene14266	TEX52	0	0.012015	-3.82694	0.135764	1
gene14977	KRT1	0.000911757	0.0101665	-2.60455	0.136431	1
gene5630	CHMP4B	1.11417	0.719051	0.631144	0.137102	1
gene24263	NEURL1	0.063823	0.0323481	0.960237	0.137102	1
gene14619	SOX5	0.0738523	0.0378935	0.945649	0.137109	1
gene4462	JAZF1	0.0227939	0.00739385	1.51093	0.137153	1
gene4628	CADPS2	0	0.00739385	-3.18951	0.137153	1
gene8304	LOC102902241	0.0227939	0.00739385	1.51093	0.137153	1
gene18864	LOC109502826	0.0227939	0.00739385	1.51093	0.137153	1
gene2993	STX10	0.117617	0.0665446	0.812958	0.137213	1
gene28417	CNTNAP1	0.108499	0.0591508	0.864937	0.137247	1
gene11209	ZDHHC14	0.0537937	0.0258785	1.02932	0.138069	1
gene32164	KCNK2	0.0382938	0.0157119	1.23675	0.13825	1
gene3735	CRELD1	0.237057	0.14418	0.7137	0.138293	1
gene27829	TRAF4	0.722112	0.462115	0.642925	0.138293	1
gene8507	LOC109499107	0.12947	0.0739385	0.800436	0.138375	1
gene12697	REM2	0.35285	0.219967	0.679461	0.139205	1
gene8662	LOC109499147	0.00547054	0.0184846	-1.60455	0.13941	1
gene2672	PIAS4	0.159557	0.0942715	0.753346	0.139447	1
gene15878	SREBF2	0.493261	0.311466	0.661684	0.139588	1
gene2501	PLPP2	0.0574407	0.109983	-0.926476	0.139804	1
gene13338	EIF2B2	0.22338	0.135862	0.713476	0.139891	1
gene2789	PRAM1	0.0328233	0.0646961	-0.959879	0.140132	1
gene13537	IFI27L2	1.37128	2.10078	-0.615054	0.140725	1
gene32168	LOC105261334	0.0100293	0.0268027	-1.34151	0.140725	1
gene23681	CABCOCO1	0.0282645	0.0573023	-0.996865	0.140979	1
gene25762	SERPINB2	0.00364703	0.0231058	-2.3981	0.141272	1
gene23832	VCL	0.173234	0.280966	-0.694822	0.141728	1
gene14486	MANSC1	0.0474114	0.0221815	1.06448	0.141983	1
gene8167	NDST3	0.0246174	0.00831808	1.46584	0.142047	1
gene13096	ACTR10	0.84064	0.540675	0.635845	0.142047	1
gene13899	LOC101099307	0.0118528	0.00184846	2.20281	0.142047	1
gene14896	ASIC1	0.0118528	0.00184846	2.20281	0.142047	1
gene26092	OSTF1	0.45132	0.702415	-0.637142	0.142047	1
gene28207	SKAP1	0.0118528	0.00184846	2.20281	0.142047	1
gene31059	CALN1	0.0118528	0.00184846	2.20281	0.142047	1
gene7668	LOC102901096	0.275351	0.438085	-0.668195	0.142137	1
gene31129	BCL7C	0.770435	1.18486	-0.620377	0.142137	1
gene7023	GRHL1	0.353762	0.219967	0.683174	0.142394	1
gene23811	DNAJC9	0.271704	0.434388	-0.675167	0.142439	1
gene5481	JPH2	0.00455879	0.0166362	-1.68255	0.142461	1
gene6749	LOC101086647	0.00729406	0	3.15034	0.142563	1
gene24278	ITPRIP	0.0619995	0.0314238	0.959656	0.142645	1
gene20153	LOC109491707	0.154999	0.0914988	0.754411	0.143352	1
gene2351	MYO10	0.203322	0.122923	0.72168	0.143833	1
gene13613	LOC111560920	0.00364703	0.0147877	-1.78512	0.143833	1
gene17879	LOC101093537	0.00364703	0.0147877	-1.78512	0.143833	1
gene35052	MOSPD1	0.378379	0.236603	0.67523	0.143833	1
gene16336	FBLIM1	0.323674	0.202407	0.674788	0.143892	1
gene8149	PDE5A	0.033735	0.0138635	1.22834	0.14405	1
gene32819	PAQR6	0.175057	0.103514	0.752693	0.144214	1
gene15626	WASHC3	0.297233	0.184846	0.68251	0.144561	1
gene19727	LOC111556411	0.0328233	0.0101665	1.60491	0.144561	1
gene16553	SFN	1.62475	2.4945	-0.618238	0.144896	1
gene23073	ZNHIT2	0.168675	0.100741	0.738214	0.144896	1
gene28829	SYNGR2	0.777729	0.49816	0.641691	0.144896	1
gene12793	NOVA1	0.0647348	0.0332723	0.940886	0.145826	1
gene16773	LOC109502231	0.033735	0.0138635	1.22834	0.146146	1
gene25503	ZNF397	0.0957345	0.0526811	0.850354	0.146146	1
gene30424	IL34	0.0154999	0.036045	-1.17159	0.146146	1
gene6119	LOC102899645	0.176881	0.105362	0.742255	0.146542	1
gene10946	CTGF	0.0063823	0.036045	-2.34151	0.146596	1
gene13184	PPP1R36	0.037382	0.0730142	-0.949196	0.147883	1
gene6262	KIAA1841	0.134028	0.0776354	0.780477	0.14827	1
gene23508	LOC109492971	0.0355585	0.000924231	4.30234	0.148873	1
gene9780	PPP1R18	0.154999	0.0914988	0.754411	0.149368	1
gene9748	GMDS	0.0929992	0.157119	-0.750937	0.149785	1
gene3954	FIGNL1	0.143146	0.084105	0.760633	0.149894	1
gene11741	SNURF	1.06402	0.691325	0.621417	0.149894	1
gene3944	ABCA13	0.033735	0.0656204	-0.941583	0.150677	1
gene11420	CHRNB4	0.0392056	0.0166362	1.19192	0.150677	1
gene30951	IFT22	0.231586	0.142332	0.698644	0.150677	1
gene31057	GALNT17	0.0136764	0.00277269	1.98041	0.151158	1
gene7835	NPY5R	0.0610877	0.0295754	1.02348	0.151232	1
gene23786	CHST3	0.391144	0.245845	0.667912	0.151232	1
gene9476	LOC101091533	0.225204	0.131241	0.77474	0.151353	1
gene34280	RGN	0.144058	0.0767111	0.90098	0.151353	1
gene4530	DPY19L1	0.0200587	0.0434388	-1.08099	0.152255	1
gene14135	LOC109501384	0.00547054	0.0212573	-1.79719	0.152255	1
gene32933	S100A16	0.858875	1.3272	-0.627316	0.153305	1
gene14461	YBX3	0.578966	0.891883	-0.622582	0.153401	1
gene12748	FITM1	0.0154999	0.00369692	1.82841	0.153516	1
gene16021	NCAPH2	0.263498	0.41498	-0.653457	0.153516	1
gene31686	GNG13	0.0829699	0.142332	-0.772148	0.153736	1
gene9571	FAM8A1	0.0729406	0.125695	-0.777767	0.154225	1
gene4051	NRCAM	0.0629112	0.0323481	0.939773	0.154252	1
gene2353	RETREG1	0.131293	0.0730142	0.838396	0.154334	1
gene26065	ABHD17B	0.271704	0.167286	0.696622	0.154334	1
gene4980	SSPO	0.00729406	0.0221815	-1.49352	0.154427	1
gene9804	TCF19	0.0592642	0.104438	-0.808081	0.154427	1
gene31040	CASTOR2	0.195116	0.118302	0.71738	0.154551	1
gene11459	MTHFS	0.527907	0.812399	-0.621036	0.154756	1
gene2990	LYL1	0.037382	0.0711658	-0.91267	0.155431	1
gene22906	TMEM132A	0.44129	0.280042	0.654328	0.155431	1
gene27394	YBX2	0.188734	0.112756	0.73834	0.155431	1
gene28308	CDC6	0.0556172	0.0988927	-0.820277	0.155547	1
gene26461	ENHO	0.0483231	0.0231058	1.03486	0.155794	1
gene18910	IKZF2	0.149528	0.242148	-0.692182	0.156025	1
gene16301	DHRS3	0.513319	0.327178	0.648291	0.156039	1
gene26726	PTGR1	0.208792	0.332723	-0.66995	0.156064	1
gene26784	TNFSF15	0.0957345	0.187619	-0.96409	0.156401	1
gene8810	ATP8A1	0.0200587	0.0462115	-1.16845	0.157329	1
gene9511	GMNN	0.557995	0.86508	-0.631747	0.157431	1
gene16782	ZC3H12A	0.345556	0.21627	0.673753	0.158067	1
gene32991	EFCAB1	0.0218822	0.0462115	-1.04815	0.158067	1
gene2622	LOC102900656	0.169587	0.0998169	0.759125	0.158239	1
gene14852	ARF3	3.15103	2.08229	0.597448	0.158239	1
gene17248	PDE4B	0.448585	0.28189	0.668471	0.158239	1
gene24617	PXMP2	0.0893522	0.151574	-0.756551	0.158239	1
gene27456	ALOX15B	0.219733	0.134938	0.699606	0.158239	1
gene30117	CYLD	0.16594	0.0998169	0.72793	0.158239	1
gene20640	LOC111562293	0.0875287	0.04806	0.852407	0.158847	1
gene357	ENOX1	0.0911757	0.0425146	1.08404	0.159122	1
gene2693	MPND	0.159557	0.25786	-0.689437	0.159308	1
gene28856	RBFOX3	0.0492349	0.0231058	1.06133	0.159309	1
gene13302	ACOT6	0.00820581	0.02403	-1.45254	0.159831	1
gene6705	CDC42EP3	0.168675	0.101665	0.725158	0.159848	1
gene27955	CCL5	0.0118528	0	3.78777	0.159848	1
gene17369	ADGRL2	0.258027	0.404813	-0.647915	0.160043	1
gene34224	ATP6AP2	0.689288	0.444555	0.631675	0.160043	1
gene30727	TMEM184A	0.00273527	0.0147877	-2.10705	0.160316	1
gene10774	FYN	0.0948227	0.0526811	0.836679	0.160372	1
gene31623	SYNGR3	0.0428526	0.0194088	1.10595	0.162048	1
gene15982	LOC109501866	0.0154999	0.0369692	-1.20721	0.162546	1
gene32341	LAD1	0.138587	0.225512	-0.698835	0.162546	1
gene7556	LOC101095575	0.0063823	0.0212573	-1.60455	0.162598	1
gene1271	PCDHB16	0.0665583	0.0332723	0.980415	0.162796	1
gene4207	CDK14	0.0237057	0.0489842	-1.01959	0.162796	1
gene9526	NRSN1	0.0237057	0.0489842	-1.01959	0.162796	1
gene24089	HELLS	0.28538	0.454721	-0.670408	0.16322	1
gene31005	VPS37D	0.0920875	0.0508327	0.845485	0.16322	1
gene31698	FBXL16	0.030088	0.012015	1.26052	0.16322	1
gene8299	DNAJB14	0.210616	0.129392	0.698844	0.163256	1
gene5321	ZFP64	0.407555	0.255088	0.674027	0.164461	1
gene2692	LOC102901794	0.111234	0.0619235	0.835466	0.165022	1
gene28206	HOXB1	0.0154999	0.00369692	1.82841	0.165022	1
gene8549	LOC102901432	0.630024	0.394646	0.673576	0.165049	1
gene15344	SLC35E3	0.0164116	0.0369692	-1.12921	0.165161	1
gene14971	KRT5	6.03401	9.07872	-0.589283	0.165191	1
gene1134	SAR1B	0.276262	0.171907	0.681448	0.165265	1
gene1725	ERAP1	0.111234	0.0637719	0.793646	0.165936	1
gene20976	KLHL40	0.00729406	0.0212573	-1.43462	0.166698	1
gene2154	PELO	0.277174	0.173755	0.670838	0.167205	1
gene5461	PABPC1L	0.0319115	0.0637719	-0.978943	0.167205	1
gene32452	RAB7B	0.0401173	0.0748627	-0.885284	0.167698	1
gene28830	TK1	0.157734	0.258785	-0.711068	0.168999	1
gene18949	TNS1	0.113058	0.184846	-0.704853	0.169325	1
gene28316	TNS4	0.144969	0.234755	-0.692011	0.169681	1
gene35162	CD99L2	0.159557	0.09612	0.725601	0.169681	1
gene932	PHYKPL	0.0401173	0.0748627	-0.885284	0.170572	1
gene10868	HSF2	0.253468	0.154347	0.712219	0.170572	1
gene29800	PLEKHG2	0.0847934	0.0471358	0.834564	0.170638	1
gene33592	MRPL13	1.05308	0.693173	0.602671	0.170638	1
gene11435	ACSBG1	0.0191469	0.0425146	-1.11474	0.170849	1
gene18322	ACVR2A	1.78249	1.17747	0.597824	0.170849	1
gene19381	ICOSLG	0.219733	0.134938	0.699606	0.171512	1
gene17435	LOC109502434	0.00273527	0.0138635	-2.01959	0.172061	1
gene20113	CEP19	0.0355585	0.0683931	-0.926476	0.172061	1
gene26112	PSAT1	1.46975	0.969518	0.599772	0.172061	1
gene24099	ALDH18A1	0.149528	0.0896504	0.732027	0.172228	1
gene11140	LOC105260590	0.090264	0.0499085	0.842911	0.172282	1
gene2125	SH3TC2	0.000911757	0.00831808	-2.34151	0.172589	1
gene17590	LRRC39	0.000911757	0.00831808	-2.34151	0.172589	1
gene20982	LOC111562319	0.000911757	0.00831808	-2.34151	0.172589	1
gene9739	SERPINB6	0.154087	0.253239	-0.713482	0.172853	1
gene2165	LOC105260991	0.0328233	0.012015	1.38251	0.173207	1
gene27756	MYO1C	0.123087	0.204255	-0.726538	0.173275	1
gene1025	LOC109500051	0.037382	0.0166362	1.1248	0.173725	1
gene2388	CMBL	0.122175	0.19871	-0.697657	0.173725	1
gene27443	NAA38	1.05308	1.59153	-0.595367	0.173725	1
gene30158	LOC102900068	5.04111	7.54912	-0.582465	0.173725	1
gene30817	LOC109495109	0.0209704	0.00462115	1.98041	0.174213	1
gene22153	CAVIN3	0.0319115	0.0619235	-0.937123	0.174643	1
gene35070	MAP7D3	0.199675	0.121074	0.71738	0.174762	1
gene8858	KLF3	0.213351	0.33642	-0.654821	0.175424	1
gene32315	LOC109495683	0.0756758	0.0397419	0.9133	0.175573	1
gene25498	NOL4	0.0100293	0.000924231	2.56538	0.175601	1
gene31912	GPR161	0.227028	0.141407	0.679412	0.175601	1
gene6005	LIMS1	0.317291	0.492615	-0.633198	0.176102	1
gene1076	CHSY3	0.0100293	0.0258785	-1.2926	0.176352	1
gene24999	RAB36	0.0218822	0.00739385	1.45435	0.176352	1
gene2022	CYFIP2	0.0273527	0.0101665	1.34965	0.176882	1
gene2510	MADCAM1	0.026441	0.00831808	1.56538	0.176882	1
gene32359	ARL8A	0.308174	0.194088	0.664457	0.176882	1
gene30773	SLC29A4	0.093911	0.0526811	0.822873	0.177069	1
gene6816	SLC5A6	0.43582	0.280966	0.631631	0.177119	1
gene23271	LOC111556744	0	0.00646961	-3.01959	0.177158	1
gene27559	LOC101091737	0.15044	0.0905746	0.726097	0.177284	1
gene24664	GLT1D1	0.0255292	0.00924231	1.37896	0.177467	1
gene15620	SYCP3	0.000911757	0.00831808	-2.34151	0.177803	1
gene24359	ATRNL1	0.176881	0.105362	0.742255	0.177928	1
gene5787	VPS16	0.147705	0.0887261	0.72923	0.178081	1
gene34742	LOC101093759	1.75604	1.16176	0.595639	0.17867	1
gene25048	PIK3IP1	0.0437643	0.0129392	1.68823	0.178966	1
gene25211	AIFM3	0.0200587	0.0425146	-1.05061	0.179234	1
gene15983	FAM19A5	0.206057	0.127544	0.688022	0.179416	1
gene21010	MYRIP	0.0118528	0.0471358	-1.91267	0.179416	1
gene24987	GGT1	0.115793	0.188543	-0.699065	0.179416	1
gene30303	SLC9A5	0.037382	0.0157119	1.20281	0.179416	1
gene30516	CMIP	0.53976	0.351208	0.618656	0.179416	1
gene26086	CD4H9orf40	0.102117	0.16821	-0.715106	0.179756	1
gene8348	PDLIM5	0.0446761	0.0813323	-0.851463	0.180142	1
gene28816	2019-09-09	1.71957	1.14142	0.59083	0.180404	1
gene2049	GALNT10	0.0619995	0.107211	-0.781426	0.180886	1
gene16180	ESPN	0.00273527	0.0138635	-2.01959	0.180886	1
gene19660	JAM2	0.0319115	0.0129392	1.24345	0.180886	1
gene25414	LAMA3	0.203322	0.328102	-0.687964	0.181687	1
gene5664	ASXL1	0.328233	0.2098	0.64338	0.182075	1
gene22624	MADD	0.0665583	0.0351208	0.904466	0.182225	1
gene5068	LOC109497720	0.00911757	0.000924231	2.43985	0.182416	1
gene11187	LOC109499985	0.00911757	0.000924231	2.43985	0.182416	1
gene14944	NR4A1	1.02664	1.55363	-0.597276	0.182416	1
gene26292	CER1	0.00911757	0.000924231	2.43985	0.182416	1
gene31891	ILDR2	0.00911757	0.000924231	2.43985	0.182416	1
gene33313	LOC109496076	0.00911757	0.000924231	2.43985	0.182416	1
gene10755	CDC40	0.509672	0.32995	0.625882	0.182478	1
gene31803	LOC109495514	0.026441	0.0536054	-0.995338	0.182478	1
gene14407	RIMKLB	0.738523	0.478751	0.624382	0.182665	1
gene29791	DYRK1B	0.15044	0.0905746	0.726097	0.182665	1
gene31401	LOC109495283	0.030088	0.012015	1.26052	0.182665	1
gene28862	CBX2	0.323674	0.207028	0.642367	0.182956	1
gene6126	LOC109498146	0.0218822	0.0452873	-1.01959	0.183731	1
gene25272	MPPE1	0.0218822	0.0452873	-1.01959	0.183731	1
gene27169	FAM69B	0.00547054	0.0175604	-1.53416	0.183731	1
gene29476	FTL	33.1579	22.2998	0.572316	0.183731	1
gene30792	ZNF853	0.060176	0.0314238	0.917221	0.183731	1
gene3393	FAM212A	0.440379	0.282815	0.637183	0.184438	1
gene10433	CD109	0.030088	0.0683931	-1.16094	0.184438	1
gene1917	TLX3	0.0100293	0.000924231	2.56538	0.184551	1
gene11516	FSD2	0.0355585	0.0157119	1.13242	0.184551	1
gene2716	ARRDC5	0.026441	0.0101665	1.30234	0.184586	1
gene16122	PLCH2	0.026441	0.0101665	1.30234	0.184586	1
gene26615	CAVIN4	0.026441	0.0101665	1.30234	0.184586	1
gene18058	LOC102899606	0.175057	0.280042	-0.675056	0.184634	1
gene32419	PIK3C2B	0.0747641	0.036045	1.03353	0.184927	1
gene4179	TMEM243	0.122175	0.196861	-0.684237	0.185492	1
gene13262	LOC102901064	0.0811464	0.0452873	0.828412	0.185492	1
gene14650	STK38L	0.105764	0.0609992	0.78469	0.185492	1
gene23174	RHOD	0.556172	0.84105	-0.595864	0.185492	1
gene23282	MRPL23	2.71977	4.05183	-0.574915	0.185537	1
gene24331	TCF7L2	0.598113	0.388177	0.622488	0.185537	1
gene28826	TMC6	0.247998	0.155271	0.672292	0.185537	1
gene31593	TBC1D24	0.103029	0.0582265	0.813305	0.185537	1
gene3815	FBLN2	0.0911757	0.0434388	1.05366	0.186487	1
gene313	LRCH1	0.178704	0.108135	0.719823	0.186534	1
gene25212	LOC109493045	0.00911757	0.02403	-1.31504	0.186534	1
gene29439	FCGRT	0.481408	0.731066	-0.601818	0.186534	1
gene10296	TMEM14A	0.434908	0.280966	0.628616	0.186843	1
gene33801	LOC101098195	0.691112	1.04346	-0.593736	0.186958	1
gene34334	CCDC120	0.141322	0.0850292	0.726658	0.187038	1
gene29971	FXYD3	3.85856	2.58785	0.576153	0.187079	1
gene11114	SASH1	0.340997	0.524963	-0.621123	0.187409	1
gene18605	LOC101099574	0.0437643	0.0794838	-0.847819	0.187557	1
gene26298	SNAPC3	0.249821	0.158043	0.657438	0.188468	1
gene5276	BMP7	0.808729	0.534205	0.597411	0.189587	1
gene16540	HMGN2	7.81011	11.6314	-0.574543	0.190902	1
gene2768	CD70	0.0173234	0.00462115	1.71738	0.190927	1
gene35188	ZNF185	0.00455879	0.0157119	-1.60455	0.191034	1
gene6592	TTL	0.090264	0.0508327	0.816916	0.191123	1
gene15020	CALCOCO1	0.205145	0.127544	0.681653	0.191123	1
gene31119	ZNF668	0.0711171	0.0388177	0.857931	0.191123	1
gene1545	ANKDD1B	0.00182351	0.0101665	-2.01959	0.191229	1
gene4201	STEAP2	0.00182351	0.0101665	-2.01959	0.191229	1
gene6613	LOC111559717	0.00182351	0.0101665	-2.01959	0.191229	1
gene8839	LOC111560190	0.00182351	0.0101665	-2.01959	0.191229	1
gene18008	LOC102900299	0.00182351	0.0101665	-2.01959	0.191229	1
gene18874	FZD5	0.00182351	0.0101665	-2.01959	0.191229	1
gene26655	LOC111556257	0.00182351	0.0101665	-2.01959	0.191229	1
gene27297	LOC109494137	0.00182351	0.0101665	-2.01959	0.191229	1
gene9054	TADA2B	0.0957345	0.0545296	0.801444	0.191582	1
gene15040	LOC102900569	0.0984698	0.0563781	0.794403	0.191921	1
gene30096	ZNF423	0.0738523	0.0406661	0.846114	0.191921	1
gene7275	ING2	0.376556	0.573947	-0.606869	0.192489	1
gene26738	KIAA1958	0.0583525	0.0295754	0.958388	0.192489	1
gene6925	LOC111559871	0.0182351	0.00554538	1.56538	0.192955	1
gene23793	LOC109492493	0.0182351	0.00554538	1.56538	0.192955	1
gene31345	TMC7	0.0182351	0.00554538	1.56538	0.192955	1
gene8791	GABRA4	0.0218822	0.0452873	-1.01959	0.193323	1
gene13897	LOC102902667	0.688377	0.438085	0.650873	0.194133	1
gene33183	NCOA2	0.480496	0.313314	0.615418	0.194328	1
gene16217	RERE	1.11508	0.742157	0.586751	0.194994	1
gene9620	HIVEP1	0.239792	0.151574	0.658487	0.195198	1
gene23452	SGMS1	0.556172	0.840126	-0.59428	0.195567	1
gene14259	LOC111561313	0.00364703	0.0138635	-1.69766	0.196127	1
gene34825	RTL9	0.0164116	0.036045	-1.09359	0.196127	1
gene1536	LOC111561424	0	0.00554538	-2.82694	0.196148	1
gene3706	GRM7	0	0.00554538	-2.82694	0.196148	1
gene8070	LOC109498975	0	0.00554538	-2.82694	0.196148	1
gene8478	LOC109499445	0	0.00554538	-2.82694	0.196148	1
gene8537	LOC109499117	0	0.00554538	-2.82694	0.196148	1
[truncated: 19,147 more rows]

## Sheet: OverlapAndComparisonToMouseHF
GeneName	GeneDescription	Stag15a fold change	Stage15b fold change	Stage16a fold change	Stage16a q-value	fold-change in mouse HF placode (Tomann et al., 2018)
DKK4	Dickkopf-related protein 4	504.293	435.838	17.7414	6.87245e-42	56.6122
NRP2	Neuropilin-2	10.455	20.6152	13.6333	1.78231e-24	17.864
KCNV1	Potassium voltage-gated channel subfamily V member 1	5.86795	27.9511	20.4133	6.74557e-22
HMCN1	Hemicentin-1	2.35516	5.49343	9.59414	9.74638e-22
ATP6V1C2	V-type proton ATPase subunit C 2	9.42492	31.6052	8.3395	1.36039e-21
NCAM1	Neural cell adhesion molecule 1	6.70653	11.3907	12.4411	8.62757e-21	6.21705
APCDD1	Protein APCDD1	6.69132	7.07948	6.78376	1.29784e-19
KCNMB4	Calcium-activated potassium channel subunit beta-4	5.22202	29.5146	7.62653	6.28338e-18	5.80735
PTCH2	Protein patched homolog 2	21.9593	16.4012	6.73034	1.10536e-17	5.25824
CXCR4	C-X-C chemokine receptor type 4	4.36817	7.79004	7.49752	1.59974e-17	4.94387
KIF5C	Kinesin heavy chain isoform 5C	40.0873	15.7961	13.1066	7.05138e-16
FREM1	FRAS1-related extracellular matrix protein 1	13.6661	14.6869	7.94146	9.00663e-16	105.916
CXCL10	C-X-C motif chemokine 10	44.913	12.2867	6.38765	2.6396e-15	3.90591
FOXI3	Forkhead box protein I3	10.2666	7.54685	6.68754	3.39041e-15	18.7657
EDAR	Tumor necrosis factor receptor superfamily member EDAR	5.90129	10.225	5.60433	1.09141e-14	8.92517
RELN	Reelin	3.14164	5.29099	6.80818	4.78273e-14
RIMS1	Regulating synaptic membrane exocytosis protein 1	2.661	2.18851	6.20643	4.78273e-14
CHST2	Carbohydrate sulfotransferase 2	4.85143	5.12203	5.35876	6.93119e-14
VDAC3	Voltage-dependent anion-selective channel protein 3	4.118	5.06522	4.59	8.79228e-13
DUSP6	Dual specificity protein phosphatase 6	3.008	8.986	4.67626	1.85028e-12	9.2989
PLAT	Tissue-type plasminogen activator	10.447	8.55913	9.98354	1.87219e-12
KHDRBS2	KH domain-containing, RNA-binding signal transduction-associated protein 2	3.5558	3.57738	5.04012	1.89811e-12
MOXD1	DBH-like monooxygenase protein 1	3.76732	6.54375	4.65321	2.14103e-11	6.02099
HCN1	Potassium/sodium hyperpolarization-activated cyclic nucleotide-gated channel 1	5.87791	6.51477	7.89213	3.68232e-11
HEPHL1	Hephaestin-like protein 1	4.13137	4.14149	4.84704	4.54639e-11
NEURL3	E3 ubiquitin-protein ligase NEURL3	6.47876	3.27887	6.50204	4.83337e-11
SMPD3	Sphingomyelin phosphodiesterase 3	9.61691	12.4686	11.9279	4.83337e-11
SP5	Transcription factor Sp5	26.32	48.5484	8.66419	4.85697e-11
ETV4	ETS translocation variant 4	6.40216	27.8115	4.44885	5.83117e-11	7.06583
SEMA6D	Semaphorin-6D	7.5923	3.13572	4.89434	9.96883e-11
ANOS1	Anosmin-1	2.3575	2.78073	4.00804	2.15175e-10
PTHLH	Parathyroid hormone-related protein	2.92677	3.6559	4.26175	4.81072e-10	5.37822
GPR37	Prosaposin receptor GPR37	4.32987	7.86056	5.40076	5.40115e-10
KHDRBS2	KH RNA binding domain containing, signal transduction associated 2	5.07197	5.85857	13.8112	5.40115e-10
SH3GL2	Endophilin-A1	9.11076	7.10748	4.13147	5.47308e-10
SLC7A2	Cationic amino acid transporter 2	2.54254	5.09963	6.52842	6.757e-10
LRP4	Low-density lipoprotein receptor-related protein 4	3.21726	3.15175	3.92508	8.2181e-10	4.53505
SP6	Transcription factor Sp6	6.7801	10.6605	6.44759	9.6939e-10
FGF20	Fibroblast growth factor 20	22.6198	9.58541	7.2213	1.12236e-09	9.79951
WFIKKN2	WAP, Kazal, immunoglobulin, Kunitz and NTR domain-containing protein 2	17.2092	9.66379	5.03266	1.67593e-09
DCN	Decorin	2.58018	4.36095	3.63342	2.0456e-09
HS3ST3B1	heparan sulfate glucosamine 3-O-sulfotransferase 3B1	27.3323	41.3643	4.70284	9.00275e-09
CD3E	T-cell surface glycoprotein CD3 epsilon chain	6.07384	4.42138	4.63143	9.93033e-09
LGR6	Leucine-rich repeat-containing G-protein coupled receptor 6	3.12852	5.92577	3.89526	1.1854e-08	6.38479
MEGF10	Multiple epidermal growth factor-like domains protein 10	2.87708	13.8246	8.54981	1.2905e-08
ASCL4	Achaete-scute homolog 4	3.6236	7.17517	4.3967	1.38428e-08	28.7142
CDH7	Cadherin-7	2.6504	5.31177	7.16522	1.9622e-08
CRADD	Death domain-containing protein CRADD	2.11605	3.21276	4.08812	2.09572e-08
LTB	Lymphotoxin-beta	16.5863	4.26148	4.99351	2.63857e-08	13.2234
RASL11B	Ras-like protein family member 11B	6.07384	5.6629	4.42011	3.27303e-08
SDAD1	Protein SDA1 homolog	3.15152	3.88271	3.49477	3.81703e-08
CSRP2	Cysteine and glycine-rich protein 2	2.59094	3.10355	3.62964	9.72716e-08
BCAS4	Breast carcinoma-amplified sequence 4	3.11099	4.88516	4.21269	1.0338e-07
NANOS1	Nanos homolog 1	21.141	4.32662	4.30381	1.0573e-07
TNFRSF17	Tumor necrosis factor receptor superfamily member 17	5.10203	10.263	4.87567	1.29499e-07
FZD10	Frizzled-10	3.62906	2.57788	3.28893	2.23719e-07
AK8	Adenylate kinase 8	5.78801	4.60009	3.89674	6.45437e-07
PKIG	cAMP-dependent protein kinase inhibitor gamma	2.29025	2.31498	3.45848	7.37399e-07
FAT3	Protocadherin Fat 3	3.24098	3.65112	3.42198	1.12177e-06
SGK1	Serine/threonine-protein kinase Sgk1	5.09131	6.76371	3.58959	1.52652e-06
CXCL11	C-X-C motif chemokine 11	57.4254	7.23525	4.55236	3.16599e-06
PHLDA1	Pleckstrin homology-like domain family A member 1	2.39977	3.44281	3.0502	3.86343e-06
ODC1	Ornithine decarboxylase	4.86191	5.18186	2.8978	4.70033e-06
SORBS2	Sorbin and SH3 domain-containing protein 2	3.02663	6.80427	3.23495	4.9813e-06
PIP4K2A	Phosphatidylinositol 5-phosphate 4-kinase type-2 alpha	2.6786	3.81033	3.22223	5.16179e-06
RICKAL	arp2/3 complex-activating protein rickA-like	4.91981	4.04824	3.24526	5.58169e-06
ZDHHC2	Palmitoyltransferase ZDHHC2	5.50883	9.98252	4.02052	6.21756e-06	4.45758
RRAGD	Ras-related GTP-binding protein D	3.0859	7.35554	3.36146	6.9363e-06	8.64149
BMP2	Bone morphogenetic protein 2	8.32984	7.28528	4.43932	1.71935e-05	3.23898
LCE1F	late cornified envelope 1F	2.11332	2.71555	4.49413	1.71935e-05
IDNK	Probable gluconokinase	2.37339	2.8586	3.33417	3.8255e-05
MCC	Colorectal mutant cancer protein	2.256	3.0038	4.3604	4.05928e-05
FKBP1B	Peptidyl-prolyl cis-trans isomerase FKBP1B	2.65342	2.10225	3.00017	5.72816e-05
CA2	Carbonic anhydrase 2	2.9817	3.6511	3.60078	7.27595e-05
SEMA5A	Semaphorin-5A	2.79716	2.13408	2.83675	7.95292e-05
NECAB2	N-terminal EF-hand calcium-binding protein 2	2.88878	7.17852	3.37282	8.3252e-05
CRISPLD1	Cysteine-rich secretory protein LCCL domain-containing 1	3.32509	2.349	2.71811	0.00015012
TOM1L1	TOM1-like protein 1	2.45935	3.96576	3.07338	0.000188051
OPTN	Optineurin	2.31544	2.03525	2.58114	0.000205241
LRRC8D	Volume-regulated anion channel subunit LRRC8D	2.3935	2.71119	2.75043	0.000210685
PRSS23	Serine protease 23	2.83349	4.11401	2.5485	0.000285736
COL8A1	Collagen alpha-1(VIII) chain	3.58909	4.78345	4.80927	0.000298001
FMNL2	Formin-like protein 2	2.18916	2.73442	2.73226	0.000372258
JAG1	Protein jagged-1	2.85029	5.66588	2.51792	0.000837733
LOC109499447	uncharacterized lnRNA near SDAD1	8.91691	4.83588	2.88366	0.000965361
DPYSL4	Dihydropyrimidinase-related protein 4	2.53387	2.4556	2.5887	0.000985508
GADD45G	Growth arrest and DNA damage-inducible protein GADD45 gamma	3.74892	8.1152	2.63357	0.00127616
SRGAP1	SLIT-ROBO Rho GTPase-activating protein 1	2.24548	3.05445	2.95955	0.0013041	5.79039
HIGD1A	HIG1 domain family member 1A	3.18031	4.40502	2.36341	0.00144557
HOXB3	Homeobox protein Hox-B3	2.11103	2.70058	3.11132	0.00145896
ADAMTS19	A disintegrin and metalloproteinase with thrombospondin motifs 19	2.4675	2.58608	3.2534	0.00171017
HOXA7	Homeobox protein Hox-A7	2.05787	2.06761	2.39013	0.00179281
TOX3	TOX high mobility group box family member 3	2.80685	3.31476	2.65339	0.00193886
GPR176	G-protein coupled receptor 176	5.98707	2.06669	3.14075	0.00203565
FRMD4A	FERM domain-containing protein 4A	2.19206	2.11189	2.91022	0.00303184
RFLNB	Refilin-B	2.10021	2.75875	2.51113	0.00342083
LEF1	Lymphoid enhancer-binding factor 1	3.30773	2.0287	2.21663	0.00615986
WASF1	Wiskott-Aldrich syndrome protein family member 1	2.55895	3.21276	2.47287	0.006658
BCAR3	Breast cancer anti-estrogen resistance protein 3	3.26237	2.85579	2.41219	0.00843318	3.10297
BCAT1	Branched-chain-amino-acid aminotransferase	3.61648	2.76833	2.28308	0.00969207
MFSD2A	Sodium-dependent lysophosphatidylcholine symporter 1	4.66132	4.93555	3.11301	0.0103558
KCTD17	BTB/POZ domain-containing protein KCTD17	2.44311	2.58148	3.04176	0.0115763
GPM6B	Neuronal membrane glycoprotein M6-b	3.21556	2.02604	2.18416	0.0122527
PIEZO2	Piezo-type mechanosensitive ion channel component 2	3.1494	3.17707	3.13219	0.0158167
NUP210	Nuclear pore membrane glycoprotein 210	4.52307	2.93286	2.47238	0.0234844	3.11407
SEMA3B	Semaphorin-3B	2.90932	2.77708	2.19579	0.024065
SOCS1	Suppressor of cytokine signaling 1	2.85099	5.9899	2.4727	0.0268873
HOXB4	Homeobox protein Hox-B4	2.70476	3.07039	2.83087	0.0269438
ALOX15	arachidonate 15-lipoxygenase	5.64383	3.87572	2.39812	0.0321604
CPT1A	Carnitine O-palmitoyltransferase 1, liver isoform	2.22214	2.44002	2.16956	0.0403998
PTPRG	Receptor-type tyrosine-protein phosphatase gamma	2.17393	2.68938	2.138	0.0453826
OTOF	Otoferlin	5.75416	2.96563	2.22144	0.0470792
POLB	DNA polymerase beta	3.90461	2.44401	2.0422	0.0805164
SH3D19	SH3 domain-containing protein 19	3.55753	2.59326	2.14832	0.0939416
RASSF8	Ras association domain-containing protein 8	2.02461	2.04558	2.35777	0.108486
KHDRBS3	KH domain-containing, RNA-binding signal transduction-associated protein 3	2.15694	3.0701	2.20162	0.141102
GLI1	Zinc finger protein GLI1	5.34498	4.59866	2.11532	0.167382	3.66332
TNFRSF11B	Tumor necrosis factor receptor superfamily member 11B	4.35141	2.91248	2.03366	0.186341
SLC2A6	Solute carrier family 2, facilitated glucose transporter member 6	2.07063	2.02015	2.43837	0.322996
MGP	Matrix Gla protein	6.94153	7.09485	3.89504	0.541498
TP53I11	Tumor protein p53-inducible protein 11	2.86338	2.01667	2.01787	0.764583

## Sheet: Fig.3A cluster A
		Stage 15a					Stage 15b					Stage 16a
GeneID	GeneName	MeanDkk4Pos	MeanDkk4Neg	Log2 fold change	p-value	q-value	MeanDkk4Pos	MeanDkk4Neg	Log2 fold change	p-value	q-value	MeanDkk4Pos	MeanDkk4Neg	Log2 fold change	p-value	q-value
gene7587	DKK4	22.2903	0.0432	8.98	1.53e-31	3.33e-27	99.2028	0.2264	8.77	6.21e-123	1.35e-118	35.5804	2.0047	4.15	6.5e-46	6.87e-42
gene13997	ACBD7	2.9401	0.2496	3.55	6.93e-09	2.51e-05	5.2252	1.2559	2.06	3.02e-13	8.1e-11	1.0139	0.5129	0.98	0.00410713	0.122496
gene8526	LOC109499447	0.2396	0.0272	3.16	0.00050673	0.648614	0.7213	0.1482	2.27	3.9e-13	1.02e-10	0.2416	0.0832	1.53	1.47e-05	0.000963853
gene16318	TMEM51	0.2505	0.0349	2.87	0.00528683	1	0.2763	0.0654	2.06	1.14e-08	1.33e-06	0.1085	0.0545	0.98	0.0517811	0.890939
gene6646	NEURL3	0.3376	0.0526	2.7	0.0290268	1	0.3088	0.0934	1.71	2.43e-05	0.00139376	0.2635	0.0397	2.7	1.43e-13	4.83e-11
gene12249	SEMA6D	0.4791	0.0633	2.92	0.000106192	0.144421	0.5075	0.1611	1.65	1.08e-06	8.7e-05	0.5826	0.1183	2.29	3.3e-13	9.97e-11
gene24394	NANOS1	2.2759	0.1065	4.4	4.07e-10	2.95e-06	4.4077	1.0178	2.11	8.65e-13	2.07e-10	0.3611	0.0832	2.11	6.35e-10	1.06e-07
gene9828	LTB	4.6279	0.2762	4.05	8.69e-08	0.000270135	2.1576	0.5054	2.09	5.58e-08	5.62e-06	1.5682	0.3133	2.32	1.41e-10	2.64e-08
gene27093	NTNG2	0.1416	0.0106	3.75	0.00245236	1	0.3513	0.0852	2.03	2.74e-08	2.93e-06	0.0757	0.0148	2.29	9.18e-05	0.00475875
gene19085	CCL20	0.0436	0.0006	5.51	0.966114	1	0.0413	0.0082	2.19	0.115062	1	0.4249	0.061	2.78	6.76e-14	2.51e-11
gene8523	CXCL11	2.2541	0.0384	5.84	2.08e-09	1.13e-05	3.1151	0.4295	2.86	7.12e-13	1.72e-10	1.6147	0.354	2.19	2.68e-08	3.17e-06
gene7364	FGF20	0.3811	0.0166	4.5	5.05e-07	0.00109888	0.905	0.0934	3.26	6.19e-22	5.61e-19	0.1659	0.0222	2.85	4.83e-12	1.12e-09
gene28129	WFIKKN2	0.1742	0.0101	4.11	0.00942855	1	0.4725	0.0479	3.27	3.13e-18	1.94e-15	0.32	0.0628	2.33	7.45e-12	1.68e-09
gene26293	FREM1	0.2505	0.0183	3.77	0.00528683	1	0.5988	0.0397	3.88	6.43e-25	8.74e-22	0.4395	0.0545	2.99	1.15e-18	8.97e-16
gene16966	PTCH2	0.5009	0.0225	4.46	5.51e-09	2.4e-05	1.3963	0.084	4.04	2.51e-31	7.79e-28	1.2245	0.1811	2.75	1.15e-20	1.1e-17
gene8524	CXCL10	24.4137	0.5377	5.49	6.57e-11	7.15e-07	24.7385	2.0122	3.62	2.06e-26	3.91e-23	16.6177	2.6008	2.68	3.62e-18	2.64e-15
gene18331	KIF5C	0.1089	0.0024	5.33	1.91e-05	0.0346347	0.1463	0.0082	3.98	4.19e-13	1.07e-10	0.2535	0.0185	3.71	8.67e-19	7.05e-16
gene15303	WIF1	0.0544	0.003	4.19	0.528069	1	0.3388	0.0035	6.19	4.91e-24	6.28e-21	2.222	0.0795	4.79	2.03e-47	4.3e-43
gene27561	LOC101091978	0.1851	0.0065	4.77	1.64e-07	0.000396516	0.385	0.0082	5.37	4.45e-31	1.21e-27	0.3164	0.0665	2.23	4.3e-11	9e-09
gene18507	SP5	0.2722	0.0101	4.72	2.67e-05	0.0446917	0.5088	0.0093	5.6	4.98e-36	2.71e-32	0.1833	0.0203	3.12	1.47e-13	4.86e-11
gene12938	LRFN5	0.0327	0.0172	1.28	1	1	0.1725	0.0093	4.05	1.12e-14	3.53e-12	0.3355	0.0277	3.55	5.44e-22	6.77e-19
gene3690	LRRN1	0.0653	0.0384	0.95	1	1	0.575	0.0175	4.95	3.97e-30	9.59e-27	0.506	0.0351	3.81	2.56e-27	6.76e-24
gene13041	BMP4	0.0327	0.0254	0.73	1	1	0.4425	0.063	2.79	1.79e-11	3.41e-09	0.3027	0.0194	3.9	6.28e-19	5.32e-16
gene7807	SPOCK3	0.0544	0.0668	-0.06	1	1	0.525	0.0327	3.96	1.48e-22	1.61e-19	1.0002	0.0601	4.04	1.34e-33	9.48e-30
gene5850	BMP2	0.3376	0.0408	3.06	0.0128253	1	0.6025	0.0817	2.86	8.37e-17	3.87e-14	0.1386	0.0305	2.15	1.74e-07	1.72e-05
gene26308	SH3GL2	0.392	0.0432	3.19	0.00010528	0.144421	1.7576	0.2463	2.83	1.78e-21	1.43e-18	1.0759	0.2597	2.05	2.2e-12	5.48e-10
gene5997	EDAR	0.6098	0.1035	2.56	0.00193809	1	1.3713	0.1331	3.35	1.81e-25	2.62e-22	1.3303	0.2366	2.49	1.6e-17	1.09e-14
gene28219	SP6	0.1633	0.0248	2.76	0.0552817	1	0.2725	0.0245	3.41	3.86e-15	1.33e-12	0.1659	0.025	2.69	4.08e-12	9.69e-10
gene31402	TNFRSF17	0.294	0.0586	2.35	0.0608964	1	0.2863	0.0268	3.36	2.62e-15	9.65e-13	0.2334	0.0471	2.29	7.9e-10	1.29e-07
gene7360	ZDHHC2	0.2722	0.0503	2.46	0.0287948	1	0.6513	0.0642	3.32	1.51e-21	1.26e-18	0.196	0.0481	2.01	5.91e-08	6.22e-06
gene6553	FOXI3	1.6334	0.1579	3.36	1.51e-07	0.000396516	2.2451	0.2965	2.92	1.5e-21	1.26e-18	0.5863	0.0869	2.74	4.81e-18	3.39e-15
gene7592	PLAT	1.3938	0.1325	3.39	4.37e-06	0.00864465	1.2976	0.1506	3.1	4.03e-20	3.02e-17	0.4604	0.0453	3.32	3.63e-15	1.87e-12
gene21283	NCAM1	0.5662	0.0846	2.75	0.0181205	1	0.4375	0.0373	3.51	1.49e-17	8.31e-15	0.413	0.0323	3.64	6.12e-24	8.62e-21
gene18264	CXCR4	1.8947	0.4312	2.13	0.0131233	1	2.9176	0.3735	2.96	2.07e-22	2.14e-19	0.8999	0.1192	2.91	1.74e-20	1.6e-17
gene25280	APCDD1	8.4065	1.2446	2.74	8.31e-05	0.129161	17.6995	2.4989	2.82	1.16e-23	1.33e-20	3.7045	0.5453	2.76	9.82e-23	1.3e-19
gene2162	HCN1	0.2069	0.0361	2.56	0.0275453	1	0.2725	0.0409	2.7	1.56e-12	3.57e-10	0.2179	0.0268	2.98	1.01e-13	3.69e-11
gene33604	HAS2	0.0544	0.0142	2.13	1	1	0.205	0.0105	4.14	5.47e-12	1.1e-09	0.3993	0.0656	2.59	5.67e-14	2.14e-11
gene28453	ETV4	0.2722	0.0432	2.68	0.054343	1	1.07	0.0373	4.8	9.64e-40	6.99e-36	1.064	0.2385	2.15	1.82e-13	5.82e-11
gene15369	KCNMB4	0.5009	0.0964	2.38	0.113757	1	0.86	0.028	4.88	3.21e-35	1.4e-31	0.7321	0.0952	2.93	6.24e-21	6.29e-18
gene33544	KCNV1	0.196	0.0343	2.55	0.336126	1	0.6513	0.0222	4.8	1.19e-32	4.31e-29	0.2444	0.0111	4.35	3.19e-25	6.74e-22
gene7009	ATP6V1C2	0.3158	0.0337	3.24	0.015627	1	1.5113	0.0467	4.98	1.45e-41	1.58e-37	1.3248	0.158	3.06	7.72e-25	1.36e-21
gene18846	NRP2	0.3702	0.0355	3.39	0.00124273	1	0.48	0.0222	4.37	6.98e-26	1.17e-22	0.7677	0.0555	3.77	5.9e-28	1.78e-24
gene17610	OLFM3	0.0218	0.0047	2.6	1	1	0.5838	0.0257	4.45	2.16e-26	3.91e-23	0.2544	0.0203	3.59	3.62e-18	2.64e-15

## Sheet: Fig.3A cluster B
		Stage 15a					Stage 15b					Stage 16a
GeneID	GeneName	MeanDkk4Pos	MeanDkk4Neg	Log2 fold change	p-value	q-value	MeanDkk4Pos	MeanDkk4Neg	Log2 fold change	p-value	q-value	MeanDkk4Pos	MeanDkk4Neg	Log2 fold change	p-value	q-value
gene12059	PCLAF	1.7532	1.6604	0.07	1	1	1.6976	2.318	-0.45	0.640812	1	0.6173	1.3762	-1.16	0.00065056	0.0264045
gene12701	HAUS4	0.4573	0.449	0.04	1	1	0.4638	0.7248	-0.64	0.164288	1	0.1076	0.2579	-1.25	0.000429487	0.0184968
gene1736	RGMB	1.1434	1.2942	-0.18	1	1	1.18	1.6317	-0.47	0.47102	1	0.4322	0.9011	-1.06	0.00111549	0.0409516
gene26701	CTNNAL1	1.9383	2.2418	-0.22	1	1	1.9788	2.6763	-0.44	0.52179	1	0.8671	1.7884	-1.04	0.000822109	0.0318498
gene1630	VCAN	5.0853	6.1121	-0.28	1	1	3.6039	4.9955	-0.47	0.439453	1	0.9537	1.9982	-1.07	0.000732186	0.0292681
gene19047	SERPINE2	0.7187	0.6241	0.21	1	1	1.12	1.1963	-0.09	1	1	0.765	1.8669	-1.29	1.8e-05	0.00113283
gene17869	PHGDH	9.9637	6.3937	0.63	1	1	5.2252	9.698	-0.89	0.00688233	0.171373	0.9847	2.0241	-1.04	0.00090792	0.0345304
gene32723	LOC102902635	2.4065	1.7308	0.47	1	1	0.4663	0.8555	-0.87	0.0388252	0.668265	0.4732	1.1858	-1.32	1.74e-05	0.00109874
gene12853	EGLN3	0.5118	0.4058	0.35	1	1	0.5438	0.7972	-0.55	0.309177	1	0.2744	0.6821	-1.31	2.38e-05	0.00142773
gene16748	CLSPN	1.4809	1.0393	0.51	1	1	0.8988	1.2979	-0.53	0.439892	1	0.1814	0.4205	-1.21	0.00100085	0.0375248
gene17684	GSTM3	3.3866	1.7237	0.96	1	1	2.2751	3.114	-0.45	0.497846	1	0.5808	1.6322	-1.49	3.03e-07	2.94e-05
gene16728	GJB3	0.5227	0.1893	1.48	0.994906	1	0.22	0.2895	-0.39	0.815756	1	0.0921	0.2634	-1.51	1.41e-05	0.000930496
gene5442	WFDC2	1.372	1.3924	-0.03	1	1	0.6575	0.4003	0.71	0.107963	1	0.3656	0.8152	-1.15	0.000362176	0.0159222
gene20468	SPTSSB	0.1742	0.1236	0.56	1	1	0.9725	0.712	0.45	0.5652	1	0.1741	0.8484	-2.28	4.86e-13	1.41e-10
gene23976	SLC18A3	0.0218	0.0077	1.97	1	1	0.0388	0.3326	-3.06	3.1e-13	8.22e-11	0.0082	0.0111	-0.4	1	1
gene32932	S100A14	0.0436	0.1124	-1.07	1	1	0.1863	0.2078	-0.16	1	1	0.1213	0.5139	-2.08	2.21e-09	3.17e-07
gene31199	LOC101088902	0.0218	0.0491	-0.62	1	1	0.0413	0.0502	-0.27	1	1	0.0401	0.2958	-2.85	9.66e-15	4.44e-12
gene20026	HCLS1	0.2396	0.4182	-0.76	1	1	0.2	0.5742	-1.52	3.89e-06	0.000268447	0.0237	0.134	-2.45	4.09e-09	5.7e-07
gene7917	FHDC1	0.49	0.7571	-0.61	1	1	0.165	0.5264	-1.67	4.75e-07	4.08e-05	0.0456	0.2283	-2.3	5.16e-11	1.06e-08
gene17616	COL11A1	2.7659	3.568	-0.38	1	1	1.3313	4.5998	-1.79	5.79e-10	8.74e-08	0.238	1.1553	-2.28	2.4e-14	1.02e-11
gene14303	LOC111561319	0.2613	0.417	-0.63	1	1	0.1238	0.3665	-1.56	8.78e-06	0.000553216	0.0921	0.3503	-1.92	5.85e-09	7.83e-07
gene29539	EHD2	0.3593	0.5572	-0.61	1	1	0.3275	0.8695	-1.41	1.21e-05	0.000738848	0.0866	0.3429	-1.97	1.53e-09	2.31e-07
gene4336	SOSTDC1	0.8276	1.1393	-0.46	1	1	0.3675	0.9898	-1.43	1.21e-05	0.000738848	0.558	2.5185	-2.17	4.36e-12	1.03e-09
gene93	RASL11A	0.196	0.252	-0.3	1	1	0.32	0.6384	-0.99	0.00786689	0.191209	0.2079	0.8078	-1.95	1.56e-10	2.89e-08
gene30189	LOC111558024	0.6969	0.8926	-0.35	1	1	0.4888	0.9197	-0.91	0.0201179	0.405679	0.1504	0.6617	-2.13	6.75e-12	1.55e-09
gene18334	LYPD6B	1.7532	1.8585	-0.09	1	1	1.4226	2.8969	-1.03	0.00113734	0.0375168	0.227	1.0074	-2.15	2.42e-13	7.52e-11
gene16656	FABP3	0.9365	1.0701	-0.19	1	1	0.7138	1.4076	-0.98	0.00768467	0.188543	0.0757	0.3614	-2.24	6.53e-11	1.29e-08
gene27309	SMTNL2	0.294	0.5584	-0.89	1	1	0.1588	0.3583	-1.17	0.00221737	0.0666271	0.0921	0.2874	-1.63	5.71e-06	0.000413174
gene32579	MGST3	2.461	4.712	-0.95	1	1	2.4926	5.7717	-1.21	4.84e-05	0.0025475	0.7066	2.2459	-1.67	4.08e-09	5.7e-07
gene14987	KRT8	4.4646	8.6669	-0.97	1	1	2.8739	7.3485	-1.35	5.34e-06	0.000353905	0.475	1.5388	-1.69	1.1e-08	1.4e-06
gene23243	ANO1	0.3811	0.8317	-1.1	1	1	0.4538	1.0411	-1.2	0.000225133	0.00965274	0.1076	0.3762	-1.8	5.1e-08	5.51e-06
gene29851	PPP1R14A	0.2722	0.5081	-0.86	1	1	0.3013	0.7166	-1.25	0.00023591	0.0100356	0.1067	0.3882	-1.85	8.09e-09	1.05e-06
gene26805	BRINP1	1.4483	2.5074	-0.8	1	1	1.4563	3.4023	-1.22	5.23e-05	0.00272637	0.2261	0.841	-1.89	2.03e-10	3.66e-08
gene26397	MOB3B	0.3485	0.6193	-0.8	1	1	0.2975	0.7026	-1.24	0.000654513	0.0238733	0.0602	0.207	-1.77	6.2e-07	5.6e-05
gene22215	LMO1	0.3702	0.7021	-0.9	1	1	0.82	1.7671	-1.11	0.00056874	0.0213897	0.1158	0.4372	-1.91	1.53e-09	2.31e-07
gene1796	CAMK4	0.5009	0.9281	-0.87	1	1	0.53	1.1415	-1.1	0.000690741	0.0251092	0.2152	0.5693	-1.4	7.35e-06	0.000519473
gene23286	TNNI2	4.4428	7.5489	-0.78	1	1	4.3452	8.888	-1.03	0.000957557	0.0329879	2.4143	7.8162	-1.69	8.03e-10	1.31e-07
gene30574	CE2H16orf74	0.5771	0.9429	-0.7	1	1	0.7075	1.3901	-0.97	0.00400435	0.110325	0.2343	0.744	-1.66	2.88e-08	3.39e-06
gene8590	JCHAIN	0.2069	0.3265	-0.6	1	1	0.3088	0.5777	-0.9	0.0172492	0.360196	0.0994	0.3512	-1.81	4.24e-08	4.67e-06
gene19210	RAMP1	0.8711	1.5019	-0.78	1	1	0.7913	1.7087	-1.11	0.000509047	0.0193456	0.2981	1.3124	-2.13	1.73e-13	5.61e-11
gene21724	NAALAD2	0.196	0.5525	-1.43	1	1	0.4038	0.8229	-1.02	0.00323662	0.0911368	0.0802	0.2995	-1.89	2.33e-08	2.8e-06
gene22309	CALCB	0.8385	2.3093	-1.46	1	1	1.2888	2.3775	-0.88	0.0235289	0.455451	0.4185	1.391	-1.73	1.69e-07	1.69e-05
gene28403	CAVIN1	0.2069	0.4425	-1.04	1	1	0.4763	0.8684	-0.86	0.0176173	0.365424	0.2197	0.768	-1.8	1.7e-09	2.51e-07
gene35211	DUSP9	0.0544	0.1023	-0.67	1	1	0.0988	0.1272	-0.36	0.97564	1	0.0985	0.28	-1.5	1.66e-05	0.00106499
gene17417	CYR61	1.078	1.5941	-0.57	1	1	1.6526	1.8896	-0.19	1	1	0.6911	1.7588	-1.35	1.61e-05	0.00104085
gene15773	GCAT	1.7314	2.3844	-0.47	1	1	1.6551	2.3507	-0.51	0.34919	1	0.2872	0.9002	-1.65	3.03e-08	3.51e-06
gene22619	PACSIN3	0.3593	0.5359	-0.55	1	1	0.2938	0.4552	-0.63	0.234771	1	0.1322	0.3068	-1.21	0.000582864	0.0241671
gene28369	KRT19	2.9292	4.1672	-0.52	1	1	4.3302	6.4206	-0.57	0.224226	1	0.6309	1.4141	-1.16	0.000294666	0.0132086
gene32827	LMNA	1.0998	1.7568	-0.68	1	1	2.4964	3.5645	-0.51	0.330855	1	1.5381	3.1036	-1.01	0.00115589	0.042215
gene471	KLF5	0.3485	0.9458	-1.41	1	1	1.0175	1.3037	-0.36	0.780438	1	1.0358	2.5694	-1.31	8.13e-06	0.000569031
gene29622	FOSB	0.2287	0.6625	-1.48	1	1	0.6375	0.817	-0.36	0.820521	1	0.8607	1.9714	-1.19	8.51e-05	0.00444673
gene26079	ANXA1	0.2178	0.9908	-2.13	1	1	0.555	0.5357	0.05	1	1	0.465	1.3956	-1.58	7.09e-08	7.17e-06
gene13611	LOC102900156	0.0327	0.2751	-2.68	1	1	0.2213	0.335	-0.6	0.442685	1	0.186	0.4381	-1.23	0.000465468	0.0198844
gene4592	CAV1	0.1524	0.7063	-2.13	1	1	0.325	0.6256	-0.94	0.0231249	0.450842	0.3191	0.8106	-1.34	1.82e-05	0.00114152
gene2151	ITGA2	0.7078	1.2339	-0.8	1	1	0.6775	1.4239	-1.07	0.00108397	0.0360151	0.2826	0.4529	-0.68	0.127256	1
gene2388	CMBL	0.3485	0.6246	-0.81	1	1	0.3175	0.7306	-1.2	0.000282984	0.0117845	0.1222	0.1987	-0.7	0.173725	1
gene34876	KLHL13	0.6316	1.212	-0.93	1	1	0.4663	0.9956	-1.09	0.000971425	0.0333599	0.2371	0.4067	-0.78	0.0618291	1
gene847	WNT3A	0.0762	0.1396	-0.7	1	1	0.1363	0.3361	-1.29	0.000597804	0.0223283	0.0748	0.1349	-0.84	0.104684	1
gene16069	TNFRSF18	0.6316	1.1032	-0.8	1	1	0.6875	1.7006	-1.31	2.44e-05	0.00139581	0.3975	0.7006	-0.82	0.0290068	0.572715
gene11090	UTRN	1.3503	2.3217	-0.79	1	1	1.3288	2.8712	-1.11	0.000374281	0.0148741	0.4522	0.8549	-0.92	0.00867091	0.224151
gene4759	CALD1	3.2559	5.2793	-0.71	1	1	3.0064	6.1627	-1.04	0.000953157	0.0329407	1.312	2.5629	-0.97	0.00248089	0.0809583
gene30977	HSPB1	2.265	3.3468	-0.57	1	1	1.5651	3.1023	-0.99	0.00237864	0.0708315	0.5361	1.0961	-1.03	0.00133246	0.0473551
gene10472	HMGN3	4.0181	5.798	-0.54	1	1	3.5251	7.1419	-1.02	0.00108519	0.0360151	1.5345	3.0943	-1.01	0.00116778	0.0425756
gene29773	BLVRB	1.8947	2.8369	-0.59	1	1	1.3763	2.8596	-1.05	0.000776699	0.0277695	0.4285	0.7995	-0.9	0.00941095	0.237038
gene24265	SH3PXD2A	0.4356	0.6542	-0.57	1	1	0.4113	0.9034	-1.13	0.000642517	0.0236329	0.3428	0.695	-1.02	0.00231647	0.0760622
gene17530	ARHGAP29	3.4737	4.7173	-0.45	1	1	2.3126	4.992	-1.11	0.000294821	0.0121379	0.5853	1.2098	-1.05	0.00104474	0.038826
gene13484	RPS6KA5	0.2069	0.2644	-0.3	1	1	0.1625	0.4237	-1.38	0.000106716	0.0049781	0.0739	0.134	-0.85	0.0875752	1
gene14304	NTF3	0.3811	0.4945	-0.35	1	1	0.2638	0.67	-1.34	4.7e-05	0.00247982	0.1249	0.208	-0.73	0.13255	1
gene16129	FAM213B	0.4791	0.6903	-0.51	1	1	0.4575	1.187	-1.37	8.45e-06	0.000537094	0.1213	0.208	-0.77	0.099629	1
gene23327	PKP3	0.5771	0.8181	-0.49	1	1	0.5488	1.1578	-1.08	0.00102101	0.0344453	0.2371	0.4002	-0.75	0.070351	1
gene15804	CBX6	0.5554	0.7311	-0.38	1	1	0.5138	1.0878	-1.08	0.00100565	0.034211	0.4085	0.6488	-0.67	0.125067	1
gene26792	ASTN2	1.5572	1.8615	-0.26	1	1	0.5613	1.4835	-1.4	5.94e-06	0.000391284	0.2216	0.3078	-0.47	0.536553	1
gene1793	TSLP	0.2069	0.2792	-0.38	1	1	0.2038	0.74	-1.85	5.96e-09	7.4e-07	0.1979	0.3937	-0.99	0.00585851	0.162578
gene4808	CLEC2L	0.2505	0.3993	-0.63	1	1	0.1463	0.4459	-1.6	4e-06	0.000273434	0.01	0.0231	-1.14	0.31825	1
gene22473	PRRG4	0.2396	0.2869	-0.21	1	1	0.1838	0.4692	-1.35	7.41e-05	0.00372006	0.0757	0.1664	-1.13	0.00554153	0.15729
gene15618	CHPT1	0.3376	0.4348	-0.34	1	1	0.2388	0.6571	-1.46	6.75e-06	0.000438004	0.0739	0.1617	-1.12	0.00617986	0.169713
gene16664	COL16A1	0.6098	0.6915	-0.17	1	1	0.48	1.3061	-1.44	3.26e-06	0.000230833	0.2644	0.6673	-1.33	2.44e-05	0.00145206
gene7887	GUCY1A1	0.0871	0.0958	0.01	1	1	0.0988	0.2521	-1.34	0.000865521	0.0303536	0.0511	0.1109	-1.11	0.0180482	0.397136
gene10184	DLK2	1.078	1.6781	-0.64	1	1	1.2013	3.1082	-1.37	3.62e-06	0.000252913	0.2516	0.5952	-1.24	0.000149866	0.007302
gene18002	CTSS	0.3267	0.5247	-0.65	1	1	0.3325	0.8497	-1.35	2.46e-05	0.00140356	0.0939	0.2274	-1.27	0.000600923	0.024722
gene7316	LOC111560096	0.1307	0.2017	-0.53	1	1	0.1	0.2521	-1.32	0.000768356	0.0275619	0.041	0.0998	-1.26	0.0110869	0.266092
gene23022	MACROD1	0.1198	0.1964	-0.61	1	1	0.1113	0.2731	-1.29	0.00088036	0.0306264	0.1003	0.2311	-1.2	0.00106226	0.0394078
gene27454	LOC111557761	0.0436	0.081	-0.6	1	1	0.215	0.5066	-1.23	0.000417793	0.0163052	0.1249	0.2847	-1.18	0.00118761	0.0430019
gene26828	GSN	1.0127	1.5533	-0.62	1	1	1.4551	3.4443	-1.24	4.13e-05	0.00223885	0.4623	1.1146	-1.27	7e-05	0.00371891
gene18361	GALNT13	0.6098	0.9973	-0.7	1	1	0.6375	1.487	-1.22	0.000110814	0.00514717	0.1103	0.2569	-1.21	0.00089929	0.0342638
gene17403	SSX2IP	0.686	0.9417	-0.45	1	1	0.4588	1.1415	-1.31	3.05e-05	0.00170002	0.1204	0.2625	-1.12	0.00561979	0.158463
gene7993	LOC109498955	0.5118	0.7441	-0.53	1	1	0.3025	0.782	-1.37	4.42e-05	0.00236074	0.0501	0.1081	-1.09	0.0327192	0.631853
gene11465	FAH	0.8167	1.0937	-0.42	1	1	0.6913	1.6656	-1.27	3.81e-05	0.00208095	0.1614	0.4214	-1.38	1.72e-05	0.0010913
gene32397	ATP2B4	0.8385	1.196	-0.51	1	1	0.7038	1.7367	-1.3	2.48e-05	0.00141126	0.1623	0.4279	-1.39	2.12e-05	0.00129759
gene2943	TMEM205	0.8385	1.1564	-0.46	1	1	1.0088	2.0437	-1.02	0.00158	0.0506078	0.3592	1.0157	-1.5	4.12e-07	3.94e-05
gene21333	TAGLN	3.3866	4.489	-0.42	1	1	2.3851	4.4644	-0.9	0.00766286	0.188221	0.351	0.9261	-1.4	8.38e-06	0.000584889
gene12225	DTWD1	0.5227	0.7075	-0.42	1	1	0.4938	0.8765	-0.83	0.0255834	0.484435	0.1632	0.39	-1.25	0.000150569	0.00731938
gene4735	PODXL	0.3593	0.3975	-0.12	1	1	0.0925	0.272	-1.54	4.42e-05	0.00236074	0.0328	0.0333	-0.02	1	1
gene29522	EMP3	0.294	0.3153	-0.07	1	1	0.1463	0.4505	-1.61	5.94e-06	0.000391284	0.1869	0.2218	-0.25	1	1
gene4723	MEST	0.392	0.5844	-0.55	1	1	0.3975	1.4321	-1.85	2.4e-09	3.26e-07	0.1878	0.2089	-0.15	1	1
gene32250	LAMB3	1.1107	1.0387	0.1	1	1	0.73	1.5442	-1.08	0.000880556	0.0306264	0.2152	0.3078	-0.51	0.457741	1
gene3934	IGFBP3	12.2722	10.5882	0.2	1	1	4.7539	11.2702	-1.25	5.39e-05	0.00280306	0.5088	0.6636	-0.38	0.665698	1
gene13721	LOC101085134	1.8838	3.6319	-0.95	1	1	0.3263	1.0108	-1.63	1.6e-07	1.49e-05	0.6638	0.9714	-0.55	0.258203	1
gene27606	ALDH3A2	0.2722	0.5235	-0.9	1	1	0.29	0.8042	-1.47	3.58e-06	0.000251039	0.0894	0.122	-0.45	0.692227	1
gene9716	PXDC1	0.2178	0.4862	-1.1	1	1	0.1538	0.3957	-1.36	0.00010311	0.00485153	0.072	0.1054	-0.54	0.535422	1
gene19199	ACKR3	0.2722	0.6016	-1.1	1	1	0.1463	0.405	-1.46	6.29e-05	0.00322994	0.0857	0.122	-0.51	0.630868	1
gene28530	WNT9B	0.4682	1.1706	-1.3	1	1	0.2575	0.6221	-1.27	0.000176508	0.00781452	0.1258	0.2126	-0.75	0.127035	1
gene23898	LOC101080577	0.098	0.2455	-1.19	1	1	0.2363	0.5509	-1.22	0.000365199	0.014647	0.0538	0.0906	-0.74	0.349519	1
gene29439	FCGRT	1.4047	3.2971	-1.23	1	1	1.085	2.5129	-1.21	7.73e-05	0.00382767	0.4814	0.7311	-0.6	0.186534	1
gene18004	CTSK	0.1742	0.4087	-1.16	1	1	0.3438	0.7598	-1.14	0.000782308	0.0278784	0.1441	0.2246	-0.64	0.264395	1
gene18600	NFE2L2	0.8276	2.1271	-1.36	1	1	0.9188	2.1978	-1.26	3.59e-05	0.00198574	0.775	1.1451	-0.56	0.239561	1
gene28887	CEP131	0.2613	0.6814	-1.34	1	1	0.2238	0.5859	-1.38	4.65e-05	0.00245941	0.0903	0.1322	-0.55	0.502809	1
gene7404	PPP1R3B	0.6316	1.7627	-1.47	1	1	0.565	1.4181	-1.33	1.94e-05	0.00114565	0.4048	0.5832	-0.53	0.328944	1
gene12063	SNX22	0.0327	0.1071	-1.32	1	1	0.0925	0.2521	-1.43	0.000319043	0.0130609	0.0401	0.0527	-0.39	0.95932	1
gene11501	SH3GL3	0.0544	0.168	-1.38	1	1	0.1088	0.2673	-1.29	0.000981887	0.0335075	0.0556	0.0628	-0.17	1	1
gene1095	P4HA2	0.4138	0.6897	-0.72	1	1	0.3763	0.9069	-1.27	9.94e-05	0.0046973	0.134	0.1303	0.04	1	1
gene18941	IGFBP5	6.9582	12.675	-0.88	1	1	4.6889	9.6291	-1.04	0.00101786	0.0344453	2.9778	3.1489	-0.08	1	1
gene23830	PLAU	0.4138	0.6128	-0.55	1	1	0.3738	0.9337	-1.32	7.13e-05	0.00358778	0.2352	0.2523	-0.1	1	1
gene19345	COL18A1	5.6842	8.7959	-0.64	1	1	3.4914	8.211	-1.23	3.81e-05	0.00208095	1.0276	1.2394	-0.27	0.891396	1
gene19517	RCAN1	0.5662	1.0913	-0.93	1	1	0.4213	1.047	-1.31	4.18e-05	0.00225451	0.3182	0.4436	-0.48	0.485712	1
gene28286	ERBB2	0.2069	0.3738	-0.8	1	1	0.15	0.37	-1.3	0.00106777	0.0355454	0.1431	0.1996	-0.48	0.611353	1
gene16092	VWA1	0.2287	0.4371	-0.88	1	1	0.275	0.6536	-1.25	0.000199946	0.0086755	0.0702	0.0933	-0.41	0.826713	1
gene21788	TENM4	0.3593	0.6986	-0.93	1	1	0.1688	0.3992	-1.24	0.000620556	0.0229026	0.1121	0.1451	-0.37	0.869654	1
gene23072	TM7SF2	0.6207	1.1984	-0.94	1	1	0.7625	1.5967	-1.07	0.00123888	0.0406195	0.1942	0.2569	-0.4	0.696043	1
gene28657	MAP2K6	0.0544	0.2484	-1.95	1	1	0.0763	0.2825	-1.87	3.19e-07	2.84e-05	0.0511	0.0776	-0.6	0.543708	1
gene13500	FBLN5	0.1089	0.4833	-2.03	1	1	0.0975	0.3747	-1.93	5.58e-08	5.62e-06	0.0492	0.0841	-0.76	0.303386	1
gene8163	PRSS12	0.1089	0.4862	-2.04	1	1	0.1363	0.5801	-2.08	9.92e-09	1.17e-06	0.0465	0.0601	-0.36	0.969515	1
gene33280	FABP5	0.1742	0.7323	-2	1	1	0.365	2.5538	-2.8	1.36e-12	3.15e-10	0.1322	0.2338	-0.82	0.0902594	1
gene11407	LOC111559001	0.1851	0.682	-1.81	1	1	0.3388	1.0913	-1.68	2.44e-08	2.67e-06	0.1021	0.293	-1.51	1.92e-05	0.00119793
gene15481	KITLG	0.3702	1.225	-1.7	1	1	0.45	1.5173	-1.75	1.78e-08	1.98e-06	0.1258	0.3179	-1.33	0.000143148	0.00700697
gene17402	LOC109502425	0.098	0.3318	-1.62	1	1	0.0975	0.3315	-1.75	8.98e-07	7.39e-05	0.0656	0.1987	-1.58	1.14e-05	0.000776847
gene11068	AIG1	0.1524	0.4726	-1.55	1	1	0.225	0.7038	-1.64	2.73e-07	2.44e-05	0.041	0.1128	-1.44	0.000728236	0.0291653
gene21559	CDON	0.2287	0.6808	-1.52	1	1	0.2025	0.8345	-2.04	1.53e-10	2.48e-08	0.0793	0.2338	-1.55	1.38e-05	0.000917174
gene23359	CRACR2B	0.1416	0.5531	-1.88	1	1	0.1613	0.6595	-2.02	3.08e-10	4.78e-08	0.103	0.2588	-1.32	0.000154854	0.00749322
gene31765	CAPN2	0.1524	0.5335	-1.72	1	1	0.1413	0.5439	-1.94	3.66e-09	4.85e-07	0.0611	0.1423	-1.21	0.00381821	0.115178
gene4615	TSPAN12	0.1089	0.4821	-2.03	1	1	0.0763	0.3081	-2	2.23e-07	2.04e-05	0.0565	0.1128	-0.98	0.0459016	0.807517
gene8791	GABRA4	0.0327	0.1325	-1.63	1	1	0.0588	0.2649	-2.15	4.84e-08	4.96e-06	0.0219	0.0453	-1.02	0.193323	1
gene13294	PAPLN	0.2505	0.4312	-0.74	1	1	0.0825	0.6338	-2.92	6.8e-17	3.21e-14	0.0164	0.0287	-0.77	0.721391	1
gene27614	MFAP4	0.9691	2.0827	-1.1	1	1	0.5938	3.5517	-2.58	3.91e-18	2.36e-15	0.1349	0.3115	-1.2	0.00172687	0.0590879
gene212	POSTN	2.8203	6.2441	-1.16	1	1	0.5388	2.9739	-2.46	2.91e-15	1.05e-12	0.0711	0.1035	-0.54	0.996504	1
gene35033	GPC3	0.5662	1.1156	-0.97	1	1	0.1788	1.068	-2.57	2.43e-15	9.27e-13	0.0547	0.0832	-0.6	0.499381	1
gene12109	FOXB1	0.6098	1.1682	-0.93	1	1	0.25	1.1263	-2.17	2.8e-12	6.03e-10	0.0301	0.0564	-0.89	0.281837	1
gene7122	SH3YL1	0.0762	0.2786	-1.7	1	1	0.1425	0.363	-1.34	0.000174087	0.00772307	0.0894	0.1765	-0.98	0.0221334	0.458855
gene30171	CAPNS2	0.1633	0.6258	-1.86	1	1	0.1513	0.3502	-1.2	0.00123748	0.0406195	0.0793	0.1553	-0.96	0.0463156	0.811425
gene29586	HIF3A	0.0762	0.3253	-1.92	1	1	0.2663	0.6746	-1.34	4.65e-05	0.00245941	0.4148	0.7163	-0.79	0.0463156	0.811425
gene35290	PLCXD1	0.0109	0.0763	-1.83	1	1	0.1	0.3058	-1.6	1e-05	0.000624655	0.0082	0.0194	-1.16	0.375098	1
gene1700	ARSK	0.0762	0.2756	-1.68	1	1	0.1038	0.3175	-1.6	7.07e-06	0.000454697	0.0392	0.0767	-0.95	0.120701	1
gene24943	TMEM119	0.2505	0.7879	-1.61	1	1	0.1875	0.4855	-1.37	0.000106005	0.00496613	0.1167	0.1867	-0.67	0.249032	1
gene26179	GAS1	0.1633	0.5406	-1.65	1	1	0.0913	0.2614	-1.51	8.21e-05	0.00401957	0.0912	0.1294	-0.5	0.58679	1
gene21360	CD3G	0.098	0.3697	-1.78	1	1	0.1875	0.5416	-1.52	1.18e-05	0.000726653	0.0556	0.0933	-0.74	0.283214	1
gene15228	ARHGEF25	0.1198	0.4371	-1.76	1	1	0.1513	0.4494	-1.56	3.63e-06	0.000252913	0.1213	0.1876	-0.63	0.272438	1
gene14809	COL2A1	0.9474	2.6991	-1.51	1	1	0.37	1.201	-1.7	9.33e-08	9.01e-06	0.072	0.098	-0.44	0.795299	1
gene22279	TEAD1	1.4047	2.8487	-1.02	1	1	1.3563	3.2774	-1.27	2.84e-05	0.00159938	0.5352	1.0823	-1.01	0.00182592	0.0618108
gene3457	ABHD14B	0.294	0.6246	-1.05	1	1	0.3875	1.0855	-1.48	1.23e-06	9.58e-05	0.0985	0.2052	-1.05	0.00898799	0.228712
gene3814	WNT7A	1.0671	2.0691	-0.96	1	1	0.8663	2.3308	-1.43	1.53e-06	0.000116699	0.3857	0.6895	-0.84	0.0211784	0.444443
gene25925	LOC109493669	0.2069	0.3809	-0.82	1	1	0.16	0.4225	-1.39	6.32e-05	0.00323257	0.0292	0.0638	-1.1	0.066359	1
gene11686	ADAMTS17	0.5662	0.9949	-0.8	1	1	0.4913	1.2302	-1.32	2.42e-05	0.00139169	0.2553	0.5111	-1	0.00467456	0.13661
gene8379	FAM13A	0.6751	1.4143	-1.06	1	1	0.53	1.5593	-1.55	2.14e-07	1.96e-05	0.1523	0.4011	-1.39	4.03e-05	0.00225353
gene34808	COL4A5	0.49	0.9784	-0.98	1	1	0.4075	1.2477	-1.61	1.1e-07	1.04e-05	0.1076	0.2791	-1.37	0.000258791	0.0119485
gene30909	PCOLCE	0.5662	1.1972	-1.07	1	1	0.3263	0.8882	-1.44	4.96e-06	0.000330738	0.0894	0.2283	-1.34	0.000459364	0.0196634
gene8460	TMEM150C	0.2505	0.6548	-1.34	1	1	0.2513	0.6828	-1.44	6.75e-06	0.000438004	0.0966	0.1922	-0.99	0.0194947	0.41514
gene9729	BPHL	1.0127	2.5039	-1.31	1	1	0.7425	1.9959	-1.43	1.53e-06	0.000116699	0.2006	0.378	-0.91	0.0147484	0.337522
gene6509	CAPG	2.0472	5.3751	-1.4	1	1	1.6951	3.6929	-1.12	0.000248117	0.0104527	0.6455	1.2597	-0.96	0.00326689	0.102041
gene33120	LOC101086873	0.1416	0.3549	-1.24	1	1	0.1588	0.3688	-1.21	0.00088036	0.0306264	0.031	0.0693	-1.14	0.0758938	1
gene7435	GSR	0.2722	0.6601	-1.24	1	1	0.3038	0.6443	-1.08	0.00158225	0.0506078	0.1997	0.4455	-1.15	0.000636542	0.0259351
gene30198	PLLP	0.7296	1.5687	-1.1	1	1	0.8163	1.7321	-1.08	0.000654513	0.0238733	0.1924	0.4141	-1.1	0.00208211	0.0692268
gene31702	RHBDL1	0.2722	0.6542	-1.22	1	1	0.27	0.6991	-1.37	2.4e-05	0.00138385	0.0966	0.2283	-1.23	0.000759557	0.0299657
gene3458	LOC101101118	0.8276	1.839	-1.15	1	1	1.165	3.1047	-1.41	1.4e-06	0.000107919	0.4376	0.9621	-1.13	0.000354825	0.0156641
gene19759	VGLL3	0.5662	1.4581	-1.35	1	1	0.4863	1.2991	-1.42	3.71e-06	0.000257661	0.207	0.4982	-1.26	8.89e-05	0.00462828
gene5685	ID1	1.5789	4.1199	-1.39	1	1	1.0863	3.0615	-1.49	1.95e-05	0.00114565	1.519	3.8171	-1.33	7.3e-06	0.000518032
gene29190	TTYH1	0.1198	0.352	-1.45	1	1	0.1875	0.4435	-1.24	0.000536577	0.0202854	0.052	0.1266	-1.27	0.00323402	0.101464
gene7166	TDRP	0.1198	0.3378	-1.39	1	1	0.1625	0.4132	-1.34	0.000143949	0.00649204	0.0565	0.1303	-1.19	0.00600153	0.165677
gene5352	CEBPB	0.0436	0.1514	-1.5	1	1	0.1275	0.307	-1.26	0.00112354	0.0371178	0.124	0.28	-1.17	0.00269613	0.0869092
gene29651	BCAM	3.8004	10.545	-1.48	1	1	4.3752	10.2804	-1.23	3.6e-05	0.00198621	1.4032	3.0657	-1.13	0.00020442	0.00969207
gene18687	SLC40A1	0.1633	0.905	-2.39	1	1	0.1538	0.426	-1.46	4.42e-05	0.00236074	0.0693	0.1645	-1.24	0.00174464	0.0594077
gene21598	BARX2	0.2613	1.2635	-2.23	1	1	0.205	0.6069	-1.56	1.25e-05	0.000759008	0.1067	0.3226	-1.59	1.7e-06	0.000138233
gene2219	DAB2	0.0544	0.4632	-2.84	0.896507	1	0.1038	0.3945	-1.91	8.48e-08	8.3e-06	0.0474	0.1257	-1.39	0.00165989	0.0570733
gene21170	PDGFD	0.0218	0.1568	-2.28	1	1	0.0525	0.286	-2.42	4.87e-09	6.26e-07	0.0292	0.073	-1.3	0.0133058	0.3109
gene13060	LGALS3	0.0327	0.2413	-2.49	1	1	0.0638	0.3256	-2.33	1.34e-10	2.19e-08	0.0228	0.0749	-1.68	0.00120474	0.0435477
gene14391	SLC2A3	0.2069	0.7134	-1.73	1	1	0.16	0.4914	-1.61	4e-06	0.000273434	0.1131	0.3771	-1.73	4.36e-07	4.1e-05
gene23285	LSP1	0.2178	0.8376	-1.89	1	1	0.3475	0.9968	-1.52	1.19e-06	9.31e-05	0.1486	0.4824	-1.69	6.06e-08	6.35e-06
gene2184	SELENOP	1.2196	4.6174	-1.92	1	1	1.1763	3.0813	-1.39	2.64e-06	0.000190659	0.5306	2.2163	-2.06	2.45e-13	7.52e-11
gene18054	THEM5	0.0218	0.1704	-2.4	1	1	0.075	0.3198	-2.07	4.2e-08	4.35e-06	0.0501	0.2043	-2.01	3.57e-08	4.01e-06
gene23287	SYT8	0.0653	0.352	-2.22	1	1	0.1	0.3677	-1.87	6.03e-07	5.02e-05	0.031	0.1599	-2.33	2.14e-09	3.1e-07
gene26274	LURAP1L	0.1524	0.3951	-1.29	1	1	0.07	0.3046	-2.1	8.12e-09	9.81e-07	0.0401	0.1451	-1.83	2.07e-06	0.000163144
gene22	GJB2	4.6388	12.0433	-1.39	1	1	5.2277	23.7928	-2.19	5.93e-15	1.98e-12	0.3355	1.4289	-2.09	1.42e-12	3.96e-10
gene4586	MDFIC	0.1307	0.333	-1.25	1	1	0.0938	0.3455	-1.87	1.14e-07	1.07e-05	0.0155	0.0675	-2.06	4.91e-05	0.00271929
gene23279	IGF2	0.2287	0.543	-1.2	1	1	0.1863	0.6816	-1.86	9.13e-09	1.08e-06	0.0739	0.2985	-2	1.54e-09	2.31e-07
gene27562	PMP22	1.2523	2.6867	-1.1	1	1	0.99	3.4898	-1.82	2.8e-10	4.39e-08	0.1741	0.8355	-2.26	1.85e-13	5.83e-11
gene1460	PIK3R1	0.4247	0.9098	-1.08	1	1	0.2863	1.1322	-1.98	1.03e-10	1.72e-08	0.0711	0.2181	-1.6	5.53e-06	0.000401581
gene3682	CNTN4	0.2069	0.4916	-1.19	1	1	0.0888	0.3933	-2.13	2.28e-09	3.12e-07	0.01	0.0314	-1.56	0.123283	1
gene16581	IFI6	0.5771	1.225	-1.07	1	1	0.3038	1.0189	-1.74	2.41e-07	2.19e-05	0.2735	0.7837	-1.52	1.44e-06	0.000118128
gene23	GJB6	1.5027	3.0877	-1.04	1	1	1.9576	6.6785	-1.77	8.64e-10	1.27e-07	0.2051	0.6608	-1.68	6.53e-08	6.74e-06
gene29770	LTBP4	0.0762	0.1857	-1.11	1	1	0.0963	0.4984	-2.36	2.6e-11	4.79e-09	0.0274	0.0952	-1.77	0.000135704	0.00665802
gene14719	CPNE8	0.588	1.2576	-1.09	1	1	0.2025	0.9127	-2.17	4.32e-12	8.94e-10	0.0447	0.1525	-1.75	4.48e-06	0.000333604
gene23525	NID1	0.2396	0.4768	-0.95	1	1	0.0563	0.328	-2.52	1.15e-11	2.21e-09	0.0419	0.1386	-1.7	2.69e-05	0.00156223
gene27122	OLFM1	0.0327	0.0935	-1.13	1	1	0.0563	0.2673	-2.22	9.13e-09	1.08e-06	0.0064	0.0351	-2.3	0.00299904	0.0950791
gene8013	IL15	0.0871	0.2455	-1.34	1	1	0.0788	0.4622	-2.53	4.91e-13	1.24e-10	0.0173	0.0878	-2.28	7.95e-07	6.98e-05
gene30974	SSC4D	0.1742	0.2331	-0.35	1	1	0.0425	0.4272	-3.29	7.9e-19	5.2e-16	0.0237	0.0869	-1.83	8.51e-05	0.00444673
gene24024	FXYD4	0.3049	0.2532	0.3	1	1	0.0838	0.5929	-2.81	1.88e-14	5.76e-12	0.0283	0.159	-2.45	6.69e-09	8.9e-07
gene29371	KLK8	0.1524	0.1633	-0.02	1	1	0.1225	0.3058	-1.31	0.000431008	0.016701	0.0191	0.0675	-1.77	0.00169436	0.0581638
gene5394	EYA2	0.1416	0.123	0.29	1	1	0.1325	0.3677	-1.46	4.13e-05	0.00223885	0.0109	0.0425	-1.87	0.00284203	0.090919
gene11429	CRABP1	4.2577	3.0984	0.45	1	1	1.9663	5.1274	-1.38	3.04e-06	0.00021738	0.5288	1.3115	-1.31	1.53e-05	0.000991056
gene14994	IGFBP6	0.294	0.2833	0.09	1	1	0.11	0.391	-1.82	2.73e-07	2.44e-05	0.0511	0.1174	-1.19	0.00855137	0.222146
gene10183	ABCC10	0.1742	0.1857	-0.02	1	1	0.095	0.3723	-1.96	3.19e-08	3.37e-06	0.031	0.0897	-1.51	0.0123054	0.289767
gene5164	TNFRSF6B	0.2069	0.1284	0.74	1	1	0.0788	0.2521	-1.66	0.000352952	0.0141877	0.041	0.1275	-1.61	9.92e-05	0.0050428
gene1335	PPP2R2B	0.0653	0.0373	0.99	1	1	0.0625	0.2533	-2	1.03e-06	8.39e-05	0.01	0.036	-1.76	0.0107095	0.259705
gene33009	PXDNL	0.0544	0.1071	-0.74	1	1	0.0825	0.4435	-2.41	2.75e-12	5.98e-10	0.0201	0.1793	-3.1	6.38e-11	1.28e-08
gene21275	IL18	0.7078	0.9482	-0.42	1	1	0.3563	1.5056	-2.08	4.71e-12	9.57e-10	0.0292	0.2264	-2.92	4.76e-14	1.93e-11
gene23281	LOC109492247	1.873	5.3302	-1.52	1	1	1.1675	7.2435	-2.63	2.57e-15	9.63e-13	0.6556	5.3689	-3.03	2.79e-26	6.56e-23
gene6230	EFEMP1	0.1524	0.4448	-1.46	1	1	0.2325	1.3703	-2.55	1.05e-16	4.66e-14	0.0365	0.3919	-3.39	1.4e-21	1.56e-18
gene5570	MYL9	0.3702	1.1564	-1.62	1	1	0.7025	1.8535	-1.4	4.45e-06	0.000300416	0.1039	0.903	-3.11	5.32e-24	8.04e-21
gene19257	CC1H2orf54	0.1524	0.3667	-1.18	1	1	0.19	0.6151	-1.69	1.87e-07	1.72e-05	0.0365	0.2495	-2.74	1.25e-14	5.6e-12
gene33796	LY6D	0.3593	0.239	0.61	1	1	0.3163	1.6457	-2.37	6.63e-12	1.31e-09	0.3073	3.6766	-3.58	3.71e-28	1.31e-24
gene16527	LOC111561697	0.0218	0.0106	1.52	1	1	0.01	0.1179	-3.4	2.28e-09	3.12e-07	0.0091	0.2606	-4.7	5e-21	5.28e-18
gene30715	LOC101088802	0.0327	0.6743	-3.97	0.117493	1	0.08	0.9547	-3.56	5.91e-24	7.14e-21	0.0128	0.1534	-3.5	5.38e-14	2.11e-11
gene7120	ALKAL2	0.0544	0.7382	-3.51	0.389065	1	0.0175	0.3046	-4.03	4.43e-17	2.16e-14	0.0036	0.0619	-3.79	7.83e-05	0.00411728
gene16877	EDN2	0.0327	0.2786	-2.7	1	1	0.0113	0.2743	-4.46	1.65e-20	1.28e-17	0.0128	0.1063	-2.97	1.16e-06	9.59e-05
gene8040	MGARP	0.3267	2.8062	-3.07	0.523419	1	1.9588	11.4289	-2.54	2.91e-19	2.04e-16	0.0328	0.4492	-3.74	1.46e-24	2.38e-21
gene23938	ADIRF	0.0762	0.4904	-2.51	1	1	0.0575	0.2918	-2.32	1.08e-07	1.02e-05	0.3073	3.7025	-3.59	2.83e-33	1.5e-29
gene29950	DMKN	0.098	0.5608	-2.38	1	1	0.1038	0.7026	-2.74	1.18e-15	4.66e-13	0.0611	0.3678	-2.57	1.75e-12	4.74e-10
gene16660	TINAGL1	0.0653	0.7914	-3.39	0.370197	1	0.1013	0.5416	-2.4	2.66e-12	5.84e-10	0.0255	0.1072	-2.03	2.04e-06	0.000161622
gene1633	EDIL3	0.0436	0.8305	-3.95	0.117493	1	0.0713	0.3735	-2.37	8.94e-11	1.51e-08	0.0365	0.1516	-2.03	6.03e-07	5.51e-05
gene7488	NEFL	0.0218	0.4507	-3.8	0.384719	1	0.0488	0.3875	-2.96	2.84e-13	7.72e-11	0.0009	0.012	-2.83	0.0303731	0.591408
gene2149	FST	0.0871	1.8514	-4.25	0.0712564	1	0.1138	0.677	-2.56	4.32e-12	8.94e-10	0.1049	0.2357	-1.16	0.0082222	0.214916
gene19849	ABI3BP	0	0.2336	-4.44	0.425766	1	0.015	0.4284	-4.72	1.67e-25	2.59e-22	0.0018	0.1026	-5.24	1.18e-16	6.9e-14

## Sheet: Fig.3A cluster C
		Stage 15a					Stage 15b					Stage 16a
GeneID	GeneName	MeanDkk4Pos	MeanDkk4Neg	Log2 fold change	p-value	q-value	MeanDkk4Pos	MeanDkk4Neg	Log2 fold change	p-value	q-value	MeanDkk4Pos	MeanDkk4Neg	Log2 fold change	p-value	q-value
gene12059	PCLAF	1.7532	1.6604	0.07	1	1	1.6976	2.318	-0.45	0.640812	1	0.6173	1.3762	-1.16	0.00065056	0.0264045
gene12701	HAUS4	0.4573	0.449	0.04	1	1	0.4638	0.7248	-0.64	0.164288	1	0.1076	0.2579	-1.25	0.000429487	0.0184968
gene1736	RGMB	1.1434	1.2942	-0.18	1	1	1.18	1.6317	-0.47	0.47102	1	0.4322	0.9011	-1.06	0.00111549	0.0409516
gene26701	CTNNAL1	1.9383	2.2418	-0.22	1	1	1.9788	2.6763	-0.44	0.52179	1	0.8671	1.7884	-1.04	0.000822109	0.0318498
gene1630	VCAN	5.0853	6.1121	-0.28	1	1	3.6039	4.9955	-0.47	0.439453	1	0.9537	1.9982	-1.07	0.000732186	0.0292681
gene19047	SERPINE2	0.7187	0.6241	0.21	1	1	1.12	1.1963	-0.09	1	1	0.765	1.8669	-1.29	1.8e-05	0.00113283
gene17869	PHGDH	9.9637	6.3937	0.63	1	1	5.2252	9.698	-0.89	0.00688233	0.171373	0.9847	2.0241	-1.04	0.00090792	0.0345304
gene32723	LOC102902635	2.4065	1.7308	0.47	1	1	0.4663	0.8555	-0.87	0.0388252	0.668265	0.4732	1.1858	-1.32	1.74e-05	0.00109874
gene12853	EGLN3	0.5118	0.4058	0.35	1	1	0.5438	0.7972	-0.55	0.309177	1	0.2744	0.6821	-1.31	2.38e-05	0.00142773
gene16748	CLSPN	1.4809	1.0393	0.51	1	1	0.8988	1.2979	-0.53	0.439892	1	0.1814	0.4205	-1.21	0.00100085	0.0375248
gene17684	GSTM3	3.3866	1.7237	0.96	1	1	2.2751	3.114	-0.45	0.497846	1	0.5808	1.6322	-1.49	3.03e-07	2.94e-05
gene16728	GJB3	0.5227	0.1893	1.48	0.994906	1	0.22	0.2895	-0.39	0.815756	1	0.0921	0.2634	-1.51	1.41e-05	0.000930496
gene5442	WFDC2	1.372	1.3924	-0.03	1	1	0.6575	0.4003	0.71	0.107963	1	0.3656	0.8152	-1.15	0.000362176	0.0159222
gene20468	SPTSSB	0.1742	0.1236	0.56	1	1	0.9725	0.712	0.45	0.5652	1	0.1741	0.8484	-2.28	4.86e-13	1.41e-10
gene23976	SLC18A3	0.0218	0.0077	1.97	1	1	0.0388	0.3326	-3.06	3.1e-13	8.22e-11	0.0082	0.0111	-0.4	1	1
gene32932	S100A14	0.0436	0.1124	-1.07	1	1	0.1863	0.2078	-0.16	1	1	0.1213	0.5139	-2.08	2.21e-09	3.17e-07
gene31199	LOC101088902	0.0218	0.0491	-0.62	1	1	0.0413	0.0502	-0.27	1	1	0.0401	0.2958	-2.85	9.66e-15	4.44e-12
gene20026	HCLS1	0.2396	0.4182	-0.76	1	1	0.2	0.5742	-1.52	3.89e-06	0.000268447	0.0237	0.134	-2.45	4.09e-09	5.7e-07
gene7917	FHDC1	0.49	0.7571	-0.61	1	1	0.165	0.5264	-1.67	4.75e-07	4.08e-05	0.0456	0.2283	-2.3	5.16e-11	1.06e-08
gene17616	COL11A1	2.7659	3.568	-0.38	1	1	1.3313	4.5998	-1.79	5.79e-10	8.74e-08	0.238	1.1553	-2.28	2.4e-14	1.02e-11
gene14303	LOC111561319	0.2613	0.417	-0.63	1	1	0.1238	0.3665	-1.56	8.78e-06	0.000553216	0.0921	0.3503	-1.92	5.85e-09	7.83e-07
gene29539	EHD2	0.3593	0.5572	-0.61	1	1	0.3275	0.8695	-1.41	1.21e-05	0.000738848	0.0866	0.3429	-1.97	1.53e-09	2.31e-07
gene4336	SOSTDC1	0.8276	1.1393	-0.46	1	1	0.3675	0.9898	-1.43	1.21e-05	0.000738848	0.558	2.5185	-2.17	4.36e-12	1.03e-09
gene93	RASL11A	0.196	0.252	-0.3	1	1	0.32	0.6384	-0.99	0.00786689	0.191209	0.2079	0.8078	-1.95	1.56e-10	2.89e-08
gene30189	LOC111558024	0.6969	0.8926	-0.35	1	1	0.4888	0.9197	-0.91	0.0201179	0.405679	0.1504	0.6617	-2.13	6.75e-12	1.55e-09
gene18334	LYPD6B	1.7532	1.8585	-0.09	1	1	1.4226	2.8969	-1.03	0.00113734	0.0375168	0.227	1.0074	-2.15	2.42e-13	7.52e-11
gene16656	FABP3	0.9365	1.0701	-0.19	1	1	0.7138	1.4076	-0.98	0.00768467	0.188543	0.0757	0.3614	-2.24	6.53e-11	1.29e-08
gene27309	SMTNL2	0.294	0.5584	-0.89	1	1	0.1588	0.3583	-1.17	0.00221737	0.0666271	0.0921	0.2874	-1.63	5.71e-06	0.000413174
gene32579	MGST3	2.461	4.712	-0.95	1	1	2.4926	5.7717	-1.21	4.84e-05	0.0025475	0.7066	2.2459	-1.67	4.08e-09	5.7e-07
gene14987	KRT8	4.4646	8.6669	-0.97	1	1	2.8739	7.3485	-1.35	5.34e-06	0.000353905	0.475	1.5388	-1.69	1.1e-08	1.4e-06
gene23243	ANO1	0.3811	0.8317	-1.1	1	1	0.4538	1.0411	-1.2	0.000225133	0.00965274	0.1076	0.3762	-1.8	5.1e-08	5.51e-06
gene29851	PPP1R14A	0.2722	0.5081	-0.86	1	1	0.3013	0.7166	-1.25	0.00023591	0.0100356	0.1067	0.3882	-1.85	8.09e-09	1.05e-06
gene26805	BRINP1	1.4483	2.5074	-0.8	1	1	1.4563	3.4023	-1.22	5.23e-05	0.00272637	0.2261	0.841	-1.89	2.03e-10	3.66e-08
gene26397	MOB3B	0.3485	0.6193	-0.8	1	1	0.2975	0.7026	-1.24	0.000654513	0.0238733	0.0602	0.207	-1.77	6.2e-07	5.6e-05
gene22215	LMO1	0.3702	0.7021	-0.9	1	1	0.82	1.7671	-1.11	0.00056874	0.0213897	0.1158	0.4372	-1.91	1.53e-09	2.31e-07
gene1796	CAMK4	0.5009	0.9281	-0.87	1	1	0.53	1.1415	-1.1	0.000690741	0.0251092	0.2152	0.5693	-1.4	7.35e-06	0.000519473
gene23286	TNNI2	4.4428	7.5489	-0.78	1	1	4.3452	8.888	-1.03	0.000957557	0.0329879	2.4143	7.8162	-1.69	8.03e-10	1.31e-07
gene30574	CE2H16orf74	0.5771	0.9429	-0.7	1	1	0.7075	1.3901	-0.97	0.00400435	0.110325	0.2343	0.744	-1.66	2.88e-08	3.39e-06
gene8590	JCHAIN	0.2069	0.3265	-0.6	1	1	0.3088	0.5777	-0.9	0.0172492	0.360196	0.0994	0.3512	-1.81	4.24e-08	4.67e-06
gene19210	RAMP1	0.8711	1.5019	-0.78	1	1	0.7913	1.7087	-1.11	0.000509047	0.0193456	0.2981	1.3124	-2.13	1.73e-13	5.61e-11
gene21724	NAALAD2	0.196	0.5525	-1.43	1	1	0.4038	0.8229	-1.02	0.00323662	0.0911368	0.0802	0.2995	-1.89	2.33e-08	2.8e-06
gene22309	CALCB	0.8385	2.3093	-1.46	1	1	1.2888	2.3775	-0.88	0.0235289	0.455451	0.4185	1.391	-1.73	1.69e-07	1.69e-05
gene28403	CAVIN1	0.2069	0.4425	-1.04	1	1	0.4763	0.8684	-0.86	0.0176173	0.365424	0.2197	0.768	-1.8	1.7e-09	2.51e-07
gene35211	DUSP9	0.0544	0.1023	-0.67	1	1	0.0988	0.1272	-0.36	0.97564	1	0.0985	0.28	-1.5	1.66e-05	0.00106499
gene17417	CYR61	1.078	1.5941	-0.57	1	1	1.6526	1.8896	-0.19	1	1	0.6911	1.7588	-1.35	1.61e-05	0.00104085
gene15773	GCAT	1.7314	2.3844	-0.47	1	1	1.6551	2.3507	-0.51	0.34919	1	0.2872	0.9002	-1.65	3.03e-08	3.51e-06
gene22619	PACSIN3	0.3593	0.5359	-0.55	1	1	0.2938	0.4552	-0.63	0.234771	1	0.1322	0.3068	-1.21	0.000582864	0.0241671
gene28369	KRT19	2.9292	4.1672	-0.52	1	1	4.3302	6.4206	-0.57	0.224226	1	0.6309	1.4141	-1.16	0.000294666	0.0132086
gene32827	LMNA	1.0998	1.7568	-0.68	1	1	2.4964	3.5645	-0.51	0.330855	1	1.5381	3.1036	-1.01	0.00115589	0.042215
gene471	KLF5	0.3485	0.9458	-1.41	1	1	1.0175	1.3037	-0.36	0.780438	1	1.0358	2.5694	-1.31	8.13e-06	0.000569031
gene29622	FOSB	0.2287	0.6625	-1.48	1	1	0.6375	0.817	-0.36	0.820521	1	0.8607	1.9714	-1.19	8.51e-05	0.00444673
gene26079	ANXA1	0.2178	0.9908	-2.13	1	1	0.555	0.5357	0.05	1	1	0.465	1.3956	-1.58	7.09e-08	7.17e-06
gene13611	LOC102900156	0.0327	0.2751	-2.68	1	1	0.2213	0.335	-0.6	0.442685	1	0.186	0.4381	-1.23	0.000465468	0.0198844
gene4592	CAV1	0.1524	0.7063	-2.13	1	1	0.325	0.6256	-0.94	0.0231249	0.450842	0.3191	0.8106	-1.34	1.82e-05	0.00114152
gene2151	ITGA2	0.7078	1.2339	-0.8	1	1	0.6775	1.4239	-1.07	0.00108397	0.0360151	0.2826	0.4529	-0.68	0.127256	1
gene2388	CMBL	0.3485	0.6246	-0.81	1	1	0.3175	0.7306	-1.2	0.000282984	0.0117845	0.1222	0.1987	-0.7	0.173725	1
gene34876	KLHL13	0.6316	1.212	-0.93	1	1	0.4663	0.9956	-1.09	0.000971425	0.0333599	0.2371	0.4067	-0.78	0.0618291	1
gene847	WNT3A	0.0762	0.1396	-0.7	1	1	0.1363	0.3361	-1.29	0.000597804	0.0223283	0.0748	0.1349	-0.84	0.104684	1
gene16069	TNFRSF18	0.6316	1.1032	-0.8	1	1	0.6875	1.7006	-1.31	2.44e-05	0.00139581	0.3975	0.7006	-0.82	0.0290068	0.572715
gene11090	UTRN	1.3503	2.3217	-0.79	1	1	1.3288	2.8712	-1.11	0.000374281	0.0148741	0.4522	0.8549	-0.92	0.00867091	0.224151
gene4759	CALD1	3.2559	5.2793	-0.71	1	1	3.0064	6.1627	-1.04	0.000953157	0.0329407	1.312	2.5629	-0.97	0.00248089	0.0809583
gene30977	HSPB1	2.265	3.3468	-0.57	1	1	1.5651	3.1023	-0.99	0.00237864	0.0708315	0.5361	1.0961	-1.03	0.00133246	0.0473551
gene10472	HMGN3	4.0181	5.798	-0.54	1	1	3.5251	7.1419	-1.02	0.00108519	0.0360151	1.5345	3.0943	-1.01	0.00116778	0.0425756
gene29773	BLVRB	1.8947	2.8369	-0.59	1	1	1.3763	2.8596	-1.05	0.000776699	0.0277695	0.4285	0.7995	-0.9	0.00941095	0.237038
gene24265	SH3PXD2A	0.4356	0.6542	-0.57	1	1	0.4113	0.9034	-1.13	0.000642517	0.0236329	0.3428	0.695	-1.02	0.00231647	0.0760622
gene17530	ARHGAP29	3.4737	4.7173	-0.45	1	1	2.3126	4.992	-1.11	0.000294821	0.0121379	0.5853	1.2098	-1.05	0.00104474	0.038826
gene13484	RPS6KA5	0.2069	0.2644	-0.3	1	1	0.1625	0.4237	-1.38	0.000106716	0.0049781	0.0739	0.134	-0.85	0.0875752	1
gene14304	NTF3	0.3811	0.4945	-0.35	1	1	0.2638	0.67	-1.34	4.7e-05	0.00247982	0.1249	0.208	-0.73	0.13255	1
gene16129	FAM213B	0.4791	0.6903	-0.51	1	1	0.4575	1.187	-1.37	8.45e-06	0.000537094	0.1213	0.208	-0.77	0.099629	1
gene23327	PKP3	0.5771	0.8181	-0.49	1	1	0.5488	1.1578	-1.08	0.00102101	0.0344453	0.2371	0.4002	-0.75	0.070351	1
gene15804	CBX6	0.5554	0.7311	-0.38	1	1	0.5138	1.0878	-1.08	0.00100565	0.034211	0.4085	0.6488	-0.67	0.125067	1
gene26792	ASTN2	1.5572	1.8615	-0.26	1	1	0.5613	1.4835	-1.4	5.94e-06	0.000391284	0.2216	0.3078	-0.47	0.536553	1
gene1793	TSLP	0.2069	0.2792	-0.38	1	1	0.2038	0.74	-1.85	5.96e-09	7.4e-07	0.1979	0.3937	-0.99	0.00585851	0.162578
gene4808	CLEC2L	0.2505	0.3993	-0.63	1	1	0.1463	0.4459	-1.6	4e-06	0.000273434	0.01	0.0231	-1.14	0.31825	1
gene22473	PRRG4	0.2396	0.2869	-0.21	1	1	0.1838	0.4692	-1.35	7.41e-05	0.00372006	0.0757	0.1664	-1.13	0.00554153	0.15729
gene15618	CHPT1	0.3376	0.4348	-0.34	1	1	0.2388	0.6571	-1.46	6.75e-06	0.000438004	0.0739	0.1617	-1.12	0.00617986	0.169713
gene16664	COL16A1	0.6098	0.6915	-0.17	1	1	0.48	1.3061	-1.44	3.26e-06	0.000230833	0.2644	0.6673	-1.33	2.44e-05	0.00145206
gene7887	GUCY1A1	0.0871	0.0958	0.01	1	1	0.0988	0.2521	-1.34	0.000865521	0.0303536	0.0511	0.1109	-1.11	0.0180482	0.397136
gene10184	DLK2	1.078	1.6781	-0.64	1	1	1.2013	3.1082	-1.37	3.62e-06	0.000252913	0.2516	0.5952	-1.24	0.000149866	0.007302
gene18002	CTSS	0.3267	0.5247	-0.65	1	1	0.3325	0.8497	-1.35	2.46e-05	0.00140356	0.0939	0.2274	-1.27	0.000600923	0.024722
gene7316	LOC111560096	0.1307	0.2017	-0.53	1	1	0.1	0.2521	-1.32	0.000768356	0.0275619	0.041	0.0998	-1.26	0.0110869	0.266092
gene23022	MACROD1	0.1198	0.1964	-0.61	1	1	0.1113	0.2731	-1.29	0.00088036	0.0306264	0.1003	0.2311	-1.2	0.00106226	0.0394078
gene27454	LOC111557761	0.0436	0.081	-0.6	1	1	0.215	0.5066	-1.23	0.000417793	0.0163052	0.1249	0.2847	-1.18	0.00118761	0.0430019
gene26828	GSN	1.0127	1.5533	-0.62	1	1	1.4551	3.4443	-1.24	4.13e-05	0.00223885	0.4623	1.1146	-1.27	7e-05	0.00371891
gene18361	GALNT13	0.6098	0.9973	-0.7	1	1	0.6375	1.487	-1.22	0.000110814	0.00514717	0.1103	0.2569	-1.21	0.00089929	0.0342638
gene17403	SSX2IP	0.686	0.9417	-0.45	1	1	0.4588	1.1415	-1.31	3.05e-05	0.00170002	0.1204	0.2625	-1.12	0.00561979	0.158463
gene7993	LOC109498955	0.5118	0.7441	-0.53	1	1	0.3025	0.782	-1.37	4.42e-05	0.00236074	0.0501	0.1081	-1.09	0.0327192	0.631853
gene11465	FAH	0.8167	1.0937	-0.42	1	1	0.6913	1.6656	-1.27	3.81e-05	0.00208095	0.1614	0.4214	-1.38	1.72e-05	0.0010913
gene32397	ATP2B4	0.8385	1.196	-0.51	1	1	0.7038	1.7367	-1.3	2.48e-05	0.00141126	0.1623	0.4279	-1.39	2.12e-05	0.00129759
gene2943	TMEM205	0.8385	1.1564	-0.46	1	1	1.0088	2.0437	-1.02	0.00158	0.0506078	0.3592	1.0157	-1.5	4.12e-07	3.94e-05
gene21333	TAGLN	3.3866	4.489	-0.42	1	1	2.3851	4.4644	-0.9	0.00766286	0.188221	0.351	0.9261	-1.4	8.38e-06	0.000584889
gene12225	DTWD1	0.5227	0.7075	-0.42	1	1	0.4938	0.8765	-0.83	0.0255834	0.484435	0.1632	0.39	-1.25	0.000150569	0.00731938
gene4735	PODXL	0.3593	0.3975	-0.12	1	1	0.0925	0.272	-1.54	4.42e-05	0.00236074	0.0328	0.0333	-0.02	1	1
gene29522	EMP3	0.294	0.3153	-0.07	1	1	0.1463	0.4505	-1.61	5.94e-06	0.000391284	0.1869	0.2218	-0.25	1	1
gene4723	MEST	0.392	0.5844	-0.55	1	1	0.3975	1.4321	-1.85	2.4e-09	3.26e-07	0.1878	0.2089	-0.15	1	1
gene32250	LAMB3	1.1107	1.0387	0.1	1	1	0.73	1.5442	-1.08	0.000880556	0.0306264	0.2152	0.3078	-0.51	0.457741	1
gene3934	IGFBP3	12.2722	10.5882	0.2	1	1	4.7539	11.2702	-1.25	5.39e-05	0.00280306	0.5088	0.6636	-0.38	0.665698	1
gene13721	LOC101085134	1.8838	3.6319	-0.95	1	1	0.3263	1.0108	-1.63	1.6e-07	1.49e-05	0.6638	0.9714	-0.55	0.258203	1
gene27606	ALDH3A2	0.2722	0.5235	-0.9	1	1	0.29	0.8042	-1.47	3.58e-06	0.000251039	0.0894	0.122	-0.45	0.692227	1
gene9716	PXDC1	0.2178	0.4862	-1.1	1	1	0.1538	0.3957	-1.36	0.00010311	0.00485153	0.072	0.1054	-0.54	0.535422	1
gene19199	ACKR3	0.2722	0.6016	-1.1	1	1	0.1463	0.405	-1.46	6.29e-05	0.00322994	0.0857	0.122	-0.51	0.630868	1
gene28530	WNT9B	0.4682	1.1706	-1.3	1	1	0.2575	0.6221	-1.27	0.000176508	0.00781452	0.1258	0.2126	-0.75	0.127035	1
gene23898	LOC101080577	0.098	0.2455	-1.19	1	1	0.2363	0.5509	-1.22	0.000365199	0.014647	0.0538	0.0906	-0.74	0.349519	1
gene29439	FCGRT	1.4047	3.2971	-1.23	1	1	1.085	2.5129	-1.21	7.73e-05	0.00382767	0.4814	0.7311	-0.6	0.186534	1
gene18004	CTSK	0.1742	0.4087	-1.16	1	1	0.3438	0.7598	-1.14	0.000782308	0.0278784	0.1441	0.2246	-0.64	0.264395	1
gene18600	NFE2L2	0.8276	2.1271	-1.36	1	1	0.9188	2.1978	-1.26	3.59e-05	0.00198574	0.775	1.1451	-0.56	0.239561	1
gene28887	CEP131	0.2613	0.6814	-1.34	1	1	0.2238	0.5859	-1.38	4.65e-05	0.00245941	0.0903	0.1322	-0.55	0.502809	1
gene7404	PPP1R3B	0.6316	1.7627	-1.47	1	1	0.565	1.4181	-1.33	1.94e-05	0.00114565	0.4048	0.5832	-0.53	0.328944	1
gene12063	SNX22	0.0327	0.1071	-1.32	1	1	0.0925	0.2521	-1.43	0.000319043	0.0130609	0.0401	0.0527	-0.39	0.95932	1
gene11501	SH3GL3	0.0544	0.168	-1.38	1	1	0.1088	0.2673	-1.29	0.000981887	0.0335075	0.0556	0.0628	-0.17	1	1
gene1095	P4HA2	0.4138	0.6897	-0.72	1	1	0.3763	0.9069	-1.27	9.94e-05	0.0046973	0.134	0.1303	0.04	1	1
gene18941	IGFBP5	6.9582	12.675	-0.88	1	1	4.6889	9.6291	-1.04	0.00101786	0.0344453	2.9778	3.1489	-0.08	1	1
gene23830	PLAU	0.4138	0.6128	-0.55	1	1	0.3738	0.9337	-1.32	7.13e-05	0.00358778	0.2352	0.2523	-0.1	1	1
gene19345	COL18A1	5.6842	8.7959	-0.64	1	1	3.4914	8.211	-1.23	3.81e-05	0.00208095	1.0276	1.2394	-0.27	0.891396	1
[truncated: 107 more rows]

## Sheet: Supplementary Fig. 4A genes
FeatureID	FeatureName	popA_Avg	popA_log2FC	popA_pvalue	popB_Avg	popB_log2FC	popB_pvalue	popC_Avg	popC_log2FC	popC_pvalue	popD_Avg	popD_log2FC	popD_pvalue	popE_Avg	popE_log2FC	popE_pvalue	popF_Avg	popF_log2FC	popF_pvalue
[truncated: 23,918 more rows]

[truncated: 1 more sheets: Supplementary Fig. 4B genes]
