# Supplementary material for: Developmental genetics of color pattern establishment in cats
Source: Nat Commun. 2021 Sep 7;12:5127. doi: 10.1038/s41467-021-25348-2 (PMC8423757; doi:10.1038/s41467-021-25348-2)
Supplement: Supplementary file 6 — Source Data [file 41467_2021_25348_MOESM6_ESM.xlsx]

## Sheet: Fig. 2d
Fig. 2d
	animal number	genotype	number of Dkk4+ regions in 3.6mm flank skin
	1	TaM/TaM	3
	2	TaM/TaM	4
	3	TaM/TaM	3
	3	TaM/TaM	5
	4	Tab/Tab	1
	4	Tab/Tab	2
	5	Tab/Tab	0

## Sheet: Fig. 4a
Fig. 4a
	animal number	photomicrograph number	epidermal phenotype (thick or thin)	number of Ctnnb1-positive cells	total number of basal cells	total number of Ctnnb1-positive cells (per embryo)	total number of basal cells (per embryo)	number of Ctnnb1-positive cells/total number of basal cells
	1	1.1	thick	22	41	70	110	0.636364
		1.2	thick	28	38
		1.3	thick	20	31
		1.1	thin	0	16	0	70	0
		1.2	thin	0	13
		1.3	thin	0	22
		1.3	thin	0	19
	2	2.1	thick	32	35	93	107	0.869159
		2.2	thick	40	41
		2.3	thick	21	31
		2.1	thin	2	17	5	55	0.0909091
		2.2	thin	0	13
		2.3	thin	3	25
	3	3.1	thick	42	48	118	135	0.874074
		3.2	thick	46	55
		3.3	thick	30	32
		3.1	thin	1	25	3	57	0.0526316
		3.2	thin	1	19
		3.3	thin	1	13

## Sheet: Fig. 5d
Fig. 5d
	Experiment 1
	conditioned media-Flag antibody				cell lysate-Flag antibody				cell lysate-GFP antibody
	Lane	Plasmid	Adjusted volume of band		Lane	Plasmid	adjusted volume of band		Lane	Plasmid	adjusted volume of band		Flag-conditioned media adjusted volume/GFP-cell lysate adjusted volume	flag-conditioned media adjusted volume/GFP-cell lysate adjusted volume (change relative to Dkk4 control plasmid)		Flag-cell lysate adjusted volume/GFP-cell lysate adjusted volume	Flag-cell lysate adjusted volume/GFP-cell lysate adjusted volume (change relative to Dkk4 control plasmid)
	1	Dkk4	13040040		1	Dkk4	577251		1	Dkk4	11579298		1.12615	1		0.049852	1
	2	Dkk4-A18V	196053		2	Dkk4-A18V	48184013		2	Dkk4-A18V	11548836		0.016976	0.0150743		4.1722	83.6917
	3	Dkk4-C63Y	3094458		3	Dkk4-C63Y	625146		3	Dkk4-C63Y	9302725		0.33264	0.295378		0.0672003	1.348
	Experiment 2
	conditioned media-Flag antibody				cell lysate-Flag antibody				cell lysate-GFP antibody
	Lane	Plasmid	Adjusted volume of band		Lane	Plasmid	adjusted volume of band		Lane	Plasmid	adjusted volume of band		Flag-conditioned media adjusted volume/GFP-cell lysate adjusted volume	flag-conditioned media adjusted volume/GFP-cell lysate adjusted volume (change relative to Dkk4 control plasmid)		Flag-cell lysate adjusted volume/GFP-cell lysate adjusted volume	Flag-cell lysate adjusted volume/GFP-cell lysate adjusted volume (change relative to Dkk4 control plasmid)
	1	Dkk4	9963576		1	Dkk4	256649		1	Dkk4	14543664		0.68508	1		0.0176468	1
	2	Dkk4-A18V	63270		2	Dkk4-A18V	48441220		2	Dkk4-A18V	9501408		0.00665901	0.00972005		5.09832	288.909
	3	Dkk4-C63Y	2331588		3	Dkk4-C63Y	6865539		3	Dkk4-C63Y	11055160		0.210905	0.307854		0.621026	35.192
	Experiment 3
	conditioned media-Flag antibody				cell lysate-Flag antibody				cell lysate-GFP antibody
	Lane	Plasmid	Adjusted volume of band		Lane	Plasmid	adjusted volume of band		Lane	Plasmid	adjusted volume of band		Flag-conditioned media adjusted volume/GFP-cell lysate adjusted volume	flag-conditioned media adjusted volume/GFP-cell lysate adjusted volume (change relative to Dkk4 control plasmid)		Flag-cell lysate adjusted volume/GFP-cell lysate adjusted volume	Flag-cell lysate adjusted volume/GFP-cell lysate adjusted volume (change relative to Dkk4 control plasmid)
	1	Dkk4	3154235		1	Dkk4	315425		1	Dkk4	3738768		0.843656	1		0.084366	1
	2	Dkk4-A18V	124740		2	Dkk4-A18V	9686632		2	Dkk4-A18V	3214624		0.0388039	0.0459949		3.0133	35.717
	3	Dkk4-C63Y	1441836		3	Dkk4-C63Y	2489145		3	Dkk4-C63Y	4168164		0.345916	0.41002		0.59718	7.07844

## Sheet: Suppplementary Fig. 3
	crown-rump length (mm)	length of Dkk4+ region (mM)
	19	612.681
	19	609.83
	19	678.894
	19	396.809
	19	439.447
	19	592.298
	23	807.136
	23	611.319
	23	386.809
	23	482.553
	23	314.511
	23	602
	23	417.574
	23	611.319
	30	119.702
	30	274.894
	30	339.362
	30	192.34
	30	327.106
	30	460.596
	30	105.191
	30	134.128
	30	91.1915
	30	342.255
	30	337.872
	30	305.915
	30	281.064
	30	149.489
	30	140.723
	35	79.8298
	35	153.787
	35	126.17
	35	215.915
	35	100.213
	35	171.404
	35	123.787
	35	146.894
	35	69.7447
	35	182.426
	35	179.66
	35	112.298
	35	144.34
	35	125.064
	35	152.085
	35	132.383
	45	7.25532
	45	33.2766
	45	31.3617
	45	30.1702
	45	18.9574
	45	35.2553
